# Supplementary material for: SOX18 Promotes the Proliferation of Dermal Papilla Cells via the Wnt/β-Catenin Signaling Pathway
Source: Int J Mol Sci. 2023 Nov 23;24(23):16672. doi: 10.3390/ijms242316672 (PMC10706180; doi:10.3390/ijms242316672)
Supplement: Supplementary file 1 [file ijms-24-16672-s001.zip]

Archive with 3 entries (3 files):
- Supplementary Table S1. Statistics of sequencing data.xlsx
- Supplementary Table S2. Details of each DEGs.xlsx
- Supplementary Table S3. GO and KEGG analysis for DEGs.xlsx
