# Supplementary material for: SOX18 Promotes the Proliferation of Dermal Papilla Cells via the Wnt/β-Catenin Signaling Pathway
Source: Int J Mol Sci. 2023 Nov 23;24(23):16672. doi: 10.3390/ijms242316672 (PMC10706180; doi:10.3390/ijms242316672)
Supplement: Supplementary file 1 [file ijms-24-16672-s001.zip › Supplementary Table S1. Statistics of sequencing data.xlsx]

## Sheet: Base quality analysis
Sample	RawData(bp)	BF_Q20(%)	BF_Q30(%)	BF_N(%)	BF_GC(%)	CleanData(bp)	AF_Q20(%)	AF_Q30(%)	AF_N(%)	AF_GC(%)
SOX18-NC1	7020733200	6853210629 (97.61%)	6540020696 (93.15%)	23058 (0.00%)	3530511400 (50.29%)	6981817400	6823113653 (97.73%)	6513578656 (93.29%)	22948 (0.00%)	3509523464 (50.27%)
SOX18-NC2	7028241300	6828057770 (97.15%)	6476859980 (92.15%)	23099 (0.00%)	3534761610 (50.29%)	6989253697	6798829457 (97.28%)	6451525280 (92.31%)	22995 (0.00%)	3513642969 (50.27%)
SOX18-NC3	7098222000	6892357721 (97.10%)	6530344342 (92.00%)	23621 (0.00%)	3566716719 (50.25%)	7054134761	6857794639 (97.22%)	6499875636 (92.14%)	23520 (0.00%)	3543016333 (50.23%)
SIR-SOX18-1	7635977400	7470189246 (97.83%)	7179859142 (94.03%)	11766 (0.00%)	3884155308 (50.87%)	7583007083	7431964497 (98.01%)	7146518254 (94.24%)	10622 (0.00%)	3854299967 (50.83%)
SIR-SOX18-2	8516161500	8334433377 (97.87%)	7984177495 (93.75%)	28393 (0.00%)	4241834581 (49.81%)	8466202948	8295720823 (97.99%)	7950018680 (93.90%)	28210 (0.00%)	4214776659 (49.78%)
SIR-SOX18-3	6772782900	6592851480 (97.34%)	6268340936 (92.55%)	22500 (0.00%)	3417234183 (50.46%)	6731174141	6560324592 (97.46%)	6239709451 (92.70%)	22365 (0.00%)	3394618623 (50.43%)

## Sheet: Alignment of sequencing data
Sample	Total	Unmapped(%)	Unique_Mapped(%)	Multiple_Mapped(%)	Total_Mapped(%)
SOX18-NC1	46632020	1228190 (2.63%)	43823139 (93.98%)	1580691 (3.39%)	45403830 (97.37%)
SOX18-NC2	46659664	1319685 (2.83%)	43757004 (93.78%)	1582975 (3.39%)	45339979 (97.17%)
SOX18-NC3	47144886	1343047 (2.85%)	44181555 (93.71%)	1620284 (3.44%)	45801839 (97.15%)
SIR-SOX18-1	50643072	1427414 (2.82%)	47468425 (93.73%)	1747233 (3.45%)	49215658 (97.18%)
SIR-SOX18-2	56551760	1279354 (2.26%)	53252005 (94.17%)	2020401 (3.57%)	55272406 (97.74%)
SIR-SOX18-3	44965640	1200539 (2.67%)	42230087 (93.92%)	1535014 (3.41%)	43765101 (97.33%)
