# Supplementary material for: SOX18 Promotes the Proliferation of Dermal Papilla Cells via the Wnt/β-Catenin Signaling Pathway
Source: Int J Mol Sci. 2023 Nov 23;24(23):16672. doi: 10.3390/ijms242316672 (PMC10706180; doi:10.3390/ijms242316672)
Supplement: Supplementary file 1 [file ijms-24-16672-s001.zip › Supplementary Table S2. Details of each DEGs.xlsx]

## Sheet: Details of 246 DEGs
id	SOX18-NC1_count	SOX18-NC2_count	SOX18-NC3_count	SIR-SOX18-1_count	SIR-SOX18-2_count	SIR-SOX18-3_count	SOX18-NC1_fpkm	SOX18-NC2_fpkm	SOX18-NC3_fpkm	SIR-SOX18-1_fpkm	SIR-SOX18-2_fpkm	SIR-SOX18-3_fpkm	SOX18-NC_mean	SIR-SOX18_mean	log2(fc)	PValue	FDR	Symbol	Description	KEGG_A_class	KEGG_B_class	Pathway	K_ID	GO Component	GO Function	GO Process	TF_family
ncbi_101117548	24058	24931	26872	65229	72890	57506	198.04	207.16	219.21	489.56	491.02	489.91	208.137	490.163	1.23573	3.15084e-135	5.145e-131	COL11A1	XP_004002293.2 collagen alpha-1(XI) chain isoform X1 [Ovis aries]	Organismal Systems	Digestive system	ko04974//Protein digestion and absorption	K19721	GO:0005575//cellular_component;GO:0005576//extracellular region;GO:0005581//collagen trimer;GO:0005583//fibrillar collagen trimer;GO:0005592//collagen type XI trimer;GO:0005622//intracellular;GO:0005623//cell;GO:0005737//cytoplasm;GO:0005783//endoplasmic reticulum;GO:0005788//endoplasmic reticulum lumen;GO:0012505//endomembrane system;GO:0031012//extracellular matrix;GO:0031974//membrane-enclosed…	GO:0003674//molecular_function;GO:0005198//structural molecule activity;GO:0005201//extracellular matrix structural constituent;GO:0005488//binding;GO:0005515//protein binding;GO:0005539//glycosaminoglycan binding;GO:0008201//heparin binding;GO:0030674//protein binding, bridging;GO:0043167//ion binding;GO:0043168//anion binding;GO:0043169//cation binding;GO:0046872//metal ion binding;GO:0050840//…	GO:0001501//skeletal system development;GO:0001502//cartilage condensation;GO:0001503//ossification;GO:0001704//formation of primary germ layer;GO:0001706//endoderm formation;GO:0002062//chondrocyte differentiation;GO:0002063//chondrocyte development;GO:0003007//heart morphogenesis;GO:0003008//system process;GO:0003205//cardiac chamber development;GO:0003206//cardiac chamber morphogenesis;GO:0003…	--
ncbi_100303607	4233	4330	4124	11258	12094	9351	210.4	217.25	203.13	510.19	491.92	481.02	210.26	494.377	1.23344	1.45008e-119	1.18392e-115	CCN2	NP_001158186.1 CCN family member 2 precursor [Ovis aries]	Environmental Information Processing;Environmental Information Processing	Signal transduction;Signal transduction	ko04390//Hippo signaling pathway;ko04371//Apelin signaling pathway	K06827;K06827	GO:0005575//cellular_component;GO:0005576//extracellular region;GO:0005615//extracellular space;GO:0005622//intracellular;GO:0005623//cell;GO:0005737//cytoplasm;GO:0005794//Golgi apparatus;GO:0005801//cis-Golgi network;GO:0005829//cytosol;GO:0005886//plasma membrane;GO:0005938//cell cortex;GO:0012505//endomembrane system;GO:0016020//membrane;GO:0031012//extracellular matrix;GO:0043226//organelle;…	GO:0001968//fibronectin binding;GO:0003674//molecular_function;GO:0005102//receptor binding;GO:0005178//integrin binding;GO:0005488//binding;GO:0005515//protein binding;GO:0005520//insulin-like growth factor binding;GO:0005539//glycosaminoglycan binding;GO:0008022//protein C-terminus binding;GO:0008083//growth factor activity;GO:0008201//heparin binding;GO:0019838//growth factor binding;GO:003054…	GO:0001101//response to acid chemical;GO:0001501//skeletal system development;GO:0001502//cartilage condensation;GO:0001503//ossification;GO:0001525//angiogenesis;GO:0001558//regulation of cell growth;GO:0001568//blood vessel development;GO:0001894//tissue homeostasis;GO:0001932//regulation of protein phosphorylation;GO:0001934//positive regulation of protein phosphorylation;GO:0001944//vasculatu…	--
ncbi_101103371	8070	7935	8237	3587	3453	2901	73.43	72.88	74.27	29.76	25.71	27.32	73.5267	27.5967	-1.41377	9.47802e-119	5.15889e-115	Lrrc15	XP_027813005.1 leucine-rich repeat-containing protein 15 [Ovis aries]	-	-	-	-	GO:0005575//cellular_component;GO:0005576//extracellular region;GO:0005622//intracellular;GO:0005623//cell;GO:0005737//cytoplasm;GO:0016020//membrane;GO:0016021//integral component of membrane;GO:0031012//extracellular matrix;GO:0031224//intrinsic component of membrane;GO:0044421//extracellular region part;GO:0044424//intracellular part;GO:0044425//membrane part;GO:0044464//cell part	GO:0001968//fibronectin binding;GO:0003674//molecular_function;GO:0004857//enzyme inhibitor activity;GO:0004860//protein kinase inhibitor activity;GO:0005488//binding;GO:0005515//protein binding;GO:0005518//collagen binding;GO:0019207//kinase regulator activity;GO:0019210//kinase inhibitor activity;GO:0019887//protein kinase regulator activity;GO:0030234//enzyme regulator activity;GO:0043236//lam…	GO:0001932//regulation of protein phosphorylation;GO:0001933//negative regulation of protein phosphorylation;GO:0006469//negative regulation of protein kinase activity;GO:0007154//cell communication;GO:0007165//signal transduction;GO:0007166//cell surface receptor signaling pathway;GO:0008150//biological_process;GO:0009892//negative regulation of metabolic process;GO:0009966//regulation of signal…	--
ncbi_101102437	4246	4090	4340	9818	11525	9075	35.31	34.33	35.76	74.42	78.43	78.09	35.1333	76.98	1.13164	9.55249e-112	3.89957e-108	TGFBR3	XP_027827810.1 transforming growth factor beta receptor type 3 isoform X1 [Ovis aries]	-	-	-	-	GO:0005575//cellular_component;GO:0005576//extracellular region;GO:0005615//extracellular space;GO:0005622//intracellular;GO:0005623//cell;GO:0005737//cytoplasm;GO:0005783//endoplasmic reticulum;GO:0005886//plasma membrane;GO:0005887//integral component of plasma membrane;GO:0009897//external side of plasma membrane;GO:0009986//cell surface;GO:0012505//endomembrane system;GO:0016020//membrane;GO:…	GO:0003674//molecular_function;GO:0003824//catalytic activity;GO:0004672//protein kinase activity;GO:0004674//protein serine/threonine kinase activity;GO:0004675//transmembrane receptor protein serine/threonine kinase activity;GO:0004888//transmembrane signaling receptor activity;GO:0005024//transforming growth factor beta-activated receptor activity;GO:0005102//receptor binding;GO:0005114//type …	GO:0001101//response to acid chemical;GO:0001503//ossification;GO:0001568//blood vessel development;GO:0001570//vasculogenesis;GO:0001649//osteoblast differentiation;GO:0001666//response to hypoxia;GO:0001701//in utero embryonic development;GO:0001824//blastocyst development;GO:0001837//epithelial to mesenchymal transition;GO:0001889//liver development;GO:0001944//vasculature development;GO:00019…	--
ncbi_101110180	354	294	296	1314	1507	1137	4.68	3.93	3.86	15.85	16.34	15.57	4.15667	15.92	1.93734	2.38433e-93	7.78676e-90	LIF	XP_004017521.1 leukemia inhibitory factor [Ovis aries]	Environmental Information Processing;Environmental Information Processing;Cellular Processes;Environmental Information Processing	Signaling molecules and interaction;Signal transduction;Cellular community - eukaryotes;Signal transduction	ko04060//Cytokine-cytokine receptor interaction;ko04630//JAK-STAT signaling pathway;ko04550//Signaling pathways regulating pluripotency of stem cells;ko04668//TNF signaling pathway	K05419;K05419;K05419;K05419	GO:0005575//cellular_component;GO:0005576//extracellular region;GO:0005615//extracellular space;GO:0005622//intracellular;GO:0005623//cell;GO:0005737//cytoplasm;GO:0005829//cytosol;GO:0044421//extracellular region part;GO:0044424//intracellular part;GO:0044444//cytoplasmic part;GO:0044464//cell part	GO:0003674//molecular_function;GO:0005102//receptor binding;GO:0005125//cytokine activity;GO:0005126//cytokine receptor binding;GO:0005146//leukemia inhibitory factor receptor binding;GO:0005488//binding;GO:0005515//protein binding;GO:0008083//growth factor activity;GO:0030545//receptor regulator activity;GO:0048018//receptor agonist activity;GO:0098772//molecular function regulator	GO:0000003//reproduction;GO:0001654//eye development;GO:0001701//in utero embryonic development;GO:0001890//placenta development;GO:0001892//embryonic placenta development;GO:0001893//maternal placenta development;GO:0001932//regulation of protein phosphorylation;GO:0001933//negative regulation of protein phosphorylation;GO:0001934//positive regulation of protein phosphorylation;GO:0001944//vascu…	--
ncbi_101115925	2816	2773	2842	1447	1623	1253	40.83	40.66	40.96	19.14	19.24	18.83	40.8167	19.07	-1.09785	3.52619e-76	9.59653e-73	IGF2BP2	XP_025769354.1 insulin-like growth factor 2 mRNA-binding protein 2 [Puma concolor]	-	-	-	-	GO:0000312//plastid small ribosomal subunit;GO:0005575//cellular_component;GO:0005622//intracellular;GO:0005623//cell;GO:0005634//nucleus;GO:0005737//cytoplasm;GO:0005829//cytosol;GO:0005856//cytoskeleton;GO:0022627//cytosolic small ribosomal subunit;GO:0043226//organelle;GO:0043227//membrane-bounded organelle;GO:0043228//non-membrane-bounded organelle;GO:0043229//intracellular organelle;GO:00432…	GO:0003674//molecular_function;GO:0003676//nucleic acid binding;GO:0003723//RNA binding;GO:0003729//mRNA binding;GO:0003730//mRNA 3'-UTR binding;GO:0003735//structural constituent of ribosome;GO:0004521//endoribonuclease activity;GO:0004654//polyribonucleotide nucleotidyltransferase activity;GO:0005488//binding;GO:0045182//translation regulator activity;GO:0048027//mRNA 5'-UTR binding;GO:0097159/…	GO:0001817//regulation of cytokine production;GO:0006402//mRNA catabolic process;GO:0006403//RNA localization;GO:0006412//translation;GO:0006417//regulation of translation;GO:0006810//transport;GO:0008150//biological_process;GO:0009653//anatomical structure morphogenesis;GO:0009889//regulation of biosynthetic process;GO:0009890//negative regulation of biosynthetic process;GO:0009892//negative reg…	--
ncbi_101103329	15100	14004	15563	6920	8993	6867	253.51	237.27	258.94	105.59	123.32	119.07	249.907	115.993	-1.10735	6.78763e-75	1.58336e-71	POSTN	XP_005687548.2 PREDICTED: periostin isoform X1 [Capra hircus]	-	-	-	-	GO:0005575//cellular_component;GO:0005576//extracellular region;GO:0005615//extracellular space;GO:0005622//intracellular;GO:0005623//cell;GO:0005737//cytoplasm;GO:0005794//Golgi apparatus;GO:0005802//trans-Golgi network;GO:0012505//endomembrane system;GO:0031012//extracellular matrix;GO:0031594//neuromuscular junction;GO:0031984//organelle subcompartment;GO:0043226//organelle;GO:0043227//membran…	GO:0003674//molecular_function;GO:0005488//binding;GO:0005539//glycosaminoglycan binding;GO:0008201//heparin binding;GO:0043167//ion binding;GO:0043168//anion binding;GO:0043169//cation binding;GO:0046872//metal ion binding;GO:0097367//carbohydrate derivative binding;GO:1901681//sulfur compound binding	GO:0000902//cell morphogenesis;GO:0001501//skeletal system development;GO:0001666//response to hypoxia;GO:0001817//regulation of cytokine production;GO:0001819//positive regulation of cytokine production;GO:0001952//regulation of cell-matrix adhesion;GO:0001953//negative regulation of cell-matrix adhesion;GO:0002791//regulation of peptide secretion;GO:0002793//positive regulation of peptide secre…	--
ncbi_101120418	7105	6680	6902	3775	3830	3343	113.16	107.39	108.93	54.81	49.92	55.1	109.827	53.2767	-1.04365	4.58176e-72	9.35194e-69	CCN4	XP_027828678.1 WNT1-inducible-signaling pathway protein 1 [Ovis aries]	Environmental Information Processing	Signal transduction	ko04310//Wnt signaling pathway	K22471	GO:0005575//cellular_component;GO:0005576//extracellular region;GO:0005615//extracellular space;GO:0005622//intracellular;GO:0005623//cell;GO:0005737//cytoplasm;GO:0005829//cytosol;GO:0044421//extracellular region part;GO:0044424//intracellular part;GO:0044444//cytoplasmic part;GO:0044464//cell part	GO:0003674//molecular_function;GO:0005102//receptor binding;GO:0005178//integrin binding;GO:0005488//binding;GO:0005515//protein binding;GO:0005520//insulin-like growth factor binding;GO:0005539//glycosaminoglycan binding;GO:0008201//heparin binding;GO:0019838//growth factor binding;GO:0043167//ion binding;GO:0043168//anion binding;GO:0044877//macromolecular complex binding;GO:0050839//cell adhes…	GO:0001558//regulation of cell growth;GO:0007154//cell communication;GO:0007155//cell adhesion;GO:0007165//signal transduction;GO:0007166//cell surface receptor signaling pathway;GO:0007267//cell-cell signaling;GO:0008150//biological_process;GO:0008284//positive regulation of cell proliferation;GO:0009987//cellular process;GO:0010611//regulation of cardiac muscle hypertrophy;GO:0010613//positive …	--
ncbi_101111731	1750	1622	1827	765	901	689	22.01	20.55	22.92	8.77	9.16	8.9	21.8267	8.94333	-1.28721	9.11708e-67	1.48873e-63	FLRT3	XP_004014215.2 leucine-rich repeat transmembrane protein FLRT3 [Ovis aries]	-	-	-	-	GO:0005575//cellular_component;GO:0005576//extracellular region;GO:0005615//extracellular space;GO:0005622//intracellular;GO:0005623//cell;GO:0005737//cytoplasm;GO:0005783//endoplasmic reticulum;GO:0005789//endoplasmic reticulum membrane;GO:0005829//cytosol;GO:0005886//plasma membrane;GO:0005887//integral component of plasma membrane;GO:0005911//cell-cell junction;GO:0005912//adherens junction;GO…	GO:0003674//molecular_function;GO:0004857//enzyme inhibitor activity;GO:0004860//protein kinase inhibitor activity;GO:0005102//receptor binding;GO:0005104//fibroblast growth factor receptor binding;GO:0005488//binding;GO:0005515//protein binding;GO:0019207//kinase regulator activity;GO:0019210//kinase inhibitor activity;GO:0019887//protein kinase regulator activity;GO:0030234//enzyme regulator ac…	GO:0000902//cell morphogenesis;GO:0000904//cell morphogenesis involved in differentiation;GO:0001932//regulation of protein phosphorylation;GO:0001933//negative regulation of protein phosphorylation;GO:0002009//morphogenesis of an epithelium;GO:0002011//morphogenesis of an epithelial sheet;GO:0003344//pericardium morphogenesis;GO:0003345//proepicardium cell migration involved in pericardium morph…	--
ncbi_100415773	6191	5592	6198	2893	3034	2902	64.6	58.9	64.08	27.52	25.91	31.34	62.5267	28.2567	-1.14588	5.76093e-59	6.7193e-56	ADAMTS1	XP_004002846.1 A disintegrin and metalloproteinase with thrombospondin motifs 1 [Ovis aries]	-	-	-	-	GO:0005575//cellular_component;GO:0005576//extracellular region;GO:0005604//basement membrane;GO:0005622//intracellular;GO:0005623//cell;GO:0005737//cytoplasm;GO:0031012//extracellular matrix;GO:0031410//cytoplasmic vesicle;GO:0031982//vesicle;GO:0043226//organelle;GO:0043227//membrane-bounded organelle;GO:0043229//intracellular organelle;GO:0044421//extracellular region part;GO:0044424//intracel…	GO:0003674//molecular_function;GO:0003824//catalytic activity;GO:0004175//endopeptidase activity;GO:0004222//metalloendopeptidase activity;GO:0005488//binding;GO:0005539//glycosaminoglycan binding;GO:0008201//heparin binding;GO:0008233//peptidase activity;GO:0008237//metallopeptidase activity;GO:0008270//zinc ion binding;GO:0016787//hydrolase activity;GO:0043167//ion binding;GO:0043168//anion bin…	GO:0000003//reproduction;GO:0001101//response to acid chemical;GO:0001542//ovulation from ovarian follicle;GO:0001655//urogenital system development;GO:0001822//kidney development;GO:0003006//developmental process involved in reproduction;GO:0003007//heart morphogenesis;GO:0003205//cardiac chamber development;GO:0003206//cardiac chamber morphogenesis;GO:0006508//proteolysis;GO:0006807//nitrogen c…	--
ncbi_101123406	1706	1453	1610	697	826	654	12.07	10.36	11.25	4.51	4.76	4.78	11.2267	4.68333	-1.26132	3.4572e-56	3.52829e-53	HIPK3	XP_017914757.1 PREDICTED: homeodomain-interacting protein kinase 3 isoform X4 [Capra hircus]	Cellular Processes	Cell growth and death	ko04218//Cellular senescence	K08826	GO:0005575//cellular_component;GO:0005622//intracellular;GO:0005623//cell;GO:0005634//nucleus;GO:0005654//nucleoplasm;GO:0005737//cytoplasm;GO:0005829//cytosol;GO:0016604//nuclear body;GO:0016605//PML body;GO:0031974//membrane-enclosed lumen;GO:0031981//nuclear lumen;GO:0043226//organelle;GO:0043227//membrane-bounded organelle;GO:0043229//intracellular organelle;GO:0043231//intracellular membrane…	GO:0000166//nucleotide binding;GO:0003674//molecular_function;GO:0003712//transcription cofactor activity;GO:0003714//transcription corepressor activity;GO:0003824//catalytic activity;GO:0004672//protein kinase activity;GO:0004674//protein serine/threonine kinase activity;GO:0005488//binding;GO:0005524//ATP binding;GO:0008144//drug binding;GO:0016301//kinase activity;GO:0016740//transferase activ…	GO:0000122//negative regulation of transcription from RNA polymerase II promoter;GO:0001932//regulation of protein phosphorylation;GO:0001933//negative regulation of protein phosphorylation;GO:0006139//nucleobase-containing compound metabolic process;GO:0006351//transcription, DNA-templated;GO:0006355//regulation of transcription, DNA-templated;GO:0006357//regulation of transcription from RNA pol…	--
ncbi_101105162	1522	1430	1463	712	726	636	15.31	14.52	14.58	6.53	5.97	6.62	14.8033	6.37333	-1.2158	6.78955e-55	6.15925e-52	ITGA11	XP_027827325.1 LOW QUALITY PROTEIN: integrin alpha-11 [Ovis aries]	Environmental Information Processing;Human Diseases;Cellular Processes;Cellular Processes;Environmental Information Processing;Human Diseases;Human Diseases;Human Diseases	Signal transduction;Infectious disease: viral;Cell motility;Cellular community - eukaryotes;Signaling molecules and interaction;Cardiovascular disease;Cardiovascular disease;Cardiovascular disease	ko04151//PI3K-Akt signaling pathway;ko05165//Human papillomavirus infection;ko04810//Regulation of actin cytoskeleton;ko04510//Focal adhesion;ko04512//ECM-receptor interaction;ko05414//Dilated cardiomyopathy;ko05410//Hypertrophic cardiomyopathy;ko05412//Arrhythmogenic right ventricular cardiomyopathy	K06587;K06587;K06587;K06587;K06587;K06587;K06587;K06587	GO:0005575//cellular_component;GO:0005623//cell;GO:0005886//plasma membrane;GO:0005887//integral component of plasma membrane;GO:0005912//adherens junction;GO:0005924//cell-substrate adherens junction;GO:0005925//focal adhesion;GO:0008305//integrin complex;GO:0016020//membrane;GO:0016021//integral component of membrane;GO:0030054//cell junction;GO:0030055//cell-substrate junction;GO:0031224//intr…	GO:0003674//molecular_function;GO:0004888//transmembrane signaling receptor activity;GO:0005488//binding;GO:0005518//collagen binding;GO:0038023//signaling receptor activity;GO:0038064//collagen receptor activity;GO:0043167//ion binding;GO:0043169//cation binding;GO:0044877//macromolecular complex binding;GO:0046872//metal ion binding;GO:0060089//molecular transducer activity;GO:0098631//protein …	GO:0006928//movement of cell or subcellular component;GO:0006929//substrate-dependent cell migration;GO:0007154//cell communication;GO:0007155//cell adhesion;GO:0007160//cell-matrix adhesion;GO:0007165//signal transduction;GO:0007166//cell surface receptor signaling pathway;GO:0007229//integrin-mediated signaling pathway;GO:0007275//multicellular organism development;GO:0007517//muscle organ deve…	--
ncbi_101117989	1036	1030	1032	2237	2792	2119	7.64	7.67	7.55	15.05	16.84	16.17	7.62	16.02	1.07201	4.52289e-54	3.88707e-51	FKTN	XP_013821705.1 PREDICTED: fukutin isoform X2 [Capra hircus]	Metabolism;Metabolism	Global and overview maps;Glycan biosynthesis and metabolism	ko01100//Metabolic pathways;ko00515//Mannose type O-glycan biosynthesis	K19872;K19872	GO:0000139//Golgi membrane;GO:0005575//cellular_component;GO:0005576//extracellular region;GO:0005615//extracellular space;GO:0005622//intracellular;GO:0005623//cell;GO:0005634//nucleus;GO:0005737//cytoplasm;GO:0005783//endoplasmic reticulum;GO:0005794//Golgi apparatus;GO:0005801//cis-Golgi network;GO:0012505//endomembrane system;GO:0016020//membrane;GO:0016021//integral component of membrane;GO:…	GO:0003674//molecular_function;GO:0003824//catalytic activity;GO:0016740//transferase activity	GO:0001764//neuron migration;GO:0001932//regulation of protein phosphorylation;GO:0001933//negative regulation of protein phosphorylation;GO:0006464//cellular protein modification process;GO:0006486//protein glycosylation;GO:0006493//protein O-linked glycosylation;GO:0006807//nitrogen compound metabolic process;GO:0006928//movement of cell or subcellular component;GO:0007275//multicellular organi…	--
ncbi_443406	463	401	384	1288	1340	1033	21.95	19.19	18.04	55.67	51.98	50.68	19.7267	52.7767	1.41975	8.59846e-51	6.10453e-48	IL6	NP_001009392.1 interleukin-6 precursor [Ovis aries]	Human Diseases;Human Diseases;Environmental Information Processing;Human Diseases;Environmental Information Processing;Human Diseases;Human Diseases;Human Diseases;Human Diseases;Human Diseases;Human Diseases;Environmental Information Processing;Human Diseases;Human Diseases;Human Diseases;Human Diseases;Organismal Systems;Human Diseases;Human Diseases;Cellular Processes;Human Diseases;Environmen…	Cancer: overview;Infectious disease: viral;Signal transduction;Neurodegenerative disease;Signaling molecules and interaction;Infectious disease: viral;Infectious disease: bacterial;Infectious disease: viral;Infectious disease: viral;Infectious disease: bacterial;Infectious disease: viral;Signal transduction;Infectious disease: bacterial;Infectious disease: viral;Endocrine and metabolic disease;In…	ko05200//Pathways in cancer;ko05168//Herpes simplex virus 1 infection;ko04151//PI3K-Akt signaling pathway;ko05010//Alzheimer disease;ko04060//Cytokine-cytokine receptor interaction;ko05163//Human cytomegalovirus infection;ko05132//Salmonella infection;ko05169//Epstein-Barr virus infection;ko05166//Human T-cell leukemia virus 1 infection;ko05130//Pathogenic Escherichia coli infection;ko05167//Kapo…	K05405;K05405;K05405;K05405;K05405;K05405;K05405;K05405;K05405;K05405;K05405;K05405;K05405;K05405;K05405;K05405;K05405;K05405;K05405;K05405;K05405;K05405;K05405;K05405;K05405;K05405;K05405;K05405;K05405;K05405;K05405;K05405;K05405;K05405;K05405;K05405;K05405;K05405;K05405;K05405;K05405;K05405;K05405;K05405;K05405;K05405;K05405	GO:0005575//cellular_component;GO:0005576//extracellular region;GO:0005615//extracellular space;GO:0005622//intracellular;GO:0005623//cell;GO:0005737//cytoplasm;GO:0005783//endoplasmic reticulum;GO:0005788//endoplasmic reticulum lumen;GO:0005886//plasma membrane;GO:0005887//integral component of plasma membrane;GO:0005896//interleukin-6 receptor complex;GO:0009897//external side of plasma membran…	GO:0003674//molecular_function;GO:0005102//receptor binding;GO:0005125//cytokine activity;GO:0005126//cytokine receptor binding;GO:0005138//interleukin-6 receptor binding;GO:0005488//binding;GO:0005515//protein binding;GO:0008083//growth factor activity;GO:0030545//receptor regulator activity;GO:0048018//receptor agonist activity;GO:0070851//growth factor receptor binding;GO:0098772//molecular fu…	GO:0000302//response to reactive oxygen species;GO:0001101//response to acid chemical;GO:0001505//regulation of neurotransmitter levels;GO:0001562//response to protozoan;GO:0001763//morphogenesis of a branching structure;GO:0001775//cell activation;GO:0001776//leukocyte homeostasis;GO:0001780//neutrophil homeostasis;GO:0001781//neutrophil apoptotic process;GO:0001817//regulation of cytokine produ…
elopment;GO:2000112//regulation of cellular macromolecule biosynthetic process;GO:2000116//regulation of cysteine-type endopeptidase activity;GO:2000117//negative regulation of cysteine-type endopeptidase activity;GO:2000145//regulation of cell motility;GO:2000147//positive regulation of cell motility;GO:2000377//regulation of reactive oxygen species metabolic process;GO:2000379//positive regulat…	--
ncbi_101118332	566	573	577	213	197	154	11.94	12.2	12.06	4.1	3.4	3.36	12.0667	3.62	-1.73697	6.28917e-48	3.80355e-45	PLAT	XP_011961401.2 tissue-type plasminogen activator [Ovis aries]	Human Diseases;Human Diseases;Environmental Information Processing;Human Diseases;Organismal Systems	Cancer: overview;Cardiovascular disease;Signal transduction;Cancer: specific types;Immune system	ko05202//Transcriptional misregulation in cancer;ko05418//Fluid shear stress and atherosclerosis;ko04371//Apelin signaling pathway;ko05215//Prostate cancer;ko04610//Complement and coagulation cascades	K01343;K01343;K01343;K01343;K01343	GO:0005575//cellular_component;GO:0005576//extracellular region;GO:0005615//extracellular space;GO:0005622//intracellular;GO:0005623//cell;GO:0005737//cytoplasm;GO:0009986//cell surface;GO:0012505//endomembrane system;GO:0030141//secretory granule;GO:0031410//cytoplasmic vesicle;GO:0031982//vesicle;GO:0043226//organelle;GO:0043227//membrane-bounded organelle;GO:0043229//intracellular organelle;GO…	GO:0003674//molecular_function;GO:0003677//DNA binding;GO:0003700//transcription factor activity, sequence-specific DNA binding;GO:0003824//catalytic activity;GO:0004175//endopeptidase activity;GO:0004252//serine-type endopeptidase activity;GO:0005102//receptor binding;GO:0005488//binding;GO:0005515//protein binding;GO:0008233//peptidase activity;GO:0008236//serine-type peptidase activity;GO:0016…	GO:0001101//response to acid chemical;GO:0001666//response to hypoxia;GO:0006355//regulation of transcription, DNA-templated;GO:0006464//cellular protein modification process;GO:0006508//proteolysis;GO:0006807//nitrogen compound metabolic process;GO:0006928//movement of cell or subcellular component;GO:0006950//response to stress;GO:0007154//cell communication;GO:0007165//signal transduction;GO:0…	--
ncbi_101108939	1066	1077	1010	502	532	393	7.88	8.03	7.4	3.38	3.22	3.01	7.77	3.20333	-1.27834	8.0031e-48	4.66724e-45	CAMK1D	XP_017912501.1 PREDICTED: calcium/calmodulin-dependent protein kinase type 1D isoform X1 [Capra hircus]	Environmental Information Processing;Organismal Systems;Organismal Systems;Human Diseases	Signal transduction;Endocrine system;Endocrine system;Cancer: specific types	ko04020//Calcium signaling pathway;ko04921//Oxytocin signaling pathway;ko04925//Aldosterone synthesis and secretion;ko05214//Glioma	K08794;K08794;K08794;K08794	GO:0005575//cellular_component;GO:0005622//intracellular;GO:0005623//cell;GO:0005634//nucleus;GO:0005737//cytoplasm;GO:0043226//organelle;GO:0043227//membrane-bounded organelle;GO:0043229//intracellular organelle;GO:0043231//intracellular membrane-bounded organelle;GO:0044424//intracellular part;GO:0044464//cell part	GO:0000166//nucleotide binding;GO:0003674//molecular_function;GO:0003824//catalytic activity;GO:0004672//protein kinase activity;GO:0004674//protein serine/threonine kinase activity;GO:0004683//calmodulin-dependent protein kinase activity;GO:0005488//binding;GO:0005515//protein binding;GO:0005516//calmodulin binding;GO:0005524//ATP binding;GO:0008144//drug binding;GO:0016301//kinase activity;GO:0…	GO:0002682//regulation of immune system process;GO:0002684//positive regulation of immune system process;GO:0002685//regulation of leukocyte migration;GO:0002687//positive regulation of leukocyte migration;GO:0002688//regulation of leukocyte chemotaxis;GO:0002690//positive regulation of leukocyte chemotaxis;GO:0006355//regulation of transcription, DNA-templated;GO:0006464//cellular protein modifi…	--
ncbi_101122057	524	597	537	186	161	114	36.86	42.39	37.43	11.93	9.27	8.3	38.8933	9.83333	-1.98377	1.32924e-47	7.48455e-45	CRABP1	OWK09030.1 hypothetical protein Celaphus_00015315 [Cervus elaphus hippelaphus]	-	-	-	-	GO:0005575//cellular_component;GO:0005622//intracellular;GO:0005623//cell;GO:0005737//cytoplasm;GO:0005829//cytosol;GO:0030424//axon;GO:0032991//macromolecular complex;GO:0042995//cell projection;GO:0043005//neuron projection;GO:0044424//intracellular part;GO:0044444//cytoplasmic part;GO:0044464//cell part;GO:0070852//cell body fiber;GO:0097458//neuron part	GO:0001972//retinoic acid binding;GO:0003674//molecular_function;GO:0005488//binding;GO:0005501//retinoid binding;GO:0005515//protein binding;GO:0008289//lipid binding;GO:0016918//retinal binding;GO:0019840//isoprenoid binding;GO:0019841//retinol binding;GO:0019842//vitamin binding;GO:0031406//carboxylic acid binding;GO:0033293//monocarboxylic acid binding;GO:0036094//small molecule binding;GO:00…	GO:0001523//retinoid metabolic process;GO:0006082//organic acid metabolic process;GO:0006629//lipid metabolic process;GO:0006720//isoprenoid metabolic process;GO:0006721//terpenoid metabolic process;GO:0006766//vitamin metabolic process;GO:0006775//fat-soluble vitamin metabolic process;GO:0007154//cell communication;GO:0007165//signal transduction;GO:0007275//multicellular organism development;GO…	--
ncbi_101118520	961	978	952	2073	2516	1832	10.21	10.49	10.02	20.09	21.87	20.15	10.24	20.7033	1.01565	1.5346e-47	8.35282e-45	TMEM87B	XP_005686465.3 PREDICTED: transmembrane protein 87B isoform X1 [Capra hircus]	-	-	-	-	GO:0000139//Golgi membrane;GO:0005575//cellular_component;GO:0005622//intracellular;GO:0005623//cell;GO:0005737//cytoplasm;GO:0005794//Golgi apparatus;GO:0005795//Golgi stack;GO:0005829//cytosol;GO:0012505//endomembrane system;GO:0016020//membrane;GO:0016021//integral component of membrane;GO:0031090//organelle membrane;GO:0031224//intrinsic component of membrane;GO:0031984//organelle subcompartm…	-	GO:0006810//transport;GO:0008150//biological_process;GO:0016192//vesicle-mediated transport;GO:0016197//endosomal transport;GO:0016482//cytoplasmic transport;GO:0042147//retrograde transport, endosome to Golgi;GO:0046907//intracellular transport;GO:0051179//localization;GO:0051234//establishment of localization;GO:0051641//cellular localization;GO:0051649//establishment of localization in cell	--
ncbi_101103741	1193	1278	1040	2912	3074	2440	35.87	38.68	30.83	80.57	76.04	76.93	35.1267	77.8467	1.14807	2.53358e-46	1.29284e-43	METRNL	XP_014954373.2 meteorin-like protein [Ovis aries]	-	-	-	-	-	GO:0005515//protein binding	-	--
ncbi_101107985	1675	1709	1751	962	936	780	18.14	18.61	18.44	9.44	8.31	8.93	18.3967	8.89333	-1.04865	9.07818e-46	4.23536e-43	PLEKHG4	XP_012045325.2 puratrophin-1 [Ovis aries]	-	-	-	-	GO:0005575//cellular_component	GO:0003674//molecular_function;GO:0005085//guanyl-nucleotide exchange factor activity;GO:0005088//Ras guanyl-nucleotide exchange factor activity;GO:0005089//Rho guanyl-nucleotide exchange factor activity;GO:0005488//binding;GO:0005515//protein binding;GO:0017016//Ras GTPase binding;GO:0017048//Rho GTPase binding;GO:0019899//enzyme binding;GO:0031267//small GTPase binding;GO:0051020//GTPase bindin…	GO:0000902//cell morphogenesis;GO:0002009//morphogenesis of an epithelium;GO:0002165//instar larval or pupal development;GO:0007275//multicellular organism development;GO:0007399//nervous system development;GO:0007444//imaginal disc development;GO:0007478//leg disc morphogenesis;GO:0007480//imaginal disc-derived leg morphogenesis;GO:0007552//metamorphosis;GO:0007560//imaginal disc morphogenesis;G…	--
ncbi_101106508	60	62	64	333	431	313	0.67	0.7	0.71	3.38	3.93	3.61	0.693333	3.64	2.39232	1.57201e-45	7.13039e-43	TGFA	XP_027822773.1 protransforming growth factor alpha, partial [Ovis aries]	Human Diseases;Environmental Information Processing;Environmental Information Processing;Environmental Information Processing;Human Diseases;Organismal Systems;Human Diseases;Human Diseases;Human Diseases;Environmental Information Processing;Human Diseases;Human Diseases;Human Diseases;Human Diseases	Cancer: overview;Signal transduction;Signal transduction;Signal transduction;Cancer: specific types;Endocrine system;Cancer: specific types;Cancer: specific types;Drug resistance: antineoplastic;Signal transduction;Cancer: specific types;Cancer: specific types;Cancer: specific types;Cancer: specific types	ko05200//Pathways in cancer;ko04151//PI3K-Akt signaling pathway;ko04010//MAPK signaling pathway;ko04014//Ras signaling pathway;ko05225//Hepatocellular carcinoma;ko04915//Estrogen signaling pathway;ko05210//Colorectal cancer;ko05215//Prostate cancer;ko01521//EGFR tyrosine kinase inhibitor resistance;ko04012//ErbB signaling pathway;ko05214//Glioma;ko05211//Renal cell carcinoma;ko05212//Pancreatic c…	K08774;K08774;K08774;K08774;K08774;K08774;K08774;K08774;K08774;K08774;K08774;K08774;K08774;K08774	-	-	-	--
ncbi_101104705	53	38	39	302	428	254	1.32	0.95	0.96	6.84	8.7	6.53	1.07667	7.35667	2.77248	5.57961e-43	2.22218e-40	SERPINB2	XP_004020457.1 plasminogen activator inhibitor 2-like [Ovis aries]	Organismal Systems	Immune system	ko04610//Complement and coagulation cascades	K19821	-	GO:0004765//shikimate kinase activity	GO:0009423//chorismate biosynthetic process	--
ncbi_101119262	942	871	930	440	477	334	12.24	11.43	11.98	5.21	5.07	4.49	11.8833	4.92333	-1.27123	2.22304e-42	8.44187e-40	MRS2	XP_004019155.1 magnesium transporter MRS2 homolog, mitochondrial isoform X1 [Ovis aries]	-	-	-	-	GO:0005575//cellular_component;GO:0005622//intracellular;GO:0005623//cell;GO:0005737//cytoplasm;GO:0005739//mitochondrion;GO:0005740//mitochondrial envelope;GO:0005743//mitochondrial inner membrane;GO:0016020//membrane;GO:0016021//integral component of membrane;GO:0019866//organelle inner membrane;GO:0031090//organelle membrane;GO:0031224//intrinsic component of membrane;GO:0031966//mitochondrial…	GO:0003674//molecular_function;GO:0005215//transporter activity;GO:0008324//cation transmembrane transporter activity;GO:0015075//ion transmembrane transporter activity;GO:0015095//magnesium ion transmembrane transporter activity;GO:0015232//heme transporter activity;GO:0015318//inorganic solute uptake transmembrane transporter activity;GO:0022857//transmembrane transporter activity;GO:0022890//i…	GO:0006082//organic acid metabolic process;GO:0006089//lactate metabolic process;GO:0006810//transport;GO:0006811//ion transport;GO:0006812//cation transport;GO:0006839//mitochondrial transport;GO:0008150//biological_process;GO:0008152//metabolic process;GO:0009987//cellular process;GO:0015693//magnesium ion transport;GO:0015886//heme transport;GO:0017004//cytochrome complex assembly;GO:0019752//…	--
ncbi_101103349	1287	1233	1355	566	791	514	10.5	9.87	10.64	4.25	5.09	4.21	10.3367	4.51667	-1.19444	5.83094e-40	2.02582e-37	TRIM2	XP_027812030.1 tripartite motif-containing protein 2 isoform X1 [Ovis aries]	-	-	-	-	GO:0000109//nucleotide-excision repair complex;GO:0005575//cellular_component;GO:0005622//intracellular;GO:0005623//cell;GO:0005680//anaphase-promoting complex;GO:0005737//cytoplasm;GO:0044424//intracellular part;GO:0044464//cell part	GO:0003674//molecular_function;GO:0003824//catalytic activity;GO:0004842//ubiquitin-protein transferase activity;GO:0005488//binding;GO:0005515//protein binding;GO:0008092//cytoskeletal protein binding;GO:0008270//zinc ion binding;GO:0016740//transferase activity;GO:0017022//myosin binding;GO:0019787//ubiquitin-like protein transferase activity;GO:0043167//ion binding;GO:0043169//cation binding;G…	GO:0006289//nucleotide-excision repair;GO:0006464//cellular protein modification process;GO:0006807//nitrogen compound metabolic process;GO:0008150//biological_process;GO:0008152//metabolic process;GO:0009987//cellular process;GO:0010033//response to organic substance;GO:0010941//regulation of cell death;GO:0016567//protein ubiquitination;GO:0019538//protein metabolic process;GO:0031145//anaphase…	--
ncbi_101102072	608	619	582	1332	1566	1212	44.49	45.92	42.28	88.99	93.89	91.86	44.23	91.58	1.05001	8.63967e-40	2.93911e-37	NME1-1	XP_004012798.1 nucleoside diphosphate kinase A 1 [Ovis aries]	Metabolism;Metabolism;Metabolism;Metabolism	Global and overview maps;Nucleotide metabolism;Xenobiotics biodegradation and metabolism;Nucleotide metabolism	ko01100//Metabolic pathways;ko00230//Purine metabolism;ko00983//Drug metabolism - other enzymes;ko00240//Pyrimidine metabolism	K00940;K00940;K00940;K00940	GO:0001726//ruffle;GO:0005575//cellular_component;GO:0005622//intracellular;GO:0005623//cell;GO:0005634//nucleus;GO:0005737//cytoplasm;GO:0005739//mitochondrion;GO:0005740//mitochondrial envelope;GO:0005741//mitochondrial outer membrane;GO:0005813//centrosome;GO:0005815//microtubule organizing center;GO:0005829//cytosol;GO:0005856//cytoskeleton;GO:0005882//intermediate filament;GO:0005886//plasma…	GO:0000166//nucleotide binding;GO:0000287//magnesium ion binding;GO:0000976//transcription regulatory region sequence-specific DNA binding;GO:0000977//RNA polymerase II regulatory region sequence-specific DNA binding;GO:0001012//RNA polymerase II regulatory region DNA binding;GO:0001067//regulatory region nucleic acid binding;GO:0001882//nucleoside binding;GO:0001883//purine nucleoside binding;GO…	GO:0001101//response to acid chemical;GO:0001678//cellular glucose homeostasis;GO:0002682//regulation of immune system process;GO:0002683//negative regulation of immune system process;GO:0002761//regulation of myeloid leukocyte differentiation;GO:0002762//negative regulation of myeloid leukocyte differentiation;GO:0006139//nucleobase-containing compound metabolic process;GO:0006163//purine nucleo…	--
ncbi_101121233	577	543	568	211	264	189	5.93	5.63	5.78	1.98	2.22	2.01	5.78	2.07	-1.48144	1.18475e-39	3.94812e-37	TMEM26	XP_004021439.1 transmembrane protein 26 [Ovis aries]	-	-	-	-	GO:0005575//cellular_component;GO:0016020//membrane;GO:0016021//integral component of membrane;GO:0031224//intrinsic component of membrane;GO:0044425//membrane part	-	-	--
ncbi_101121479	693	606	633	1476	2063	1369	23.27	20.54	21.07	45.2	56.7	47.58	21.6267	49.8267	1.20411	2.92295e-38	9.00543e-36	TM4SF1	XP_004003314.2 transmembrane 4 L6 family member 1 [Ovis aries]	-	-	-	-	GO:0005575//cellular_component;GO:0005623//cell;GO:0005886//plasma membrane;GO:0005887//integral component of plasma membrane;GO:0016020//membrane;GO:0016021//integral component of membrane;GO:0031224//intrinsic component of membrane;GO:0031226//intrinsic component of plasma membrane;GO:0044425//membrane part;GO:0044459//plasma membrane part;GO:0044464//cell part;GO:0071944//cell periphery	-	-	--
ncbi_101108683	1416	1408	1343	802	810	589	12.06	12.11	11.33	6.23	5.65	5.19	11.8333	5.69	-1.05636	4.40647e-37	1.24057e-34	Tub	XP_017914982.1 PREDICTED: tubby protein homolog isoform X3 [Capra hircus]	-	-	-	-	GO:0005575//cellular_component;GO:0005576//extracellular region;GO:0005622//intracellular;GO:0005623//cell;GO:0005634//nucleus;GO:0005737//cytoplasm;GO:0005829//cytosol;GO:0005886//plasma membrane;GO:0005929//cilium;GO:0016020//membrane;GO:0016028//rhabdomere;GO:0030424//axon;GO:0030425//dendrite;GO:0036477//somatodendritic compartment;GO:0042995//cell projection;GO:0043005//neuron projection;GO:…	GO:0003674//molecular_function;GO:0005488//binding;GO:0005543//phospholipid binding;GO:0008289//lipid binding;GO:0035091//phosphatidylinositol binding;GO:0043167//ion binding;GO:0043168//anion binding;GO:0044877//macromolecular complex binding	GO:0001503//ossification;GO:0001654//eye development;GO:0001894//tissue homeostasis;GO:0001895//retina homeostasis;GO:0003008//system process;GO:0006629//lipid metabolic process;GO:0006810//transport;GO:0006897//endocytosis;GO:0006909//phagocytosis;GO:0006910//phagocytosis, recognition;GO:0006935//chemotaxis;GO:0007155//cell adhesion;GO:0007275//multicellular organism development;GO:0007423//sens…	Tub
ncbi_101105798	1193	1123	1209	648	616	545	13.14	12.48	13.19	6.51	5.55	6.21	12.9367	6.09	-1.08695	1.07552e-36	2.92702e-34	CHST2	XP_017904985.1 PREDICTED: carbohydrate sulfotransferase 2 [Capra hircus]	Metabolism	Glycan biosynthesis and metabolism	ko00533//Glycosaminoglycan biosynthesis - keratan sulfate	K04745	GO:0000139//Golgi membrane;GO:0005575//cellular_component;GO:0005622//intracellular;GO:0005623//cell;GO:0005737//cytoplasm;GO:0005794//Golgi apparatus;GO:0005802//trans-Golgi network;GO:0012505//endomembrane system;GO:0016020//membrane;GO:0016021//integral component of membrane;GO:0031090//organelle membrane;GO:0031224//intrinsic component of membrane;GO:0031228//intrinsic component of Golgi memb…	GO:0001517//N-acetylglucosamine 6-O-sulfotransferase activity;GO:0003674//molecular_function;GO:0003824//catalytic activity;GO:0008146//sulfotransferase activity;GO:0016740//transferase activity;GO:0016782//transferase activity, transferring sulfur-containing groups	GO:0005975//carbohydrate metabolic process;GO:0006022//aminoglycan metabolic process;GO:0006023//aminoglycan biosynthetic process;GO:0006024//glycosaminoglycan biosynthetic process;GO:0006040//amino sugar metabolic process;GO:0006044//N-acetylglucosamine metabolic process;GO:0006082//organic acid metabolic process;GO:0006790//sulfur compound metabolic process;GO:0006807//nitrogen compound metabol…	--
ncbi_443308	1448	1821	1497	3770	4405	2951	19.64	24.94	20.13	46.63	48.9	41.43	21.57	45.6533	1.08169	2.12348e-35	5.33452e-33	SLC2A3	NP_001009770.1 solute carrier family 2, facilitated glucose transporter member 3 [Ovis aries]	-	-	-	-	GO:0001669//acrosomal vesicle;GO:0002080//acrosomal membrane;GO:0005575//cellular_component;GO:0005576//extracellular region;GO:0005615//extracellular space;GO:0005622//intracellular;GO:0005623//cell;GO:0005737//cytoplasm;GO:0005886//plasma membrane;GO:0005887//integral component of plasma membrane;GO:0005901//caveola;GO:0008021//synaptic vesicle;GO:0012505//endomembrane system;GO:0012506//vesicl…	GO:0003674//molecular_function;GO:0005215//transporter activity;GO:0005355//glucose transmembrane transporter activity;GO:0005488//binding;GO:0005515//protein binding;GO:0005536//glucose binding;GO:0008028//monocarboxylic acid transmembrane transporter activity;GO:0008509//anion transmembrane transporter activity;GO:0008514//organic anion transmembrane transporter activity;GO:0015075//ion transme…	GO:0006810//transport;GO:0006811//ion transport;GO:0006817//phosphate ion transport;GO:0006820//anion transport;GO:0008150//biological_process;GO:0008643//carbohydrate transport;GO:0008645//hexose transport;GO:0015711//organic anion transport;GO:0015718//monocarboxylic acid transport;GO:0015749//monosaccharide transport;GO:0034219//carbohydrate transmembrane transport;GO:0034220//ion transmembran…	--
ncbi_101104155	860	813	847	443	492	362	7.48	7.16	7.32	3.52	3.49	3.24	7.32	3.41667	-1.09925	1.07261e-33	2.5021e-31	SIX4	XP_027827712.1 homeobox protein SIX4 [Ovis aries]	Human Diseases	Cancer: overview	ko05202//Transcriptional misregulation in cancer	K15615	GO:0005575//cellular_component;GO:0005622//intracellular;GO:0005623//cell;GO:0005634//nucleus;GO:0005737//cytoplasm;GO:0043226//organelle;GO:0043227//membrane-bounded organelle;GO:0043229//intracellular organelle;GO:0043231//intracellular membrane-bounded organelle;GO:0044424//intracellular part;GO:0044464//cell part	GO:0000976//transcription regulatory region sequence-specific DNA binding;GO:0000977//RNA polymerase II regulatory region sequence-specific DNA binding;GO:0000978//RNA polymerase II core promoter proximal region sequence-specific DNA binding;GO:0000981//RNA polymerase II transcription factor activity, sequence-specific DNA binding;GO:0000982//transcription factor activity, RNA polymerase II core …	GO:0000003//reproduction;GO:0001501//skeletal system development;GO:0001655//urogenital system development;GO:0001656//metanephros development;GO:0001822//kidney development;GO:0002376//immune system process;GO:0002520//immune system development;GO:0003006//developmental process involved in reproduction;GO:0006139//nucleobase-containing compound metabolic process;GO:0006351//transcription, DNA-te…	TF_Otx
ncbi_101119561	589	580	571	1275	1542	1062	8.16	8.11	7.84	16.11	17.48	15.23	8.03667	16.2733	1.01784	1.95903e-33	4.44291e-31	PLA2G12A	NP_001277779.1 group XIIA secretory phospholipase A2 precursor [Bubalus bubalis]	Metabolism;Environmental Information Processing;Organismal Systems;Organismal Systems;Metabolism;Metabolism;Organismal Systems;Metabolism;Metabolism;Metabolism	Global and overview maps;Signal transduction;Circulatory system;Digestive system;Lipid metabolism;Lipid metabolism;Digestive system;Lipid metabolism;Lipid metabolism;Lipid metabolism	ko01100//Metabolic pathways;ko04014//Ras signaling pathway;ko04270//Vascular smooth muscle contraction;ko04972//Pancreatic secretion;ko00564//Glycerophospholipid metabolism;ko00590//Arachidonic acid metabolism;ko04975//Fat digestion and absorption;ko00565//Ether lipid metabolism;ko00591//Linoleic acid metabolism;ko00592//alpha-Linolenic acid metabolism	K01047;K01047;K01047;K01047;K01047;K01047;K01047;K01047;K01047;K01047	GO:0005575//cellular_component;GO:0005576//extracellular region;GO:0005622//intracellular;GO:0005623//cell;GO:0005737//cytoplasm;GO:0005783//endoplasmic reticulum;GO:0005794//Golgi apparatus;GO:0012505//endomembrane system;GO:0043226//organelle;GO:0043227//membrane-bounded organelle;GO:0043229//intracellular organelle;GO:0043231//intracellular membrane-bounded organelle;GO:0044424//intracellular …	GO:0003674//molecular_function;GO:0003824//catalytic activity;GO:0004620//phospholipase activity;GO:0004623//phospholipase A2 activity;GO:0005488//binding;GO:0005509//calcium ion binding;GO:0016298//lipase activity;GO:0016787//hydrolase activity;GO:0016788//hydrolase activity, acting on ester bonds;GO:0043167//ion binding;GO:0043169//cation binding;GO:0046872//metal ion binding;GO:0047498//calciu…	GO:0006575//cellular modified amino acid metabolic process;GO:0006629//lipid metabolic process;GO:0006644//phospholipid metabolic process;GO:0006650//glycerophospholipid metabolic process;GO:0006654//phosphatidic acid biosynthetic process;GO:0006658//phosphatidylserine metabolic process;GO:0006793//phosphorus metabolic process;GO:0006796//phosphate-containing compound metabolic process;GO:0006807…	--
ncbi_101103843	290	288	265	718	822	630	3.03	3.04	2.75	6.85	7.02	6.82	2.94	6.89667	1.23008	1.55659e-32	3.48186e-30	CMLKR1	XP_011953369.2 chemokine-like receptor 1 [Ovis aries]	-	-	-	-	GO:0005575//cellular_component;GO:0005623//cell;GO:0005886//plasma membrane;GO:0005887//integral component of plasma membrane;GO:0016020//membrane;GO:0016021//integral component of membrane;GO:0031224//intrinsic component of membrane;GO:0031226//intrinsic component of plasma membrane;GO:0044425//membrane part;GO:0044459//plasma membrane part;GO:0044464//cell part;GO:0071944//cell periphery	GO:0001637//G-protein coupled chemoattractant receptor activity;GO:0001653//peptide receptor activity;GO:0003674//molecular_function;GO:0004888//transmembrane signaling receptor activity;GO:0004896//cytokine receptor activity;GO:0004930//G-protein coupled receptor activity;GO:0004950//chemokine receptor activity;GO:0008528//G-protein coupled peptide receptor activity;GO:0038023//signaling recepto…	GO:0001501//skeletal system development;GO:0001817//regulation of cytokine production;GO:0001818//negative regulation of cytokine production;GO:0002376//immune system process;GO:0002682//regulation of immune system process;GO:0002684//positive regulation of immune system process;GO:0002685//regulation of leukocyte migration;GO:0002687//positive regulation of leukocyte migration;GO:0002688//regula…	--
ncbi_101119920	538	566	566	210	299	214	3.7	3.92	3.85	1.31	1.68	1.52	3.82333	1.50333	-1.34667	6.19127e-31	1.27971e-28	RALGPS2	XP_014954821.2 ras-specific guanine nucleotide-releasing factor RalGPS2 isoform X1 [Ovis aries]	-	-	-	-	GO:0005575//cellular_component;GO:0005622//intracellular;GO:0005623//cell;GO:0005737//cytoplasm;GO:0005886//plasma membrane;GO:0016020//membrane;GO:0044424//intracellular part;GO:0044464//cell part;GO:0071944//cell periphery	GO:0003674//molecular_function;GO:0005085//guanyl-nucleotide exchange factor activity;GO:0005488//binding;GO:0005515//protein binding;GO:0019899//enzyme binding;GO:0051020//GTPase binding;GO:0098772//molecular function regulator	GO:0007154//cell communication;GO:0007165//signal transduction;GO:0007264//small GTPase mediated signal transduction;GO:0008150//biological_process;GO:0009966//regulation of signal transduction;GO:0009987//cellular process;GO:0010646//regulation of cell communication;GO:0023051//regulation of signaling;GO:0023052//signaling;GO:0032485//regulation of Ral protein signal transduction;GO:0035556//int…	--
ncbi_101118965	388	435	388	947	1097	799	13.56	15.35	13.44	30.17	31.37	28.9	14.1167	30.1467	1.0946	8.43727e-31	1.70089e-28	TMEM100	XP_005693137.1 PREDICTED: transmembrane protein 100 [Capra hircus]	-	-	-	-	GO:0005575//cellular_component;GO:0005622//intracellular;GO:0005623//cell;GO:0005737//cytoplasm;GO:0005783//endoplasmic reticulum;GO:0005886//plasma membrane;GO:0012505//endomembrane system;GO:0016020//membrane;GO:0016021//integral component of membrane;GO:0031224//intrinsic component of membrane;GO:0036477//somatodendritic compartment;GO:0043025//neuronal cell body;GO:0043204//perikaryon;GO:0043…	-	GO:0001525//angiogenesis;GO:0001568//blood vessel development;GO:0001570//vasculogenesis;GO:0001701//in utero embryonic development;GO:0001837//epithelial to mesenchymal transition;GO:0001944//vasculature development;GO:0003007//heart morphogenesis;GO:0003158//endothelium development;GO:0003197//endocardial cushion development;GO:0003198//epithelial to mesenchymal transition involved in endocardi…	--
ncbi_101118781	199	170	210	44	41	26	5.4	4.64	5.61	1.08	0.92	0.73	5.21667	0.91	-2.51919	6.15872e-30	1.21163e-27	LRRC17	XP_004007871.1 leucine-rich repeat-containing protein 17 [Ovis aries]	-	-	-	-	GO:0005575//cellular_component;GO:0005576//extracellular region;GO:0005615//extracellular space;GO:0044421//extracellular region part	GO:0005515//protein binding	GO:0001501//skeletal system development;GO:0001503//ossification;GO:0002376//immune system process;GO:0002520//immune system development;GO:0002682//regulation of immune system process;GO:0002683//negative regulation of immune system process;GO:0002761//regulation of myeloid leukocyte differentiation;GO:0002762//negative regulation of myeloid leukocyte differentiation;GO:0007275//multicellular or…	--
ncbi_101115409	427	429	447	192	219	150	13.68	13.87	14.19	5.61	5.74	4.97	13.9133	5.44	-1.35479	7.97208e-28	1.356e-25	TUSC2	XP_003587685.1 tumor suppressor candidate 2 [Bos taurus]	-	-	-	-	GO:0005575//cellular_component;GO:0005622//intracellular;GO:0005623//cell;GO:0005737//cytoplasm;GO:0005739//mitochondrion;GO:0043226//organelle;GO:0043227//membrane-bounded organelle;GO:0043229//intracellular organelle;GO:0043231//intracellular membrane-bounded organelle;GO:0044424//intracellular part;GO:0044444//cytoplasmic part;GO:0044464//cell part	-	GO:0001775//cell activation;GO:0001779//natural killer cell differentiation;GO:0001816//cytokine production;GO:0001817//regulation of cytokine production;GO:0001818//negative regulation of cytokine production;GO:0001819//positive regulation of cytokine production;GO:0001906//cell killing;GO:0001909//leukocyte mediated cytotoxicity;GO:0002252//immune effector process;GO:0002376//immune system proc…	--
ncbi_101108354	293	332	332	726	860	644	3.14	3.6	3.53	7.1	7.55	7.15	3.42333	7.26667	1.08589	3.15755e-26	4.91044e-24	IL1RAP	XP_011952465.1 interleukin-1 receptor accessory protein isoform X1 [Ovis aries]	Environmental Information Processing;Environmental Information Processing;Organismal Systems;Organismal Systems	Signaling molecules and interaction;Signal transduction;Immune system;Sensory system	ko04060//Cytokine-cytokine receptor interaction;ko04010//MAPK signaling pathway;ko04659//Th17 cell differentiation;ko04750//Inflammatory mediator regulation of TRP channels	K04723;K04723;K04723;K04723	GO:0005575//cellular_component;GO:0005576//extracellular region;GO:0005622//intracellular;GO:0005623//cell;GO:0005737//cytoplasm;GO:0005886//plasma membrane;GO:0005887//integral component of plasma membrane;GO:0016020//membrane;GO:0016021//integral component of membrane;GO:0031224//intrinsic component of membrane;GO:0031226//intrinsic component of plasma membrane;GO:0032991//macromolecular comple…	GO:0002114//interleukin-33 receptor activity;GO:0003674//molecular_function;GO:0004888//transmembrane signaling receptor activity;GO:0004896//cytokine receptor activity;GO:0004908//interleukin-1 receptor activity;GO:0005102//receptor binding;GO:0005126//cytokine receptor binding;GO:0005149//interleukin-1 receptor binding;GO:0005488//binding;GO:0005515//protein binding;GO:0019899//enzyme binding;G…	GO:0001816//cytokine production;GO:0001817//regulation of cytokine production;GO:0001819//positive regulation of cytokine production;GO:0002376//immune system process;GO:0002790//peptide secretion;GO:0002791//regulation of peptide secretion;GO:0002793//positive regulation of peptide secretion;GO:0006355//regulation of transcription, DNA-templated;GO:0006807//nitrogen compound metabolic process;GO…	--
ncbi_101114604	244	277	303	625	848	666	2.59	2.97	3.19	6.05	7.37	7.32	2.91667	6.91333	1.24506	4.67079e-26	7.12798e-24	SEMA3C	XP_004007856.2 semaphorin-3C [Ovis aries]	Organismal Systems	Development and regeneration	ko04360//Axon guidance	K06840	GO:0005575//cellular_component;GO:0005576//extracellular region;GO:0005615//extracellular space;GO:0044421//extracellular region part	GO:0003674//molecular_function;GO:0005102//receptor binding;GO:0005488//binding;GO:0005515//protein binding;GO:0030215//semaphorin receptor binding;GO:0038191//neuropilin binding	GO:0000902//cell morphogenesis;GO:0000904//cell morphogenesis involved in differentiation;GO:0001568//blood vessel development;GO:0001667//ameboidal-type cell migration;GO:0001755//neural crest cell migration;GO:0001756//somitogenesis;GO:0001763//morphogenesis of a branching structure;GO:0001944//vasculature development;GO:0001974//blood vessel remodeling;GO:0002009//morphogenesis of an epitheliu…	--
ncbi_101108614	846	870	884	533	467	382	3.28	3.4	3.39	1.88	1.48	1.53	3.35667	1.63	-1.04216	9.09061e-25	1.26872e-22	TENM4	XP_027387898.1 teneurin-4 isoform X8 [Bos indicus x Bos taurus]	-	-	-	-	GO:0005575//cellular_component;GO:0005622//intracellular;GO:0005623//cell;GO:0005634//nucleus;GO:0005737//cytoplasm;GO:0005886//plasma membrane;GO:0005887//integral component of plasma membrane;GO:0016020//membrane;GO:0016021//integral component of membrane;GO:0031224//intrinsic component of membrane;GO:0031226//intrinsic component of plasma membrane;GO:0042995//cell projection;GO:0043005//neuron…	GO:0003674//molecular_function;GO:0003824//catalytic activity;GO:0005488//binding;GO:0005515//protein binding;GO:0042802//identical protein binding;GO:0042803//protein homodimerization activity;GO:0046982//protein heterodimerization activity;GO:0046983//protein dimerization activity;GO:0050839//cell adhesion molecule binding	GO:0000902//cell morphogenesis;GO:0000904//cell morphogenesis involved in differentiation;GO:0001702//gastrulation with mouth forming second;GO:0001708//cell fate specification;GO:0006508//proteolysis;GO:0006807//nitrogen compound metabolic process;GO:0006928//movement of cell or subcellular component;GO:0006935//chemotaxis;GO:0007154//cell communication;GO:0007155//cell adhesion;GO:0007156//homo…	--
ncbi_101104666	510	562	503	236	302	234	9.75	10.85	9.53	4.11	4.72	4.63	10.0433	4.48667	-1.16252	4.28392e-24	5.68716e-22	SAV1	XP_004010566.1 protein salvador homolog 1 [Ovis aries]	Environmental Information Processing;Environmental Information Processing;Cellular Processes;Environmental Information Processing	Signal transduction;Signal transduction;Cell growth and death;Signal transduction	ko04390//Hippo signaling pathway;ko04391//Hippo signaling pathway - fly;ko04214//Apoptosis - fly;ko04392//Hippo signaling pathway - multiple species	K16686;K16686;K16686;K16686	GO:0005575//cellular_component;GO:0005622//intracellular;GO:0005623//cell;GO:0005634//nucleus;GO:0005737//cytoplasm;GO:0005829//cytosol;GO:0005911//cell-cell junction;GO:0005938//cell cortex;GO:0030054//cell junction;GO:0043226//organelle;GO:0043227//membrane-bounded organelle;GO:0043229//intracellular organelle;GO:0043231//intracellular membrane-bounded organelle;GO:0044424//intracellular part;G…	GO:0003674//molecular_function;GO:0005198//structural molecule activity;GO:0005488//binding;GO:0005515//protein binding;GO:0032947//protein complex scaffold;GO:0042802//identical protein binding	GO:0001654//eye development;GO:0001655//urogenital system development;GO:0001708//cell fate specification;GO:0001745//compound eye morphogenesis;GO:0001751//compound eye photoreceptor cell differentiation;GO:0001752//compound eye photoreceptor fate commitment;GO:0001754//eye photoreceptor cell differentiation;GO:0001942//hair follicle development;GO:0002065//columnar/cuboidal epithelial cell diff…	--
ncbi_101105979	12	12	17	142	155	106	0.19	0.2	0.27	2.05	2	1.72	0.22	1.92333	3.12803	4.72382e-24	6.22059e-22	GCA	XP_005676098.1 PREDICTED: grancalcin [Capra hircus]	-	-	-	-	GO:0000323//lytic vacuole;GO:0005575//cellular_component;GO:0005576//extracellular region;GO:0005622//intracellular;GO:0005623//cell;GO:0005737//cytoplasm;GO:0005764//lysosome;GO:0005766//primary lysosome;GO:0005773//vacuole;GO:0005775//vacuolar lumen;GO:0005829//cytosol;GO:0005886//plasma membrane;GO:0012505//endomembrane system;GO:0016020//membrane;GO:0030141//secretory granule;GO:0031410//cyto…	GO:0003674//molecular_function;GO:0003824//catalytic activity;GO:0004175//endopeptidase activity;GO:0004197//cysteine-type endopeptidase activity;GO:0004198//calcium-dependent cysteine-type endopeptidase activity;GO:0005488//binding;GO:0005509//calcium ion binding;GO:0005515//protein binding;GO:0008233//peptidase activity;GO:0008234//cysteine-type peptidase activity;GO:0016787//hydrolase activity…	GO:0001775//cell activation;GO:0002252//immune effector process;GO:0002263//cell activation involved in immune response;GO:0002274//myeloid leukocyte activation;GO:0002275//myeloid cell activation involved in immune response;GO:0002283//neutrophil activation involved in immune response;GO:0002366//leukocyte activation involved in immune response;GO:0002376//immune system process;GO:0002443//leuko…	--
ncbi_121815986	468	472	506	241	278	200	9.3	9.48	9.99	4.36	4.53	4.11	9.59	4.33333	-1.14605	1.51479e-23	1.94764e-21	LNX1	XP_004009877.3 E3 ubiquitin-protein ligase LNX isoform X1 [Ovis aries]	-	-	-	-	GO:0000109//nucleotide-excision repair complex;GO:0005575//cellular_component;GO:0005622//intracellular;GO:0005623//cell;GO:0005737//cytoplasm;GO:0015627//type II protein secretion system complex;GO:0030288//outer membrane-bounded periplasmic space;GO:0044424//intracellular part;GO:0044464//cell part	GO:0003674//molecular_function;GO:0003824//catalytic activity;GO:0004252//serine-type endopeptidase activity;GO:0004842//ubiquitin-protein transferase activity;GO:0005488//binding;GO:0005515//protein binding;GO:0008236//serine-type peptidase activity;GO:0008565//protein transporter activity;GO:0016740//transferase activity;GO:0019787//ubiquitin-like protein transferase activity;GO:0019904//protei…	GO:0006289//nucleotide-excision repair;GO:0006464//cellular protein modification process;GO:0006508//proteolysis;GO:0006511//ubiquitin-dependent protein catabolic process;GO:0006807//nitrogen compound metabolic process;GO:0006950//response to stress;GO:0008150//biological_process;GO:0008152//metabolic process;GO:0009056//catabolic process;GO:0009057//macromolecule catabolic process;GO:0009987//ce…	--
ncbi_101121588	47	51	35	199	231	191	1.18	1.29	0.87	4.56	4.75	4.97	1.11333	4.76	2.09608	3.4621e-23	4.25057e-21	INHBE	XP_004006593.1 inhibin beta E chain [Ovis aries]	Environmental Information Processing;Cellular Processes;Environmental Information Processing	Signaling molecules and interaction;Cellular community - eukaryotes;Signal transduction	ko04060//Cytokine-cytokine receptor interaction;ko04550//Signaling pathways regulating pluripotency of stem cells;ko04350//TGF-beta signaling pathway	K22689;K22689;K22689	GO:0005575//cellular_component;GO:0005576//extracellular region;GO:0005615//extracellular space;GO:0044421//extracellular region part	GO:0003674//molecular_function;GO:0005102//receptor binding;GO:0005125//cytokine activity;GO:0005126//cytokine receptor binding;GO:0005160//transforming growth factor beta receptor binding;GO:0005179//hormone activity;GO:0005488//binding;GO:0005515//protein binding;GO:0008083//growth factor activity;GO:0030545//receptor regulator activity;GO:0048018//receptor agonist activity;GO:0098772//molecula…	GO:0001932//regulation of protein phosphorylation;GO:0001934//positive regulation of protein phosphorylation;GO:0007154//cell communication;GO:0007165//signal transduction;GO:0007166//cell surface receptor signaling pathway;GO:0007167//enzyme linked receptor protein signaling pathway;GO:0007178//transmembrane receptor protein serine/threonine kinase signaling pathway;GO:0008150//biological_proces…	--
ncbi_101109488	974	910	830	498	607	367	21.34	20.13	18.02	9.95	10.88	8.32	19.83	9.71667	-1.02915	7.10248e-23	8.34363e-21	ABHD17C	XP_017921888.1 PREDICTED: protein ABHD17C [Capra hircus]	-	-	-	-	GO:0005575//cellular_component;GO:0005622//intracellular;GO:0005623//cell;GO:0005737//cytoplasm;GO:0005768//endosome;GO:0005886//plasma membrane;GO:0010008//endosome membrane;GO:0012505//endomembrane system;GO:0014069//postsynaptic density;GO:0016020//membrane;GO:0030054//cell junction;GO:0030425//dendrite;GO:0031090//organelle membrane;GO:0031410//cytoplasmic vesicle;GO:0031982//vesicle;GO:00322…	GO:0003674//molecular_function;GO:0003824//catalytic activity;GO:0008236//serine-type peptidase activity;GO:0008474//palmitoyl-(protein) hydrolase activity;GO:0016787//hydrolase activity;GO:0016788//hydrolase activity, acting on ester bonds;GO:0016790//thiolester hydrolase activity;GO:0047570//3-oxoadipate enol-lactonase activity;GO:0098599//palmitoyl hydrolase activity	GO:0002084//protein depalmitoylation;GO:0006464//cellular protein modification process;GO:0006497//protein lipidation;GO:0006508//proteolysis;GO:0006807//nitrogen compound metabolic process;GO:0008150//biological_process;GO:0008152//metabolic process;GO:0009056//catabolic process;GO:0009057//macromolecule catabolic process;GO:0009058//biosynthetic process;GO:0009059//macromolecule biosynthetic pr…	--
ncbi_101123096	345	332	386	724	981	682	5.57	5.41	6.18	10.66	12.97	11.4	5.72	11.6767	1.02954	5.36028e-22	5.8352e-20	PLEKHA3	XP_004004592.1 pleckstrin homology domain-containing family A member 3 [Ovis aries]	-	-	-	-	GO:0000139//Golgi membrane;GO:0005575//cellular_component;GO:0005622//intracellular;GO:0005623//cell;GO:0005737//cytoplasm;GO:0005794//Golgi apparatus;GO:0012505//endomembrane system;GO:0016020//membrane;GO:0030133//transport vesicle;GO:0031083//BLOC-1 complex;GO:0031090//organelle membrane;GO:0031984//organelle subcompartment;GO:0043226//organelle;GO:0043227//membrane-bounded organelle;GO:004322…	GO:0003674//molecular_function;GO:0005488//binding;GO:0005543//phospholipid binding;GO:0008289//lipid binding;GO:0035091//phosphatidylinositol binding;GO:0043167//ion binding;GO:0043168//anion binding;GO:0070273//phosphatidylinositol-4-phosphate binding;GO:1901981//phosphatidylinositol phosphate binding	GO:0006629//lipid metabolic process;GO:0006644//phospholipid metabolic process;GO:0006650//glycerophospholipid metabolic process;GO:0006661//phosphatidylinositol biosynthetic process;GO:0006793//phosphorus metabolic process;GO:0006796//phosphate-containing compound metabolic process;GO:0008150//biological_process;GO:0008152//metabolic process;GO:0008610//lipid biosynthetic process;GO:0008654//pho…	--
ncbi_100302348	447	444	424	917	1004	749	13.13	14.22	14.29	33.51	29.46	27.91	13.88	30.2933	1.12599	6.02229e-22	6.42732e-20	PMP22	NP_001156519.1 peripheral myelin protein 22 [Ovis aries]	-	-	-	-	GO:0005575//cellular_component;GO:0005623//cell;GO:0005886//plasma membrane;GO:0005887//integral component of plasma membrane;GO:0005911//cell-cell junction;GO:0005923//bicellular tight junction;GO:0016020//membrane;GO:0016021//integral component of membrane;GO:0030054//cell junction;GO:0031224//intrinsic component of membrane;GO:0043209//myelin sheath;GO:0043218//compact myelin;GO:0043296//apica…	GO:0004427//inorganic diphosphatase activity;GO:0009678//hydrogen-translocating pyrophosphatase activity;GO:0015450//P-P-bond-hydrolysis-driven protein transmembrane transporter activity	GO:0007049//cell cycle;GO:0007050//cell cycle arrest;GO:0007154//cell communication;GO:0007267//cell-cell signaling;GO:0007268//synaptic transmission;GO:0007272//ensheathment of neurons;GO:0007275//multicellular organism development;GO:0007399//nervous system development;GO:0007422//peripheral nervous system development;GO:0008150//biological_process;GO:0008219//cell death;GO:0008285//negative re…	--
ncbi_101112949	102	134	112	23	14	9	1.4	1.85	1.52	0.29	0.16	0.13	1.59	0.193333	-3.03986	8.79356e-22	9.32403e-20	STC1	XP_004004231.3 stanniocalcin-1 [Ovis aries]	-	-	-	-	GO:0005575//cellular_component;GO:0005576//extracellular region;GO:0005615//extracellular space;GO:0005622//intracellular;GO:0005623//cell;GO:0005634//nucleus;GO:0005737//cytoplasm;GO:0005886//plasma membrane;GO:0016020//membrane;GO:0016324//apical plasma membrane;GO:0043226//organelle;GO:0043227//membrane-bounded organelle;GO:0043229//intracellular organelle;GO:0043231//intracellular membrane-bo…	GO:0003674//molecular_function;GO:0005102//receptor binding;GO:0005179//hormone activity;GO:0005488//binding;GO:0005515//protein binding;GO:0030545//receptor regulator activity;GO:0048018//receptor agonist activity;GO:0098772//molecular function regulator	GO:0000003//reproduction;GO:0000902//cell morphogenesis;GO:0000904//cell morphogenesis involved in differentiation;GO:0001501//skeletal system development;GO:0001503//ossification;GO:0001666//response to hypoxia;GO:0001885//endothelial cell development;GO:0001886//endothelial cell morphogenesis;GO:0001890//placenta development;GO:0001893//maternal placenta development;GO:0002064//epithelial cell …	--
ncbi_101116915	129	111	116	327	372	319	1.08	1	1.02	2.52	2.43	2.69	1.03333	2.54667	1.3013	9.11236e-21	8.62395e-19	ADGRG6	XP_004011434.2 adhesion G-protein coupled receptor G6 isoform X1 [Ovis aries]	-	-	-	-	GO:0005575//cellular_component;GO:0005622//intracellular;GO:0005623//cell;GO:0005737//cytoplasm;GO:0005886//plasma membrane;GO:0009986//cell surface;GO:0016020//membrane;GO:0016021//integral component of membrane;GO:0031224//intrinsic component of membrane;GO:0044424//intracellular part;GO:0044425//membrane part;GO:0044464//cell part;GO:0071944//cell periphery	GO:0003674//molecular_function;GO:0004888//transmembrane signaling receptor activity;GO:0004930//G-protein coupled receptor activity;GO:0005488//binding;GO:0005515//protein binding;GO:0005518//collagen binding;GO:0038023//signaling receptor activity;GO:0043236//laminin binding;GO:0044877//macromolecular complex binding;GO:0050840//extracellular matrix binding;GO:0060089//molecular transducer acti…	GO:0000902//cell morphogenesis;GO:0000904//cell morphogenesis involved in differentiation;GO:0001503//ossification;GO:0003007//heart morphogenesis;GO:0003205//cardiac chamber development;GO:0003206//cardiac chamber morphogenesis;GO:0006996//organelle organization;GO:0007005//mitochondrion organization;GO:0007154//cell communication;GO:0007165//signal transduction;GO:0007166//cell surface receptor…	--
ncbi_101103486	188	192	160	442	561	387	3.75	3.95	3.13	8.14	9.07	7.95	3.61	8.38667	1.2161	1.32876e-20	1.21895e-18	ANKRD46	XP_027828976.1 ankyrin repeat domain-containing protein 46 isoform X2 [Ovis aries]	-	-	-	-	GO:0005575//cellular_component;GO:0016020//membrane;GO:0016021//integral component of membrane;GO:0031224//intrinsic component of membrane;GO:0044425//membrane part	GO:0005515//protein binding	-	--
ncbi_101117577	328	318	347	143	153	144	2.43	2.3	2.65	1.08	1	1.13	2.46	1.07	-1.20105	1.55893e-20	1.41421e-18	ABCC9	XP_005680839.2 PREDICTED: ATP-binding cassette sub-family C member 9 isoform X1 [Capra hircus]	Environmental Information Processing	Membrane transport	ko02010//ABC transporters	K05033	GO:0001669//acrosomal vesicle;GO:0005575//cellular_component;GO:0005622//intracellular;GO:0005623//cell;GO:0005737//cytoplasm;GO:0005739//mitochondrion;GO:0005886//plasma membrane;GO:0005887//integral component of plasma membrane;GO:0008076//voltage-gated potassium channel complex;GO:0008282//ATP-sensitive potassium channel complex;GO:0009380//excinuclease repair complex;GO:0009898//cytoplasmic s…	GO:0000149//SNARE binding;GO:0000166//nucleotide binding;GO:0003674//molecular_function;GO:0003824//catalytic activity;GO:0003924//GTPase activity;GO:0004888//transmembrane signaling receptor activity;GO:0005215//transporter activity;GO:0005216//ion channel activity;GO:0005260//channel-conductance-controlling ATPase activity;GO:0005261//cation channel activity;GO:0005267//potassium channel activi…	GO:0000910//cytokinesis;GO:0001667//ameboidal-type cell migration;GO:0002252//immune effector process;GO:0002376//immune system process;GO:0006289//nucleotide-excision repair;GO:0006355//regulation of transcription, DNA-templated;GO:0006400//tRNA modification;GO:0006412//translation;GO:0006810//transport;GO:0006811//ion transport;GO:0006812//cation transport;GO:0006813//potassium ion transport;GO…	--
ncbi_101111789	402	370	428	182	232	175	4.12	3.83	4.34	1.7	1.95	1.86	4.09667	1.83667	-1.15736	5.41935e-20	4.73222e-18	STK38L	NP_001094562.1 serine/threonine-protein kinase 38-like [Bos taurus]	-	-	-	-	GO:0005575//cellular_component;GO:0005622//intracellular;GO:0005623//cell;GO:0005737//cytoplasm;GO:0005829//cytosol;GO:0005856//cytoskeleton;GO:0015629//actin cytoskeleton;GO:0016020//membrane;GO:0043226//organelle;GO:0043228//non-membrane-bounded organelle;GO:0043229//intracellular organelle;GO:0043232//intracellular non-membrane-bounded organelle;GO:0044424//intracellular part;GO:0044444//cytop…	GO:0000166//nucleotide binding;GO:0000287//magnesium ion binding;GO:0003674//molecular_function;GO:0003779//actin binding;GO:0003824//catalytic activity;GO:0004672//protein kinase activity;GO:0004674//protein serine/threonine kinase activity;GO:0005488//binding;GO:0005515//protein binding;GO:0005524//ATP binding;GO:0008092//cytoskeletal protein binding;GO:0008144//drug binding;GO:0016301//kinase …	GO:0006464//cellular protein modification process;GO:0006468//protein phosphorylation;GO:0006744//ubiquinone biosynthetic process;GO:0006793//phosphorus metabolic process;GO:0006796//phosphate-containing compound metabolic process;GO:0006807//nitrogen compound metabolic process;GO:0007154//cell communication;GO:0007165//signal transduction;GO:0008150//biological_process;GO:0008152//metabolic proc…	--
ncbi_443318	83	69	85	285	313	200	1.05	0.52	0.64	2.74	3.51	2.68	0.736667	2.97667	2.01461	2.19325e-19	1.8366e-17	IGF1	XP_027821561.1 insulin-like growth factor I isoform X1 [Ovis aries]	Human Diseases;Environmental Information Processing;Environmental Information Processing;Environmental Information Processing;Human Diseases;Environmental Information Processing;Cellular Processes;Human Diseases;Environmental Information Processing;Human Diseases;Cellular Processes;Environmental Information Processing;Cellular Processes;Environmental Information Processing;Environmental Informati…	Cancer: overview;Signal transduction;Signal transduction;Signal transduction;Cancer: overview;Signal transduction;Cellular community - eukaryotes;Cancer: overview;Signal transduction;Cancer: specific types;Cellular community - eukaryotes;Signal transduction;Cell growth and death;Signal transduction;Signal transduction;Endocrine system;Sensory system;Drug resistance: antineoplastic;Cancer: specifi…	ko05200//Pathways in cancer;ko04151//PI3K-Akt signaling pathway;ko04010//MAPK signaling pathway;ko04014//Ras signaling pathway;ko05205//Proteoglycans in cancer;ko04015//Rap1 signaling pathway;ko04510//Focal adhesion;ko05202//Transcriptional misregulation in cancer;ko04150//mTOR signaling pathway;ko05224//Breast cancer;ko04550//Signaling pathways regulating pluripotency of stem cells;ko04068//FoxO…	K05459;K05459;K05459;K05459;K05459;K05459;K05459;K05459;K05459;K05459;K05459;K05459;K05459;K05459;K05459;K05459;K05459;K05459;K05459;K05459;K05459;K05459;K05459;K05459;K05459;K05459;K05459;K05459;K05459;K05459;K05459	GO:0005575//cellular_component;GO:0005576//extracellular region;GO:0005614//interstitial matrix;GO:0005615//extracellular space;GO:0005622//intracellular;GO:0005623//cell;GO:0005737//cytoplasm;GO:0005829//cytosol;GO:0005886//plasma membrane;GO:0012505//endomembrane system;GO:0016020//membrane;GO:0016942//insulin-like growth factor binding protein complex;GO:0030133//transport vesicle;GO:0030141//…	GO:0003674//molecular_function;GO:0005102//receptor binding;GO:0005158//insulin receptor binding;GO:0005159//insulin-like growth factor receptor binding;GO:0005178//integrin binding;GO:0005179//hormone activity;GO:0005488//binding;GO:0005496//steroid binding;GO:0005515//protein binding;GO:0008047//enzyme activator activity;GO:0008083//growth factor activity;GO:0008289//lipid binding;GO:0019207//k…	GO:0000003//reproduction;GO:0000165//MAPK cascade;GO:0000187//activation of MAPK activity;GO:0001501//skeletal system development;GO:0001503//ossification;GO:0001505//regulation of neurotransmitter levels;GO:0001558//regulation of cell growth;GO:0001649//osteoblast differentiation;GO:0001655//urogenital system development;GO:0001666//response to hypoxia;GO:0001678//cellular glucose homeostasis;GO…
;GO:0061548//ganglion development;GO:0061550//cranial ganglion development;GO:0061552//ganglion morphogenesis;GO:0061554//ganglion formation;GO:0061559//cranial ganglion morphogenesis;GO:0061560//cranial ganglion formation;GO:0065007//biological regulation;GO:0065008//regulation of biological quality;GO:0065009//regulation of molecular function;GO:0070201//regulation of establishment of protein l…	--
ncbi_101112829	518	570	495	263	334	259	6.5	7.1	6.1	3.04	3.49	3.29	6.56667	3.27333	-1.0044	2.6408e-19	2.20009e-17	RUBCNL	XP_004012113.2 protein RUBCNL-like isoform X1 [Ovis aries]	-	-	-	-	-	-	-	--
ncbi_105602841	242	234	256	601	606	454	2.82	2.74	2.95	6.38	5.76	5.47	2.83667	5.87	1.04916	3.71333e-19	3.06237e-17	COL8A2	XP_010839473.1 PREDICTED: collagen alpha-2(VIII) chain [Bison bison bison]	-	-	-	-	GO:0005575//cellular_component;GO:0005576//extracellular region;GO:0005581//collagen trimer;GO:0005604//basement membrane;GO:0005622//intracellular;GO:0005623//cell;GO:0005737//cytoplasm;GO:0005783//endoplasmic reticulum;GO:0005788//endoplasmic reticulum lumen;GO:0012505//endomembrane system;GO:0031012//extracellular matrix;GO:0031974//membrane-enclosed lumen;GO:0032991//macromolecular complex;GO…	GO:0003674//molecular_function;GO:0005198//structural molecule activity;GO:0005201//extracellular matrix structural constituent;GO:0005488//binding;GO:0005515//protein binding;GO:0030674//protein binding, bridging;GO:0060090//binding, bridging	GO:0001525//angiogenesis;GO:0001568//blood vessel development;GO:0001654//eye development;GO:0001944//vasculature development;GO:0007155//cell adhesion;GO:0007275//multicellular organism development;GO:0007423//sensory organ development;GO:0008150//biological_process;GO:0008283//cell proliferation;GO:0009653//anatomical structure morphogenesis;GO:0009887//organ morphogenesis;GO:0009987//cellular …	--
ncbi_101112455	235	217	158	68	72	45	3.71	3.46	2.47	0.98	0.93	0.73	3.21333	0.88	-1.8685	6.76976e-19	5.39236e-17	TMEM255A	XP_004022395.1 transmembrane protein 255A isoform X2 [Ovis aries]	-	-	-	-	GO:0005575//cellular_component;GO:0016020//membrane;GO:0016021//integral component of membrane;GO:0031224//intrinsic component of membrane;GO:0044425//membrane part	-	-	--
ncbi_101112083	203	201	221	505	510	420	3.07	3.12	3.24	6.91	6.35	6.54	3.14333	6.6	1.07017	1.91831e-18	1.47061e-16	SPRED3	XP_017917825.1 PREDICTED: sprouty-related, EVH1 domain-containing protein 3 [Capra hircus]	-	-	-	-	GO:0005575//cellular_component;GO:0005623//cell;GO:0005886//plasma membrane;GO:0016020//membrane;GO:0044464//cell part;GO:0071944//cell periphery	-	GO:0000188//inactivation of MAPK activity;GO:0001932//regulation of protein phosphorylation;GO:0001933//negative regulation of protein phosphorylation;GO:0006469//negative regulation of protein kinase activity;GO:0007275//multicellular organism development;GO:0008150//biological_process;GO:0009892//negative regulation of metabolic process;GO:0009966//regulation of signal transduction;GO:0009968//…	--
ncbi_101117098	163	180	161	443	411	388	2.19	2.44	2.14	5.41	4.51	5.4	2.25667	5.10667	1.17819	1.94776e-17	1.36502e-15	FKRP	XP_014956100.2 fukutin-related protein [Ovis aries]	Metabolism;Metabolism	Global and overview maps;Glycan biosynthesis and metabolism	ko01100//Metabolic pathways;ko00515//Mannose type O-glycan biosynthesis	K19873;K19873	GO:0000139//Golgi membrane;GO:0005575//cellular_component;GO:0005576//extracellular region;GO:0005615//extracellular space;GO:0005622//intracellular;GO:0005623//cell;GO:0005634//nucleus;GO:0005737//cytoplasm;GO:0005783//endoplasmic reticulum;GO:0005791//rough endoplasmic reticulum;GO:0005794//Golgi apparatus;GO:0005829//cytosol;GO:0005886//plasma membrane;GO:0012505//endomembrane system;GO:001601…	GO:0003674//molecular_function;GO:0003824//catalytic activity;GO:0016740//transferase activity	GO:0006464//cellular protein modification process;GO:0006486//protein glycosylation;GO:0006493//protein O-linked glycosylation;GO:0006508//proteolysis;GO:0006807//nitrogen compound metabolic process;GO:0008150//biological_process;GO:0008152//metabolic process;GO:0009058//biosynthetic process;GO:0009059//macromolecule biosynthetic process;GO:0009100//glycoprotein metabolic process;GO:0009101//glyc…	--
ncbi_443163	274	240	253	111	134	87	10.63	9.4	9.73	3.93	4.25	3.49	9.92	3.89	-1.35057	2.43459e-17	1.69891e-15	RGS2	XP_004013635.1 regulator of G-protein signaling 2 [Ovis aries]	Organismal Systems;Environmental Information Processing;Organismal Systems	Sensory system;Signal transduction;Endocrine system	ko04740//Olfactory transduction;ko04022//cGMP-PKG signaling pathway;ko04921//Oxytocin signaling pathway	K18154;K18154;K18154	GO:0005575//cellular_component;GO:0005622//intracellular;GO:0005623//cell;GO:0005634//nucleus;GO:0005730//nucleolus;GO:0005737//cytoplasm;GO:0005739//mitochondrion;GO:0005829//cytosol;GO:0005886//plasma membrane;GO:0009898//cytoplasmic side of plasma membrane;GO:0016020//membrane;GO:0031974//membrane-enclosed lumen;GO:0031981//nuclear lumen;GO:0042995//cell projection;GO:0043005//neuron projectio…	GO:0001965//G-protein alpha-subunit binding;GO:0003674//molecular_function;GO:0005096//GTPase activator activity;GO:0005488//binding;GO:0005515//protein binding;GO:0005516//calmodulin binding;GO:0008047//enzyme activator activity;GO:0008092//cytoskeletal protein binding;GO:0015631//tubulin binding;GO:0030234//enzyme regulator activity;GO:0030695//GTPase regulator activity;GO:0048487//beta-tubulin…	GO:0000003//reproduction;GO:0001505//regulation of neurotransmitter levels;GO:0001558//regulation of cell growth;GO:0001932//regulation of protein phosphorylation;GO:0001933//negative regulation of protein phosphorylation;GO:0001975//response to amphetamine;GO:0003008//system process;GO:0003012//muscle system process;GO:0003013//circulatory system process;GO:0003018//vascular process in circulato…	--
ncbi_443498	129	110	111	296	336	277	3.83	3.2	3.28	8.32	7.77	8.52	3.43667	8.20333	1.2552	3.10218e-16	1.94082e-14	EDN1	NP_001009810.1 endothelin-1 precursor [Ovis aries]	Human Diseases;Environmental Information Processing;Environmental Information Processing;Human Diseases;Organismal Systems;Organismal Systems;Environmental Information Processing;Environmental Information Processing;Human Diseases;Organismal Systems;Human Diseases;Organismal Systems	Cancer: overview;Signaling molecules and interaction;Signal transduction;Cardiovascular disease;Endocrine system;Circulatory system;Signal transduction;Signal transduction;Endocrine and metabolic disease;Endocrine system;Cardiovascular disease;Endocrine system	ko05200//Pathways in cancer;ko04080//Neuroactive ligand-receptor interaction;ko04024//cAMP signaling pathway;ko05418//Fluid shear stress and atherosclerosis;ko04926//Relaxin signaling pathway;ko04270//Vascular smooth muscle contraction;ko04668//TNF signaling pathway;ko04066//HIF-1 signaling pathway;ko04933//AGE-RAGE signaling pathway in diabetic complications;ko04916//Melanogenesis;ko05410//Hyper…	K16366;K16366;K16366;K16366;K16366;K16366;K16366;K16366;K16366;K16366;K16366;K16366	GO:0005575//cellular_component;GO:0005576//extracellular region;GO:0005615//extracellular space;GO:0005622//intracellular;GO:0005623//cell;GO:0005737//cytoplasm;GO:0005783//endoplasmic reticulum;GO:0005788//endoplasmic reticulum lumen;GO:0005791//rough endoplasmic reticulum;GO:0012505//endomembrane system;GO:0030133//transport vesicle;GO:0030135//coated vesicle;GO:0030136//clathrin-coated vesicle…	GO:0001664//G-protein coupled receptor binding;GO:0003674//molecular_function;GO:0005102//receptor binding;GO:0005125//cytokine activity;GO:0005179//hormone activity;GO:0005488//binding;GO:0005515//protein binding;GO:0030545//receptor regulator activity;GO:0031705//bombesin receptor binding;GO:0031707//endothelin A receptor binding;GO:0031708//endothelin B receptor binding;GO:0048018//receptor ag…	GO:0000003//reproduction;GO:0000122//negative regulation of transcription from RNA polymerase II promoter;GO:0000302//response to reactive oxygen species;GO:0001101//response to acid chemical;GO:0001501//skeletal system development;GO:0001505//regulation of neurotransmitter levels;GO:0001516//prostaglandin biosynthetic process;GO:0001525//angiogenesis;GO:0001558//regulation of cell growth;GO:0001…	--
ncbi_101120296	240	242	280	111	127	105	2.39	2.42	2.76	1.01	1.03	1.06	2.52333	1.03333	-1.28803	3.16259e-16	1.97106e-14	ANK3	XP_027818125.1 ankyrin-3 isoform X1 [Ovis aries]	Human Diseases;Organismal Systems	Cancer: overview;Immune system	ko05205//Proteoglycans in cancer;ko04624//Toll and Imd signaling pathway	K10380;K10380	GO:0000323//lytic vacuole;GO:0005575//cellular_component;GO:0005622//intracellular;GO:0005623//cell;GO:0005737//cytoplasm;GO:0005764//lysosome;GO:0005773//vacuole;GO:0005783//endoplasmic reticulum;GO:0005794//Golgi apparatus;GO:0005829//cytosol;GO:0005856//cytoskeleton;GO:0005886//plasma membrane;GO:0005911//cell-cell junction;GO:0009986//cell surface;GO:0012505//endomembrane system;GO:0014704//i…	GO:0003674//molecular_function;GO:0004455//ketol-acid reductoisomerase activity;GO:0005198//structural molecule activity;GO:0005200//structural constituent of cytoskeleton;GO:0005488//binding;GO:0005515//protein binding;GO:0008092//cytoskeletal protein binding;GO:0030507//spectrin binding;GO:0030674//protein binding, bridging;GO:0044325//ion channel binding;GO:0045296//cadherin binding;GO:0050839…	GO:0000278//mitotic cell cycle;GO:0000281//mitotic cytokinesis;GO:0000902//cell morphogenesis;GO:0000904//cell morphogenesis involved in differentiation;GO:0000910//cytokinesis;GO:0001508//action potential;GO:0002028//regulation of sodium ion transport;GO:0003008//system process;GO:0003254//regulation of membrane depolarization;GO:0006810//transport;GO:0006888//ER to Golgi vesicle-mediated transp…	--
ncbi_101111152	47	58	57	212	200	155	0.76	0.94	0.91	3.12	2.64	2.59	0.87	2.78333	1.67773	6.59391e-16	3.85921e-14	ELN	XP_027817747.1 elastin isoform X6 [Ovis aries]	Organismal Systems	Digestive system	ko04974//Protein digestion and absorption	K14211	-	-	-	--
ncbi_101111467	124	158	141	330	380	352	0.83	1.03	0.9	1.97	2.06	2.37	0.92	2.13333	1.2134	1.28948e-15	7.26067e-14	GAS7	XP_027830689.1 growth arrest-specific protein 7 isoform X1 [Ovis aries]	-	-	-	-	GO:0001726//ruffle;GO:0005575//cellular_component;GO:0005622//intracellular;GO:0005623//cell;GO:0005737//cytoplasm;GO:0005856//cytoskeleton;GO:0005884//actin filament;GO:0015629//actin cytoskeleton;GO:0031252//cell leading edge;GO:0042995//cell projection;GO:0043226//organelle;GO:0043228//non-membrane-bounded organelle;GO:0043229//intracellular organelle;GO:0043232//intracellular non-membrane-bou…	GO:0003674//molecular_function;GO:0003700//transcription factor activity, sequence-specific DNA binding;GO:0003779//actin binding;GO:0005488//binding;GO:0005515//protein binding;GO:0008092//cytoskeletal protein binding;GO:0044877//macromolecular complex binding;GO:0051015//actin filament binding	GO:0000902//cell morphogenesis;GO:0006355//regulation of transcription, DNA-templated;GO:0006996//organelle organization;GO:0007010//cytoskeleton organization;GO:0007015//actin filament organization;GO:0007049//cell cycle;GO:0007050//cell cycle arrest;GO:0007275//multicellular organism development;GO:0007399//nervous system development;GO:0008150//biological_process;GO:0008154//actin polymerizati…	--
ncbi_100529154	171	194	234	420	551	421	8.35	9.56	11.32	18.7	22.01	21.27	9.74333	20.66	1.08435	1.50204e-15	8.3996e-14	NUDT9	NP_001189350.1 ADP-ribose pyrophosphatase, mitochondrial precursor [Ovis aries]	Metabolism;Metabolism	Global and overview maps;Nucleotide metabolism	ko01100//Metabolic pathways;ko00230//Purine metabolism	K13988;K13988	GO:0005575//cellular_component;GO:0005622//intracellular;GO:0005623//cell;GO:0005737//cytoplasm;GO:0005739//mitochondrion;GO:0005759//mitochondrial matrix;GO:0031974//membrane-enclosed lumen;GO:0043226//organelle;GO:0043227//membrane-bounded organelle;GO:0043229//intracellular organelle;GO:0043231//intracellular membrane-bounded organelle;GO:0043233//organelle lumen;GO:0044422//organelle part;GO:…	GO:0003674//molecular_function;GO:0003824//catalytic activity;GO:0005488//binding;GO:0016462//pyrophosphatase activity;GO:0016787//hydrolase activity;GO:0016817//hydrolase activity, acting on acid anhydrides;GO:0016818//hydrolase activity, acting on acid anhydrides, in phosphorus-containing anhydrides;GO:0017110//nucleoside-diphosphatase activity;GO:0019144//ADP-sugar diphosphatase activity;GO:00…	GO:0006139//nucleobase-containing compound metabolic process;GO:0006163//purine nucleotide metabolic process;GO:0006195//purine nucleotide catabolic process;GO:0006281//DNA repair;GO:0006725//cellular aromatic compound metabolic process;GO:0006753//nucleoside phosphate metabolic process;GO:0006793//phosphorus metabolic process;GO:0006796//phosphate-containing compound metabolic process;GO:0006807…	--
ncbi_101109743	395	331	411	223	188	174	6.63	5.61	6.84	3.41	2.58	3.02	6.36	3.00333	-1.08246	1.33934e-14	6.67555e-13	TLNRD1	XP_017921997.1 PREDICTED: mesoderm development candidate 1 [Capra hircus]	-	-	-	-	-	-	-	--
ncbi_101107657	144	153	163	377	381	290	7.31	7.92	8.22	17.52	15.91	15.24	7.81667	16.2233	1.05344	7.87163e-14	3.68297e-12	HYI	XP_005709634.3 PREDICTED: putative hydroxypyruvate isomerase isoform X1 [Capra hircus]	-	-	-	-	-	GO:0003674//molecular_function;GO:0003824//catalytic activity;GO:0008903//hydroxypyruvate isomerase activity;GO:0016853//isomerase activity;GO:0016860//intramolecular oxidoreductase activity;GO:0016861//intramolecular oxidoreductase activity, interconverting aldoses and ketoses	GO:0006081//cellular aldehyde metabolic process;GO:0006082//organic acid metabolic process;GO:0008150//biological_process;GO:0008152//metabolic process;GO:0009987//cellular process;GO:0019752//carboxylic acid metabolic process;GO:0032787//monocarboxylic acid metabolic process;GO:0043436//oxoacid metabolic process;GO:0044237//cellular metabolic process;GO:0044281//small molecule metabolic process;…	--
ncbi_101102501	195	189	178	85	89	75	2.33	2.28	2.11	0.93	0.87	0.93	2.24	0.91	-1.29956	3.02183e-13	1.31583e-11	DOC2B	XP_017919865.1 PREDICTED: double C2-like domain-containing protein beta [Capra hircus]	-	-	-	-	GO:0005575//cellular_component;GO:0005622//intracellular;GO:0005623//cell;GO:0005737//cytoplasm;GO:0005886//plasma membrane;GO:0012505//endomembrane system;GO:0016020//membrane;GO:0030133//transport vesicle;GO:0031410//cytoplasmic vesicle;GO:0031982//vesicle;GO:0043226//organelle;GO:0043227//membrane-bounded organelle;GO:0043229//intracellular organelle;GO:0044424//intracellular part;GO:0044444//…	GO:0000149//SNARE binding;GO:0003674//molecular_function;GO:0005488//binding;GO:0005509//calcium ion binding;GO:0005515//protein binding;GO:0005543//phospholipid binding;GO:0005544//calcium-dependent phospholipid binding;GO:0008289//lipid binding;GO:0019905//syntaxin binding;GO:0030276//clathrin binding;GO:0043167//ion binding;GO:0043168//anion binding;GO:0043169//cation binding;GO:0046872//metal…	GO:0001505//regulation of neurotransmitter levels;GO:0002791//regulation of peptide secretion;GO:0002793//positive regulation of peptide secretion;GO:0006810//transport;GO:0006836//neurotransmitter transport;GO:0006887//exocytosis;GO:0006906//vesicle fusion;GO:0006996//organelle organization;GO:0007154//cell communication;GO:0007267//cell-cell signaling;GO:0007268//synaptic transmission;GO:000726…	--
ncbi_101115445	52	44	47	165	157	145	0.67	0.57	0.6	1.93	1.64	1.92	0.613333	1.83	1.5771	6.78304e-13	2.84731e-11	ITGA7	XP_027823420.1 integrin alpha-7 isoform X1 [Ovis aries]	Environmental Information Processing;Human Diseases;Cellular Processes;Cellular Processes;Environmental Information Processing;Human Diseases;Human Diseases;Human Diseases	Signal transduction;Infectious disease: viral;Cell motility;Cellular community - eukaryotes;Signaling molecules and interaction;Cardiovascular disease;Cardiovascular disease;Cardiovascular disease	ko04151//PI3K-Akt signaling pathway;ko05165//Human papillomavirus infection;ko04810//Regulation of actin cytoskeleton;ko04510//Focal adhesion;ko04512//ECM-receptor interaction;ko05414//Dilated cardiomyopathy;ko05410//Hypertrophic cardiomyopathy;ko05412//Arrhythmogenic right ventricular cardiomyopathy	K06583;K06583;K06583;K06583;K06583;K06583;K06583;K06583	GO:0005575//cellular_component;GO:0005622//intracellular;GO:0005623//cell;GO:0005737//cytoplasm;GO:0005886//plasma membrane;GO:0005887//integral component of plasma membrane;GO:0005912//adherens junction;GO:0005924//cell-substrate adherens junction;GO:0005927//muscle tendon junction;GO:0008305//integrin complex;GO:0009986//cell surface;GO:0016020//membrane;GO:0016021//integral component of membra…	GO:0003674//molecular_function;GO:0005102//receptor binding;GO:0005178//integrin binding;GO:0005488//binding;GO:0005515//protein binding;GO:0043167//ion binding;GO:0043169//cation binding;GO:0043236//laminin binding;GO:0044877//macromolecular complex binding;GO:0046872//metal ion binding;GO:0046982//protein heterodimerization activity;GO:0046983//protein dimerization activity;GO:0050839//cell adh…	GO:0001568//blood vessel development;GO:0001704//formation of primary germ layer;GO:0001706//endoderm formation;GO:0001944//vasculature development;GO:0006928//movement of cell or subcellular component;GO:0007154//cell communication;GO:0007155//cell adhesion;GO:0007160//cell-matrix adhesion;GO:0007165//signal transduction;GO:0007166//cell surface receptor signaling pathway;GO:0007229//integrin-me…	--
ncbi_101118402	99	111	112	245	319	226	0.67	0.76	0.75	1.52	1.77	1.59	0.726667	1.62667	1.16255	9.73013e-13	4.01221e-11	Plcxd2	XP_004002956.1 PI-PLC X domain-containing protein 2 [Ovis aries]	-	-	-	-	-	-	-	--
ncbi_101115086	115	93	109	259	270	256	0.59	0.48	0.55	1.21	1.13	1.35	0.54	1.23	1.18763	1.07294e-12	4.40203e-11	TNIK	XP_027814147.1 TRAF2 and NCK-interacting protein kinase isoform X1 [Ovis aries]	Environmental Information Processing	Signal transduction	ko04013//MAPK signaling pathway - fly	K08840	GO:0005575//cellular_component;GO:0005622//intracellular;GO:0005623//cell;GO:0005634//nucleus;GO:0005654//nucleoplasm;GO:0005737//cytoplasm;GO:0005768//endosome;GO:0005829//cytosol;GO:0005856//cytoskeleton;GO:0005886//plasma membrane;GO:0012505//endomembrane system;GO:0016020//membrane;GO:0016324//apical plasma membrane;GO:0031410//cytoplasmic vesicle;GO:0031974//membrane-enclosed lumen;GO:003198…	GO:0000166//nucleotide binding;GO:0003674//molecular_function;GO:0003824//catalytic activity;GO:0004672//protein kinase activity;GO:0004674//protein serine/threonine kinase activity;GO:0005488//binding;GO:0005524//ATP binding;GO:0008144//drug binding;GO:0008349//MAP kinase kinase kinase kinase activity;GO:0016301//kinase activity;GO:0016740//transferase activity;GO:0016772//transferase activity, …	GO:0000165//MAPK cascade;GO:0000185//activation of MAPKKK activity;GO:0000186//activation of MAPKK activity;GO:0000902//cell morphogenesis;GO:0001932//regulation of protein phosphorylation;GO:0001934//positive regulation of protein phosphorylation;GO:0006464//cellular protein modification process;GO:0006468//protein phosphorylation;GO:0006793//phosphorus metabolic process;GO:0006796//phosphate-co…	--
ncbi_114116113	116	150	130	306	351	263	4.46	5.84	4.96	10.78	11.09	10.5	5.08667	10.79	1.0849	1.11841e-12	4.55424e-11	ULBP1	XP_027828216.1 UL16-binding protein 3-like isoform X1 [Ovis aries]	Organismal Systems	Immune system	ko04650//Natural killer cell mediated cytotoxicity	K07986	GO:0016020//membrane;GO:0033644//host cell membrane;GO:0042613//MHC class II protein complex	GO:0005261//cation channel activity	GO:0006955//immune response;GO:0019076//viral release from host cell;GO:0019882//antigen processing and presentation;GO:0032801//receptor catabolic process	--
ncbi_101111424	62	90	94	20	17	17	0.37	0.55	0.56	0.11	0.08	0.11	0.493333	0.1	-2.30256	1.48749e-12	5.99733e-11	COL6A6	XP_027817643.1 collagen alpha-6(VI) chain [Ovis aries]	Environmental Information Processing;Human Diseases;Cellular Processes;Organismal Systems;Environmental Information Processing	Signal transduction;Infectious disease: viral;Cellular community - eukaryotes;Digestive system;Signaling molecules and interaction	ko04151//PI3K-Akt signaling pathway;ko05165//Human papillomavirus infection;ko04510//Focal adhesion;ko04974//Protein digestion and absorption;ko04512//ECM-receptor interaction	K06238;K06238;K06238;K06238;K06238	GO:0005575//cellular_component;GO:0005576//extracellular region;GO:0005581//collagen trimer;GO:0031012//extracellular matrix;GO:0032991//macromolecular complex;GO:0044421//extracellular region part	GO:0003700//transcription factor activity, sequence-specific DNA binding;GO:0003824//catalytic activity;GO:0042834//peptidoglycan binding;GO:0051536//iron-sulfur cluster binding	GO:0006355//regulation of transcription, DNA-templated;GO:0006768//biotin metabolic process;GO:0007155//cell adhesion;GO:0008150//biological_process;GO:0022610//biological adhesion	--
ncbi_101119015	273	322	284	175	146	133	1.38	1.65	1.43	0.81	0.6	0.7	1.48667	0.703333	-1.0798	1.7732e-12	7.13168e-11	ABCA1	XP_025137945.1 ATP-binding cassette sub-family A member 1 isoform X1 [Bubalus bubalis]	Environmental Information Processing;Organismal Systems;Organismal Systems	Membrane transport;Digestive system;Digestive system	ko02010//ABC transporters;ko04975//Fat digestion and absorption;ko04979//Cholesterol metabolism	K05641;K05641;K05641	GO:0005575//cellular_component;GO:0005622//intracellular;GO:0005623//cell;GO:0005737//cytoplasm;GO:0005783//endoplasmic reticulum;GO:0005789//endoplasmic reticulum membrane;GO:0005794//Golgi apparatus;GO:0005886//plasma membrane;GO:0005887//integral component of plasma membrane;GO:0009380//excinuclease repair complex;GO:0009897//external side of plasma membrane;GO:0009898//cytoplasmic side of pla…	GO:0000149//SNARE binding;GO:0000166//nucleotide binding;GO:0003674//molecular_function;GO:0003824//catalytic activity;GO:0004012//phospholipid-translocating ATPase activity;GO:0004674//protein serine/threonine kinase activity;GO:0004888//transmembrane signaling receptor activity;GO:0005102//receptor binding;GO:0005215//transporter activity;GO:0005260//channel-conductance-controlling ATPase activ…	GO:0000910//cytokinesis;GO:0001101//response to acid chemical;GO:0001816//cytokine production;GO:0002237//response to molecule of bacterial origin;GO:0002790//peptide secretion;GO:0006066//alcohol metabolic process;GO:0006289//nucleotide-excision repair;GO:0006464//cellular protein modification process;GO:0006497//protein lipidation;GO:0006629//lipid metabolic process;GO:0006807//nitrogen compoun…	--
ncbi_101122761	204	183	196	86	119	72	3.44	3.1	3.26	1.28	1.97	1.47	3.26667	1.57333	-1.05399	9.58461e-12	3.59786e-10	GTDC1	XP_027820786.1 glycosyltransferase-like domain-containing protein 1 isoform X1 [Ovis aries]	-	-	-	-	GO:0005575//cellular_component	GO:0003674//molecular_function;GO:0003824//catalytic activity;GO:0008194//UDP-glycosyltransferase activity;GO:0016740//transferase activity;GO:0016757//transferase activity, transferring glycosyl groups	GO:0007275//multicellular organism development;GO:0007399//nervous system development;GO:0007417//central nervous system development;GO:0008150//biological_process;GO:0032501//multicellular organismal process;GO:0032502//developmental process;GO:0048731//system development;GO:0048856//anatomical structure development;GO:0071793//bacillithiol biosynthetic process	--
ncbi_101118650	69	61	53	186	191	138	0.59	0.53	0.46	1.46	1.37	1.24	0.526667	1.35667	1.3651	4.64553e-11	1.56729e-09	CDC42BPG	XP_027815296.1 serine/threonine-protein kinase MRCK gamma isoform X1 [Ovis aries]	-	-	-	-	GO:0005575//cellular_component;GO:0005622//intracellular;GO:0005623//cell;GO:0005737//cytoplasm;GO:0005815//microtubule organizing center;GO:0005829//cytosol;GO:0005856//cytoskeleton;GO:0015630//microtubule cytoskeleton;GO:0031252//cell leading edge;GO:0043226//organelle;GO:0043228//non-membrane-bounded organelle;GO:0043229//intracellular organelle;GO:0043232//intracellular non-membrane-bounded o…	GO:0000166//nucleotide binding;GO:0000287//magnesium ion binding;GO:0003674//molecular_function;GO:0003824//catalytic activity;GO:0004672//protein kinase activity;GO:0004674//protein serine/threonine kinase activity;GO:0005488//binding;GO:0005524//ATP binding;GO:0008144//drug binding;GO:0016301//kinase activity;GO:0016740//transferase activity;GO:0016772//transferase activity, transferring phosph…	GO:0006464//cellular protein modification process;GO:0006468//protein phosphorylation;GO:0006793//phosphorus metabolic process;GO:0006796//phosphate-containing compound metabolic process;GO:0006807//nitrogen compound metabolic process;GO:0006996//organelle organization;GO:0007010//cytoskeleton organization;GO:0007059//chromosome segregation;GO:0007154//cell communication;GO:0007165//signal transd…	--
ncbi_101118422	47	47	43	152	186	100	3	3.03	2.72	8.84	9.71	6.6	2.91667	8.38333	1.5232	1.05113e-10	3.37873e-09	BEX2	XP_027818928.1 protein BEX2 [Ovis aries]	-	-	-	-	-	-	-	--
ncbi_101114289	110	112	110	304	263	205	3.62	3.72	3.59	9.14	7.09	6.99	3.64333	7.74	1.08707	2.1409e-10	6.596e-09	SYNGR2	XP_027829991.1 synaptogyrin-2 isoform X2 [Ovis aries]	-	-	-	-	GO:0005575//cellular_component;GO:0005622//intracellular;GO:0005623//cell;GO:0005737//cytoplasm;GO:0005811//lipid particle;GO:0008021//synaptic vesicle;GO:0012505//endomembrane system;GO:0012506//vesicle membrane;GO:0016020//membrane;GO:0016021//integral component of membrane;GO:0030054//cell junction;GO:0030133//transport vesicle;GO:0030658//transport vesicle membrane;GO:0030659//cytoplasmic ves…	-	GO:0006605//protein targeting;GO:0006810//transport;GO:0006886//intracellular protein transport;GO:0006887//exocytosis;GO:0008104//protein localization;GO:0008150//biological_process;GO:0009987//cellular process;GO:0010256//endomembrane system organization;GO:0015031//protein transport;GO:0015833//peptide transport;GO:0016043//cellular component organization;GO:0016192//vesicle-mediated transport…	--
ncbi_101112687	77	83	77	203	211	166	2.05	2.23	2.03	4.93	4.59	4.58	2.10333	4.7	1.15998	2.9039e-10	8.78108e-09	ALDH3B1	XP_027815203.1 aldehyde dehydrogenase family 3 member B1 isoform X2 [Ovis aries]	Metabolism;Human Diseases;Metabolism;Metabolism;Metabolism;Metabolism;Metabolism;Metabolism;Metabolism	Global and overview maps;Cancer: overview;Xenobiotics biodegradation and metabolism;Xenobiotics biodegradation and metabolism;Carbohydrate metabolism;Amino acid metabolism;Metabolism of other amino acids;Amino acid metabolism;Amino acid metabolism	ko01100//Metabolic pathways;ko05204//Chemical carcinogenesis - DNA adducts;ko00980//Metabolism of xenobiotics by cytochrome P450;ko00982//Drug metabolism - cytochrome P450;ko00010//Glycolysis / Gluconeogenesis;ko00350//Tyrosine metabolism;ko00410//beta-Alanine metabolism;ko00360//Phenylalanine metabolism;ko00340//Histidine metabolism	K00129;K00129;K00129;K00129;K00129;K00129;K00129;K00129;K00129	GO:0005575//cellular_component;GO:0005622//intracellular;GO:0005623//cell;GO:0005737//cytoplasm;GO:0005829//cytosol;GO:0005886//plasma membrane;GO:0012505//endomembrane system;GO:0012506//vesicle membrane;GO:0016020//membrane;GO:0030141//secretory granule;GO:0030659//cytoplasmic vesicle membrane;GO:0030667//secretory granule membrane;GO:0031090//organelle membrane;GO:0031410//cytoplasmic vesicle;…	GO:0003674//molecular_function;GO:0003824//catalytic activity;GO:0003842//1-pyrroline-5-carboxylate dehydrogenase activity;GO:0004028//3-chloroallyl aldehyde dehydrogenase activity;GO:0004029//aldehyde dehydrogenase (NAD) activity;GO:0004030//aldehyde dehydrogenase [NAD(P)+] activity;GO:0004350//glutamate-5-semialdehyde dehydrogenase activity;GO:0004491//methylmalonate-semialdehyde dehydrogenase …	GO:0001775//cell activation;GO:0002252//immune effector process;GO:0002263//cell activation involved in immune response;GO:0002274//myeloid leukocyte activation;GO:0002275//myeloid cell activation involved in immune response;GO:0002283//neutrophil activation involved in immune response;GO:0002366//leukocyte activation involved in immune response;GO:0002376//immune system process;GO:0002443//leuko…	--
MSTRG.5343	150	140	150	72	78	55	6.49	6.11	6.43	2.84	2.76	2.46	6.34333	2.68667	-1.23942	4.61974e-10	1.34467e-08	SETMAR	mariner transposase [Homo sapiens]	Metabolism;Metabolism	Global and overview maps;Amino acid metabolism	ko01100//Metabolic pathways;ko00310//Lysine degradation	K11433;K11433	GO:0030139//endocytic vesicle;GO:0031224//intrinsic component of membrane;GO:0042995//cell projection;GO:0044427//chromosomal part	GO:0004520//endodeoxyribonuclease activity;GO:0018024//histone-lysine N-methyltransferase activity;GO:0019899//enzyme binding;GO:0043566//structure-specific DNA binding;GO:0046983//protein dimerization activity	GO:0006282//regulation of DNA repair;GO:0006303//double-strand break repair via nonhomologous end joining;GO:0006308//DNA catabolic process;GO:0007041//lysosomal transport;GO:0007093//mitotic cell cycle checkpoint;GO:0010452//histone H3-K36 methylation;GO:0010912//positive regulation of isomerase activity;GO:0010948//negative regulation of cell cycle process;GO:0016050//vesicle organization;GO:00…	SETMAR
ncbi_101112153	11	14	10	55	85	58	0.44	0.54	0.39	1.99	2.77	2.37	0.456667	2.37667	2.37973	7.55562e-10	2.14194e-08	FOXS1	XP_014955305.2 forkhead box protein S1 [Ovis aries]	-	-	-	-	GO:0005575//cellular_component;GO:0005622//intracellular;GO:0005623//cell;GO:0005634//nucleus;GO:0043226//organelle;GO:0043227//membrane-bounded organelle;GO:0043229//intracellular organelle;GO:0043231//intracellular membrane-bounded organelle;GO:0044424//intracellular part;GO:0044464//cell part	GO:0000976//transcription regulatory region sequence-specific DNA binding;GO:0000977//RNA polymerase II regulatory region sequence-specific DNA binding;GO:0000978//RNA polymerase II core promoter proximal region sequence-specific DNA binding;GO:0000981//RNA polymerase II transcription factor activity, sequence-specific DNA binding;GO:0000982//transcription factor activity, RNA polymerase II core …	GO:0000122//negative regulation of transcription from RNA polymerase II promoter;GO:0001568//blood vessel development;GO:0001944//vasculature development;GO:0003008//system process;GO:0006139//nucleobase-containing compound metabolic process;GO:0006351//transcription, DNA-templated;GO:0006355//regulation of transcription, DNA-templated;GO:0006357//regulation of transcription from RNA polymerase I…	Fork head
ncbi_101111940	93	110	98	213	286	192	2.61	3.04	2.85	5.75	6.75	5.69	2.83333	6.06333	1.09761	9.46606e-10	2.66502e-08	SH3YL1	XP_027819819.1 SH3 domain-containing YSC84-like protein 1 isoform X2 [Ovis aries]	-	-	-	-	GO:0001726//ruffle;GO:0005575//cellular_component;GO:0005622//intracellular;GO:0005623//cell;GO:0005737//cytoplasm;GO:0005856//cytoskeleton;GO:0005886//plasma membrane;GO:0005938//cell cortex;GO:0015629//actin cytoskeleton;GO:0016020//membrane;GO:0030479//actin cortical patch;GO:0030863//cortical cytoskeleton;GO:0030864//cortical actin cytoskeleton;GO:0031252//cell leading edge;GO:0031253//cell p…	GO:0003674//molecular_function;GO:0003779//actin binding;GO:0005488//binding;GO:0005515//protein binding;GO:0005543//phospholipid binding;GO:0008092//cytoskeletal protein binding;GO:0008289//lipid binding;GO:0019899//enzyme binding;GO:0019902//phosphatase binding;GO:0035091//phosphatidylinositol binding;GO:0043167//ion binding;GO:0043168//anion binding;GO:0044877//macromolecular complex binding;G…	GO:0006629//lipid metabolic process;GO:0006644//phospholipid metabolic process;GO:0006650//glycerophospholipid metabolic process;GO:0006661//phosphatidylinositol biosynthetic process;GO:0006793//phosphorus metabolic process;GO:0006796//phosphate-containing compound metabolic process;GO:0006810//transport;GO:0006897//endocytosis;GO:0006996//organelle organization;GO:0007010//cytoskeleton organizat…	--
ncbi_101118802	184	164	183	83	96	93	4.07	3.66	4.01	1.67	1.74	2.13	3.91333	1.84667	-1.08347	2.1545e-09	5.74851e-08	FAM117A	XP_014954207.2 protein FAM117A [Ovis aries]	-	-	-	-	-	-	-	--
ncbi_101115047	134	135	139	57	83	51	4.49	4.57	4.62	1.74	2.28	1.77	4.56	1.93	-1.24043	3.52833e-09	9.07308e-08	MAP2K6	XP_004013197.1 dual specificity mitogen-activated protein kinase kinase 6 isoform X3 [Ovis aries]	Environmental Information Processing;Human Diseases;Human Diseases;Human Diseases;Human Diseases;Human Diseases;Environmental Information Processing;Human Diseases;Cellular Processes;Human Diseases;Human Diseases;Human Diseases;Organismal Systems;Environmental Information Processing;Organismal Systems;Organismal Systems;Organismal Systems;Organismal Systems;Human Diseases;Organismal Systems;Human…	Signal transduction;Infectious disease: viral;Infectious disease: viral;Infectious disease: bacterial;Infectious disease: viral;Infectious disease: viral;Signal transduction;Infectious disease: viral;Cell growth and death;Cardiovascular disease;Infectious disease: bacterial;Infectious disease: parasitic;Development and regeneration;Signal transduction;Endocrine system;Immune system;Sensory system…	ko04010//MAPK signaling pathway;ko05163//Human cytomegalovirus infection;ko05170//Human immunodeficiency virus 1 infection;ko05132//Salmonella infection;ko05169//Epstein-Barr virus infection;ko05167//Kaposi sarcoma-associated herpesvirus infection;ko04015//Rap1 signaling pathway;ko05161//Hepatitis B;ko04218//Cellular senescence;ko05418//Fluid shear stress and atherosclerosis;ko05135//Yersinia inf…	K04433;K04433;K04433;K04433;K04433;K04433;K04433;K04433;K04433;K04433;K04433;K04433;K04433;K04433;K04433;K04433;K04433;K04433;K04433;K04433;K04433;K04433	GO:0005575//cellular_component;GO:0005622//intracellular;GO:0005623//cell;GO:0005634//nucleus;GO:0005654//nucleoplasm;GO:0005737//cytoplasm;GO:0005829//cytosol;GO:0005856//cytoskeleton;GO:0031974//membrane-enclosed lumen;GO:0031981//nuclear lumen;GO:0043226//organelle;GO:0043227//membrane-bounded organelle;GO:0043228//non-membrane-bounded organelle;GO:0043229//intracellular organelle;GO:0043231//…	GO:0000166//nucleotide binding;GO:0003674//molecular_function;GO:0003824//catalytic activity;GO:0004672//protein kinase activity;GO:0004674//protein serine/threonine kinase activity;GO:0004708//MAP kinase kinase activity;GO:0004712//protein serine/threonine/tyrosine kinase activity;GO:0004713//protein tyrosine kinase activity;GO:0005488//binding;GO:0005515//protein binding;GO:0005524//ATP binding…	GO:0000003//reproduction;GO:0000165//MAPK cascade;GO:0000187//activation of MAPK activity;GO:0001932//regulation of protein phosphorylation;GO:0001934//positive regulation of protein phosphorylation;GO:0002218//activation of innate immune response;GO:0002221//pattern recognition receptor signaling pathway;GO:0002253//activation of immune response;GO:0002376//immune system process;GO:0002682//regu…	--
ncbi_101103094	148	137	130	64	81	56	2.53	2.23	2.08	0.85	1.07	0.86	2.28	0.926667	-1.29891	6.42885e-09	1.59297e-07	DCLK2	XP_027812757.1 LOW QUALITY PROTEIN: serine/threonine-protein kinase DCLK2 [Ovis aries]	-	-	-	-	GO:0005575//cellular_component;GO:0005622//intracellular;GO:0005623//cell;GO:0005737//cytoplasm;GO:0005856//cytoskeleton;GO:0005874//microtubule;GO:0015630//microtubule cytoskeleton;GO:0043226//organelle;GO:0043228//non-membrane-bounded organelle;GO:0043229//intracellular organelle;GO:0043232//intracellular non-membrane-bounded organelle;GO:0044422//organelle part;GO:0044424//intracellular part;G…	GO:0000166//nucleotide binding;GO:0003674//molecular_function;GO:0003824//catalytic activity;GO:0004672//protein kinase activity;GO:0004674//protein serine/threonine kinase activity;GO:0005488//binding;GO:0005524//ATP binding;GO:0008144//drug binding;GO:0016301//kinase activity;GO:0016740//transferase activity;GO:0016772//transferase activity, transferring phosphorus-containing groups;GO:0016773/…	GO:0000226//microtubule cytoskeleton organization;GO:0006464//cellular protein modification process;GO:0006468//protein phosphorylation;GO:0006793//phosphorus metabolic process;GO:0006796//phosphate-containing compound metabolic process;GO:0006807//nitrogen compound metabolic process;GO:0006996//organelle organization;GO:0007010//cytoskeleton organization;GO:0007017//microtubule-based process;GO:…	--
ncbi_101102734	66	69	78	22	19	24	0.91	0.96	1.07	0.3	0.23	0.36	0.98	0.296667	-1.72394	6.98109e-09	1.72197e-07	LVRN	XP_004010898.4 aminopeptidase Q [Ovis aries]	-	-	-	-	GO:0005575//cellular_component;GO:0005622//intracellular;GO:0005623//cell;GO:0005737//cytoplasm;GO:0005886//plasma membrane;GO:0016020//membrane;GO:0016021//integral component of membrane;GO:0031224//intrinsic component of membrane;GO:0044424//intracellular part;GO:0044425//membrane part;GO:0044464//cell part;GO:0071944//cell periphery	GO:0003674//molecular_function;GO:0003824//catalytic activity;GO:0004177//aminopeptidase activity;GO:0005488//binding;GO:0008233//peptidase activity;GO:0008235//metalloexopeptidase activity;GO:0008237//metallopeptidase activity;GO:0008238//exopeptidase activity;GO:0008270//zinc ion binding;GO:0016787//hydrolase activity;GO:0033218//amide binding;GO:0042277//peptide binding;GO:0043167//ion binding…	GO:0003008//system process;GO:0003013//circulatory system process;GO:0006508//proteolysis;GO:0006518//peptide metabolic process;GO:0006807//nitrogen compound metabolic process;GO:0007154//cell communication;GO:0007165//signal transduction;GO:0007267//cell-cell signaling;GO:0008015//blood circulation;GO:0008150//biological_process;GO:0008152//metabolic process;GO:0008217//regulation of blood press…	--
ncbi_101105000	101	98	129	207	297	222	2.42	2.35	3.03	4.51	5.76	5.46	2.6	5.24333	1.01197	8.04721e-09	1.97006e-07	PTGR2	XP_004010828.1 prostaglandin reductase 2 [Ovis aries]	-	-	-	-	GO:0005575//cellular_component;GO:0005622//intracellular;GO:0005623//cell;GO:0005737//cytoplasm;GO:0005829//cytosol;GO:0044424//intracellular part;GO:0044444//cytoplasmic part;GO:0044464//cell part	GO:0003674//molecular_function;GO:0003824//catalytic activity;GO:0004024//alcohol dehydrogenase activity, zinc-dependent;GO:0008270//zinc ion binding;GO:0016491//oxidoreductase activity;GO:0016614//oxidoreductase activity, acting on CH-OH group of donors;GO:0016616//oxidoreductase activity, acting on the CH-OH group of donors, NAD or NADP as acceptor;GO:0016627//oxidoreductase activity, acting on…	GO:0006082//organic acid metabolic process;GO:0006113//fermentation;GO:0006629//lipid metabolic process;GO:0006631//fatty acid metabolic process;GO:0006690//icosanoid metabolic process;GO:0006692//prostanoid metabolic process;GO:0006693//prostaglandin metabolic process;GO:0008150//biological_process;GO:0008152//metabolic process;GO:0009987//cellular process;GO:0019752//carboxylic acid metabolic p…	--
ncbi_105613643	135	139	119	54	69	61	1.06	1.13	0.91	0.37	0.46	0.49	1.03333	0.44	-1.23173	9.96552e-09	2.4072e-07	HHLA2	XP_027835645.1 HERV-H LTR-associating protein 2 [Ovis aries]	-	-	-	-	GO:0005575//cellular_component;GO:0016020//membrane;GO:0016021//integral component of membrane;GO:0031224//intrinsic component of membrane;GO:0044425//membrane part	-	GO:0001817//regulation of cytokine production;GO:0001819//positive regulation of cytokine production;GO:0002376//immune system process;GO:0002682//regulation of immune system process;GO:0002684//positive regulation of immune system process;GO:0002694//regulation of leukocyte activation;GO:0002696//positive regulation of leukocyte activation;GO:0008150//biological_process;GO:0008284//positive regu…	--
ncbi_105605850	69	41	50	155	139	151	0.5	0.3	0.36	1.02	0.82	1.13	0.386667	0.99	1.35634	1.00945e-08	2.43476e-07	ABCA3	XP_027817903.1 ATP-binding cassette sub-family A member 3 isoform X2 [Ovis aries]	Environmental Information Processing	Membrane transport	ko02010//ABC transporters	K05643	GO:0005575//cellular_component;GO:0005622//intracellular;GO:0005623//cell;GO:0005737//cytoplasm;GO:0005886//plasma membrane;GO:0005887//integral component of plasma membrane;GO:0009380//excinuclease repair complex;GO:0009898//cytoplasmic side of plasma membrane;GO:0012505//endomembrane system;GO:0012506//vesicle membrane;GO:0016020//membrane;GO:0016021//integral component of membrane;GO:0030141//…	GO:0000166//nucleotide binding;GO:0003674//molecular_function;GO:0003824//catalytic activity;GO:0003924//GTPase activity;GO:0005047//signal recognition particle binding;GO:0005215//transporter activity;GO:0005260//channel-conductance-controlling ATPase activity;GO:0005319//lipid transporter activity;GO:0005488//binding;GO:0005524//ATP binding;GO:0005525//GTP binding;GO:0008144//drug binding;GO:00…	GO:0000910//cytokinesis;GO:0006289//nucleotide-excision repair;GO:0006614//SRP-dependent cotranslational protein targeting to membrane;GO:0006807//nitrogen compound metabolic process;GO:0006810//transport;GO:0006817//phosphate ion transport;GO:0006824//cobalt ion transport;GO:0006855//drug transmembrane transport;GO:0006869//lipid transport;GO:0007601//visual perception;GO:0008150//biological_pro…	--
MSTRG.6457	134	109	137	37	38	67	2.02	1.66	2.05	0.51	0.47	1.05	1.91	0.676667	-1.49706	1.45155e-08	3.41042e-07	--	CREB-regulated transcription coactivator 3 isoform X6 [Phocoena sinus]	-	-	-	-	-	-	-	--
ncbi_101102790	121	129	110	45	59	57	0.83	0.98	0.72	0.3	0.32	0.41	0.843333	0.343333	-1.29649	1.6025e-08	3.72221e-07	COL4A3	XP_027821048.1 collagen alpha-3(IV) chain [Ovis aries]	Human Diseases;Environmental Information Processing;Human Diseases;Cellular Processes;Organismal Systems;Organismal Systems;Human Diseases;Human Diseases;Human Diseases;Environmental Information Processing	Cancer: overview;Signal transduction;Infectious disease: viral;Cellular community - eukaryotes;Digestive system;Endocrine system;Infectious disease: parasitic;Cancer: specific types;Endocrine and metabolic disease;Signaling molecules and interaction	ko05200//Pathways in cancer;ko04151//PI3K-Akt signaling pathway;ko05165//Human papillomavirus infection;ko04510//Focal adhesion;ko04974//Protein digestion and absorption;ko04926//Relaxin signaling pathway;ko05146//Amoebiasis;ko05222//Small cell lung cancer;ko04933//AGE-RAGE signaling pathway in diabetic complications;ko04512//ECM-receptor interaction	K06237;K06237;K06237;K06237;K06237;K06237;K06237;K06237;K06237;K06237	GO:0005581//collagen trimer	GO:0005201//extracellular matrix structural constituent	-	--
ncbi_101114168	67	75	58	139	181	162	1.86	2.03	1.42	3.68	4.16	4.5	1.77	4.11333	1.21656	5.54297e-08	1.17091e-06	METAP1D	XP_027820658.1 methionine aminopeptidase 1D, mitochondrial isoform X1 [Ovis aries]	-	-	-	-	GO:0005575//cellular_component;GO:0005622//intracellular;GO:0005623//cell;GO:0005737//cytoplasm;GO:0005739//mitochondrion;GO:0043226//organelle;GO:0043227//membrane-bounded organelle;GO:0043229//intracellular organelle;GO:0043231//intracellular membrane-bounded organelle;GO:0044424//intracellular part;GO:0044444//cytoplasmic part;GO:0044464//cell part	GO:0003674//molecular_function;GO:0003824//catalytic activity;GO:0004177//aminopeptidase activity;GO:0005488//binding;GO:0008233//peptidase activity;GO:0008235//metalloexopeptidase activity;GO:0008237//metallopeptidase activity;GO:0008238//exopeptidase activity;GO:0016787//hydrolase activity;GO:0043167//ion binding;GO:0043169//cation binding;GO:0046872//metal ion binding;GO:0070011//peptidase act…	GO:0006464//cellular protein modification process;GO:0006508//proteolysis;GO:0006807//nitrogen compound metabolic process;GO:0008150//biological_process;GO:0008152//metabolic process;GO:0009987//cellular process;GO:0018193//peptidyl-amino acid modification;GO:0018206//peptidyl-methionine modification;GO:0019538//protein metabolic process;GO:0031365//N-terminal protein amino acid modification;GO:0…	--
ncbi_101109472	24	35	27	90	106	78	1.03	1.63	1.24	3.78	3.87	3.65	1.3	3.76667	1.53478	6.05212e-08	1.26699e-06	Dbndd2	XP_012044631.2 dysbindin domain-containing protein 2 isoform X2 [Ovis aries]	-	-	-	-	GO:0005575//cellular_component;GO:0005622//intracellular;GO:0005623//cell;GO:0005737//cytoplasm;GO:0008021//synaptic vesicle;GO:0012505//endomembrane system;GO:0012506//vesicle membrane;GO:0016020//membrane;GO:0030133//transport vesicle;GO:0030658//transport vesicle membrane;GO:0030659//cytoplasmic vesicle membrane;GO:0030672//synaptic vesicle membrane;GO:0031090//organelle membrane;GO:0031410//c…	-	GO:0001932//regulation of protein phosphorylation;GO:0001933//negative regulation of protein phosphorylation;GO:0006469//negative regulation of protein kinase activity;GO:0007275//multicellular organism development;GO:0007399//nervous system development;GO:0008150//biological_process;GO:0009892//negative regulation of metabolic process;GO:0009987//cellular process;GO:0010563//negative regulation …	--
ncbi_101112256	2	14	5	48	60	40	0.02	0.17	0.06	0.53	0.59	0.49	0.0833333	0.536667	2.68706	7.56593e-08	1.54623e-06	Lrrc32	XP_014956573.2 transforming growth factor beta activator LRRC32 [Ovis aries]	-	-	-	-	GO:0005575//cellular_component;GO:0005622//intracellular;GO:0005623//cell;GO:0005634//nucleus;GO:0005654//nucleoplasm;GO:0005886//plasma membrane;GO:0005887//integral component of plasma membrane;GO:0016020//membrane;GO:0016021//integral component of membrane;GO:0031224//intrinsic component of membrane;GO:0031226//intrinsic component of plasma membrane;GO:0031974//membrane-enclosed lumen;GO:00319…	GO:0005515//protein binding	GO:0001817//regulation of cytokine production;GO:0001818//negative regulation of cytokine production;GO:0002682//regulation of immune system process;GO:0002683//negative regulation of immune system process;GO:0002694//regulation of leukocyte activation;GO:0002695//negative regulation of leukocyte activation;GO:0002791//regulation of peptide secretion;GO:0002792//negative regulation of peptide sec…	--
ncbi_101122319	20	19	19	82	93	48	0.47	0.45	0.44	1.74	1.77	1.16	0.453333	1.55667	1.77982	9.44442e-08	1.8984e-06	CD200R1	XP_004002971.2 cell surface glycoprotein CD200 receptor 1 [Ovis aries]	Human Diseases	Infectious disease: viral	ko05167//Kaposi sarcoma-associated herpesvirus infection	K21668	-	GO:0003674//molecular_function	GO:0009306//protein secretion	--
ncbi_101102081	48	33	31	119	116	88	0.98	0.66	0.61	2.17	1.94	1.85	0.75	1.98667	1.40539	1.19382e-07	2.35433e-06	DOK4	XP_017917236.1 PREDICTED: docking protein 4 isoform X1 [Capra hircus]	-	-	-	-	GO:0005575//cellular_component;GO:0005622//intracellular;GO:0005623//cell;GO:0005737//cytoplasm;GO:0005829//cytosol;GO:0044424//intracellular part;GO:0044444//cytoplasmic part;GO:0044464//cell part	-	GO:0000902//cell morphogenesis;GO:0000904//cell morphogenesis involved in differentiation;GO:0001932//regulation of protein phosphorylation;GO:0001934//positive regulation of protein phosphorylation;GO:0006928//movement of cell or subcellular component;GO:0006935//chemotaxis;GO:0007154//cell communication;GO:0007165//signal transduction;GO:0007166//cell surface receptor signaling pathway;GO:00071…	--
ncbi_114113033	67	59	87	24	31	21	6.49	5.77	8.35	2.12	2.46	2.1	6.87	2.22667	-1.62542	1.48675e-07	2.86287e-06	SCRG1	XP_027820431.1 scrapie-responsive protein 1 [Ovis aries]	-	-	-	-	GO:0005575//cellular_component;GO:0005576//extracellular region;GO:0005615//extracellular space;GO:0005622//intracellular;GO:0005623//cell;GO:0005737//cytoplasm;GO:0005794//Golgi apparatus;GO:0012505//endomembrane system;GO:0042995//cell projection;GO:0043005//neuron projection;GO:0043226//organelle;GO:0043227//membrane-bounded organelle;GO:0043229//intracellular organelle;GO:0043231//intracellul…	GO:0004520//endodeoxyribonuclease activity	GO:0006298//mismatch repair;GO:0007275//multicellular organism development;GO:0007399//nervous system development;GO:0008150//biological_process;GO:0008283//cell proliferation;GO:0032501//multicellular organismal process;GO:0032502//developmental process;GO:0048731//system development;GO:0048856//anatomical structure development;GO:0072089//stem cell proliferation;GO:0097168//mesenchymal stem cel…	--
ncbi_101103249	42	52	48	124	120	123	0.42	0.58	0.39	1.2	0.8	1.15	0.463333	1.05	1.18027	1.52771e-07	2.93482e-06	SLC43A2	XP_014954050.2 large neutral amino acids transporter small subunit 4 [Ovis aries]	-	-	-	-	GO:0005575//cellular_component;GO:0005623//cell;GO:0005886//plasma membrane;GO:0005887//integral component of plasma membrane;GO:0016020//membrane;GO:0016021//integral component of membrane;GO:0031224//intrinsic component of membrane;GO:0031226//intrinsic component of plasma membrane;GO:0044425//membrane part;GO:0044459//plasma membrane part;GO:0044464//cell part;GO:0071944//cell periphery	GO:0003674//molecular_function;GO:0005215//transporter activity;GO:0005342//organic acid transmembrane transporter activity;GO:0008509//anion transmembrane transporter activity;GO:0008514//organic anion transmembrane transporter activity;GO:0015075//ion transmembrane transporter activity;GO:0015171//amino acid transmembrane transporter activity;GO:0015175//neutral amino acid transmembrane transpo…	GO:0003333//amino acid transmembrane transport;GO:0006810//transport;GO:0006811//ion transport;GO:0006820//anion transport;GO:0006865//amino acid transport;GO:0008150//biological_process;GO:0015707//nitrite transport;GO:0015711//organic anion transport;GO:0015804//neutral amino acid transport;GO:0015807//L-amino acid transport;GO:0015849//organic acid transport;GO:0034220//ion transmembrane trans…	--
ncbi_101107111	67	53	85	178	178	129	4.15	3.3	5.2	10.04	9	8.25	4.21667	9.09667	1.10924	2.1634e-07	4.03727e-06	RANGRF	XP_004012731.1 ran guanine nucleotide release factor isoform X1 [Ovis aries]	-	-	-	-	GO:0005575//cellular_component;GO:0005622//intracellular;GO:0005623//cell;GO:0005634//nucleus;GO:0005654//nucleoplasm;GO:0005737//cytoplasm;GO:0005783//endoplasmic reticulum;GO:0005791//rough endoplasmic reticulum;GO:0005829//cytosol;GO:0005886//plasma membrane;GO:0005901//caveola;GO:0005911//cell-cell junction;GO:0012505//endomembrane system;GO:0014704//intercalated disc;GO:0016020//membrane;GO:…	GO:0003674//molecular_function;GO:0005085//guanyl-nucleotide exchange factor activity;GO:0005087//Ran guanyl-nucleotide exchange factor activity;GO:0005088//Ras guanyl-nucleotide exchange factor activity;GO:0005215//transporter activity;GO:0005488//binding;GO:0005515//protein binding;GO:0008536//Ran GTPase binding;GO:0008565//protein transporter activity;GO:0016247//channel regulator activity;GO:…	GO:0001947//heart looping;GO:0002009//morphogenesis of an epithelium;GO:0002027//regulation of heart rate;GO:0002028//regulation of sodium ion transport;GO:0003007//heart morphogenesis;GO:0003008//system process;GO:0003013//circulatory system process;GO:0003015//heart process;GO:0003143//embryonic heart tube morphogenesis;GO:0003254//regulation of membrane depolarization;GO:0006403//RNA localizat…	--
ncbi_101116996	48	30	35	137	122	76	0.48	0.3	0.35	1.2	0.98	0.76	0.376667	0.98	1.37949	2.1731e-07	4.04613e-06	FAM83H	XP_006045236.2 protein FAM83H isoform X1 [Bubalus bubalis]	-	-	-	-	GO:0005575//cellular_component;GO:0005622//intracellular;GO:0005623//cell;GO:0005737//cytoplasm;GO:0005856//cytoskeleton;GO:0005882//intermediate filament;GO:0043226//organelle;GO:0043228//non-membrane-bounded organelle;GO:0043229//intracellular organelle;GO:0043232//intracellular non-membrane-bounded organelle;GO:0044422//organelle part;GO:0044424//intracellular part;GO:0044430//cytoskeletal par…	GO:0003674//molecular_function;GO:0005488//binding;GO:0005515//protein binding;GO:0019215//intermediate filament binding;GO:0019899//enzyme binding;GO:0019900//kinase binding;GO:0019901//protein kinase binding;GO:0044877//macromolecular complex binding;GO:1990254//keratin filament binding	GO:0006996//organelle organization;GO:0007010//cytoskeleton organization;GO:0007275//multicellular organism development;GO:0008104//protein localization;GO:0008150//biological_process;GO:0009888//tissue development;GO:0009987//cellular process;GO:0016043//cellular component organization;GO:0030334//regulation of cell migration;GO:0030335//positive regulation of cell migration;GO:0031214//biominer…	--
ncbi_101110748	144	117	141	69	70	70	3.71	3.05	3.6	1.62	1.48	1.87	3.45333	1.65667	-1.05971	2.89001e-07	5.26098e-06	Gprc5a	XP_004006896.2 retinoic acid-induced protein 3 [Ovis aries]	-	-	-	-	GO:0005575//cellular_component;GO:0005622//intracellular;GO:0005623//cell;GO:0005634//nucleus;GO:0005730//nucleolus;GO:0005737//cytoplasm;GO:0005886//plasma membrane;GO:0005887//integral component of plasma membrane;GO:0012506//vesicle membrane;GO:0016020//membrane;GO:0016021//integral component of membrane;GO:0030659//cytoplasmic vesicle membrane;GO:0031090//organelle membrane;GO:0031224//intrin…	GO:0003674//molecular_function;GO:0004888//transmembrane signaling receptor activity;GO:0004930//G-protein coupled receptor activity;GO:0038023//signaling receptor activity;GO:0060089//molecular transducer activity	GO:0001932//regulation of protein phosphorylation;GO:0001933//negative regulation of protein phosphorylation;GO:0006469//negative regulation of protein kinase activity;GO:0007154//cell communication;GO:0007165//signal transduction;GO:0007175//negative regulation of epidermal growth factor-activated receptor activity;GO:0007176//regulation of epidermal growth factor-activated receptor activity;GO:…	--
ncbi_101114707	63	55	61	152	148	117	1.1	0.92	0.93	2.32	1.94	1.94	0.983333	2.06667	1.07155	3.88217e-07	6.83104e-06	ZNF219	XP_004010971.2 zinc finger protein 219 isoform X2 [Ovis aries]	-	-	-	-	-	GO:0016151//nickel cation binding	GO:0000398//mRNA splicing, via spliceosome;GO:0051604//protein maturation	zf-C2H2
ncbi_101102277	35	22	39	103	114	71	0.3	0.19	0.33	0.8	0.79	0.63	0.273333	0.74	1.43686	4.06802e-07	7.11969e-06	Zdhhc23	XP_004002978.1 palmitoyltransferase ZDHHC23 [Ovis aries]	-	-	-	-	GO:0005575//cellular_component;GO:0005622//intracellular;GO:0005623//cell;GO:0005737//cytoplasm;GO:0005794//Golgi apparatus;GO:0012505//endomembrane system;GO:0016020//membrane;GO:0016021//integral component of membrane;GO:0031224//intrinsic component of membrane;GO:0043226//organelle;GO:0043227//membrane-bounded organelle;GO:0043229//intracellular organelle;GO:0043231//intracellular membrane-bou…	GO:0003674//molecular_function;GO:0003824//catalytic activity;GO:0016409//palmitoyltransferase activity;GO:0016417//S-acyltransferase activity;GO:0016740//transferase activity;GO:0016746//transferase activity, transferring acyl groups;GO:0016747//transferase activity, transferring acyl groups other than amino-acyl groups;GO:0019706//protein-cysteine S-palmitoyltransferase activity;GO:0019707//pro…	GO:0006464//cellular protein modification process;GO:0006497//protein lipidation;GO:0006807//nitrogen compound metabolic process;GO:0006810//transport;GO:0006888//ER to Golgi vesicle-mediated transport;GO:0008104//protein localization;GO:0008150//biological_process;GO:0008152//metabolic process;GO:0009058//biosynthetic process;GO:0009059//macromolecule biosynthetic process;GO:0009987//cellular pr…	--
ncbi_101123344	32	51	42	8	12	10	0.92	1.48	1.2	0.21	0.28	0.3	1.2	0.263333	-2.18807	5.8559e-07	9.99175e-06	VSIG8	XP_013831467.2 PREDICTED: V-set and immunoglobulin domain-containing protein 8 [Capra hircus]	-	-	-	-	GO:0005575//cellular_component;GO:0005622//intracellular;GO:0005623//cell;GO:0016020//membrane;GO:0016021//integral component of membrane;GO:0031224//intrinsic component of membrane;GO:0044425//membrane part;GO:0044464//cell part	-	-	--
ncbi_101121018	66	70	86	179	164	145	0.67	0.71	0.85	1.64	1.35	1.5	0.743333	1.49667	1.00967	6.09493e-07	1.03348e-05	MAP3K5	XP_004011568.4 mitogen-activated protein kinase kinase kinase 5 [Ovis aries]	Human Diseases;Human Diseases;Environmental Information Processing;Organismal Systems;Human Diseases;Cellular Processes;Genetic Information Processing;Cellular Processes;Human Diseases;Environmental Information Processing;Environmental Information Processing;Organismal Systems;Human Diseases;Human Diseases;Environmental Information Processing;Human Diseases;Cellular Processes	Neurodegenerative disease;Neurodegenerative disease;Signal transduction;Environmental adaptation;Endocrine and metabolic disease;Cellular community - eukaryotes;Folding, sorting and degradation;Cell growth and death;Cardiovascular disease;Signal transduction;Signal transduction;Nervous system;Neurodegenerative disease;Drug resistance: antineoplastic;Signal transduction;Neurodegenerative disease;C…	ko05010//Alzheimer disease;ko05016//Huntington disease;ko04010//MAPK signaling pathway;ko04714//Thermogenesis;ko04932//Non-alcoholic fatty liver disease;ko04530//Tight junction;ko04141//Protein processing in endoplasmic reticulum;ko04210//Apoptosis;ko05418//Fluid shear stress and atherosclerosis;ko04668//TNF signaling pathway;ko04071//Sphingolipid signaling pathway;ko04722//Neurotrophin signaling…	K04426;K04426;K04426;K04426;K04426;K04426;K04426;K04426;K04426;K04426;K04426;K04426;K04426;K04426;K04426;K04426;K04426	GO:0005575//cellular_component;GO:0005622//intracellular;GO:0005623//cell;GO:0005737//cytoplasm;GO:0005783//endoplasmic reticulum;GO:0005789//endoplasmic reticulum membrane;GO:0005829//cytosol;GO:0005886//plasma membrane;GO:0009897//external side of plasma membrane;GO:0009986//cell surface;GO:0012505//endomembrane system;GO:0016020//membrane;GO:0031984//organelle subcompartment;GO:0032991//macrom…	GO:0000166//nucleotide binding;GO:0000287//magnesium ion binding;GO:0003674//molecular_function;GO:0003824//catalytic activity;GO:0004672//protein kinase activity;GO:0004674//protein serine/threonine kinase activity;GO:0004709//MAP kinase kinase kinase activity;GO:0005488//binding;GO:0005515//protein binding;GO:0005524//ATP binding;GO:0008144//drug binding;GO:0016301//kinase activity;GO:0016740//…	GO:0000165//MAPK cascade;GO:0000186//activation of MAPKK activity;GO:0000187//activation of MAPK activity;GO:0000302//response to reactive oxygen species;GO:0001932//regulation of protein phosphorylation;GO:0001934//positive regulation of protein phosphorylation;GO:0002376//immune system process;GO:0002931//response to ischemia;GO:0006355//regulation of transcription, DNA-templated;GO:0006464//ce…	--
ncbi_101106200	98	82	62	29	37	32	1.88	1.54	1.19	0.5	0.6	0.64	1.53667	0.58	-1.40568	6.64294e-07	1.11368e-05	PAMR1	XP_004016455.1 inactive serine protease PAMR1 isoform X1 [Ovis aries]	-	-	-	-	GO:0005575//cellular_component;GO:0005576//extracellular region	GO:0003674//molecular_function;GO:0004252//serine-type endopeptidase activity;GO:0005488//binding;GO:0005509//calcium ion binding;GO:0043167//ion binding;GO:0043169//cation binding;GO:0046872//metal ion binding	GO:0006508//proteolysis	--
ncbi_101122868	72	85	77	23	36	36	0.45	0.53	0.47	0.13	0.18	0.23	0.483333	0.18	-1.42502	8.27764e-07	1.35845e-05	TG	XP_027828679.1 thyroglobulin [Ovis aries]	Organismal Systems;Human Diseases	Endocrine system;Immune disease	ko04918//Thyroid hormone synthesis;ko05320//Autoimmune thyroid disease	K10809;K10809	GO:0005575//cellular_component;GO:0005576//extracellular region;GO:0005615//extracellular space;GO:0005622//intracellular;GO:0005623//cell;GO:0005737//cytoplasm;GO:0005783//endoplasmic reticulum;GO:0005794//Golgi apparatus;GO:0012505//endomembrane system;GO:0032991//macromolecular complex;GO:0043226//organelle;GO:0043227//membrane-bounded organelle;GO:0043229//intracellular organelle;GO:0043231//…	GO:0003674//molecular_function;GO:0005102//receptor binding;GO:0005179//hormone activity;GO:0005488//binding;GO:0005515//protein binding;GO:0030545//receptor regulator activity;GO:0042393//histone binding;GO:0042802//identical protein binding;GO:0042803//protein homodimerization activity;GO:0043167//ion binding;GO:0043168//anion binding;GO:0044877//macromolecular complex binding;GO:0046983//prote…	GO:0006575//cellular modified amino acid metabolic process;GO:0006590//thyroid hormone generation;GO:0006725//cellular aromatic compound metabolic process;GO:0006807//nitrogen compound metabolic process;GO:0006810//transport;GO:0006811//ion transport;GO:0006820//anion transport;GO:0007154//cell communication;GO:0007165//signal transduction;GO:0007275//multicellular organism development;GO:0008150…	--
ncbi_101116983	121	95	135	68	59	48	5.37	4.27	5.83	2.71	2.11	2.2	5.15667	2.34	-1.13993	8.94005e-07	1.45545e-05	PON1	XP_004007784.2 serum paraoxonase/arylesterase 1 isoform X1 [Ovis aries]	-	-	-	-	GO:0005575//cellular_component;GO:0005576//extracellular region;GO:0005615//extracellular space;GO:0005622//intracellular;GO:0005623//cell;GO:0032991//macromolecular complex;GO:0032994//protein-lipid complex;GO:0034358//plasma lipoprotein particle;GO:0034364//high-density lipoprotein particle;GO:0034366//spherical high-density lipoprotein particle;GO:0043226//organelle;GO:0043227//membrane-bounde…	GO:0003674//molecular_function;GO:0003824//catalytic activity;GO:0004063//aryldialkylphosphatase activity;GO:0004064//arylesterase activity;GO:0005488//binding;GO:0005509//calcium ion binding;GO:0005515//protein binding;GO:0005543//phospholipid binding;GO:0008035//high-density lipoprotein particle binding;GO:0008289//lipid binding;GO:0016209//antioxidant activity;GO:0016787//hydrolase activity;GO…	GO:0001101//response to acid chemical;GO:0003008//system process;GO:0003013//circulatory system process;GO:0006066//alcohol metabolic process;GO:0006082//organic acid metabolic process;GO:0006629//lipid metabolic process;GO:0006631//fatty acid metabolic process;GO:0006644//phospholipid metabolic process;GO:0006650//glycerophospholipid metabolic process;GO:0006690//icosanoid metabolic process;GO:0…	--
ncbi_443259	40	54	61	112	167	105	0.35	0.47	0.52	0.89	1.19	0.94	0.446667	1.00667	1.17232	1.23737e-06	1.96546e-05	PER2	XP_027822889.1 LOW QUALITY PROTEIN: period circadian protein homolog 2 [Ovis aries]	Human Diseases;Organismal Systems;Human Diseases;Organismal Systems;Organismal Systems	Cancer: overview;Environmental adaptation;Cancer: specific types;Environmental adaptation;Environmental adaptation	ko05202//Transcriptional misregulation in cancer;ko04713//Circadian entrainment;ko05221//Acute myeloid leukemia;ko04710//Circadian rhythm;ko04711//Circadian rhythm - fly	K02633;K02633;K02633;K02633;K02633	GO:0005575//cellular_component;GO:0005622//intracellular;GO:0005623//cell;GO:0005634//nucleus;GO:0005654//nucleoplasm;GO:0005730//nucleolus;GO:0005737//cytoplasm;GO:0005829//cytosol;GO:0031974//membrane-enclosed lumen;GO:0031981//nuclear lumen;GO:0043226//organelle;GO:0043227//membrane-bounded organelle;GO:0043228//non-membrane-bounded organelle;GO:0043229//intracellular organelle;GO:0043231//int…	GO:0000976//transcription regulatory region sequence-specific DNA binding;GO:0000977//RNA polymerase II regulatory region sequence-specific DNA binding;GO:0000980//RNA polymerase II distal enhancer sequence-specific DNA binding;GO:0000988//transcription factor activity, protein binding;GO:0000989//transcription factor activity, transcription factor binding;GO:0001012//RNA polymerase II regulatory…	GO:0000122//negative regulation of transcription from RNA polymerase II promoter;GO:0000271//polysaccharide biosynthetic process;GO:0001505//regulation of neurotransmitter levels;GO:0002036//regulation of L-glutamate transport;GO:0002791//regulation of peptide secretion;GO:0002931//response to ischemia;GO:0003008//system process;GO:0003013//circulatory system process;GO:0003018//vascular process …	--
ncbi_101111996	32	25	22	72	95	71	0.74	0.53	0.47	1.42	1.6	1.59	0.58	1.53667	1.40568	1.26005e-06	1.99566e-05	NECTIN2	XP_027834257.1 nectin-2 isoform X1 [Ovis aries]	Environmental Information Processing;Cellular Processes	Signaling molecules and interaction;Cellular community - eukaryotes	ko04514//Cell adhesion molecules;ko04520//Adherens junction	K06531;K06531	GO:0005575//cellular_component;GO:0005623//cell;GO:0005886//plasma membrane;GO:0005887//integral component of plasma membrane;GO:0005911//cell-cell junction;GO:0005912//adherens junction;GO:0005913//cell-cell adherens junction;GO:0005915//zonula adherens;GO:0009986//cell surface;GO:0016020//membrane;GO:0016021//integral component of membrane;GO:0030054//cell junction;GO:0031224//intrinsic compone…	GO:0001618//virus receptor activity;GO:0003674//molecular_function;GO:0005102//receptor binding;GO:0005488//binding;GO:0005515//protein binding;GO:0015026//coreceptor activity;GO:0038023//signaling receptor activity;GO:0042802//identical protein binding;GO:0042803//protein homodimerization activity;GO:0042834//peptidoglycan binding;GO:0046983//protein dimerization activity;GO:0050839//cell adhesi…	GO:0000003//reproduction;GO:0001675//acrosome assembly;GO:0001910//regulation of leukocyte mediated cytotoxicity;GO:0001912//positive regulation of leukocyte mediated cytotoxicity;GO:0001914//regulation of T cell mediated cytotoxicity;GO:0001916//positive regulation of T cell mediated cytotoxicity;GO:0002682//regulation of immune system process;GO:0002684//positive regulation of immune system pro…	--
ncbi_443218	47	58	40	111	140	104	1.18	1.47	1	2.55	2.88	2.71	1.21667	2.71333	1.15713	1.3513e-06	2.12167e-05	FOS	NP_001159654.1 proto-oncogene c-Fos [Ovis aries]	Human Diseases;Environmental Information Processing;Human Diseases;Human Diseases;Human Diseases;Human Diseases;Environmental Information Processing;Human Diseases;Human Diseases;Human Diseases;Cellular Processes;Organismal Systems;Human Diseases;Human Diseases;Human Diseases;Organismal Systems;Organismal Systems;Organismal Systems;Organismal Systems;Human Diseases;Environmental Information Proce…	Cancer: overview;Signal transduction;Infectious disease: viral;Infectious disease: bacterial;Infectious disease: viral;Infectious disease: bacterial;Signal transduction;Infectious disease: viral;Infectious disease: viral;Infectious disease: viral;Cell growth and death;Endocrine system;Cardiovascular disease;Cancer: specific types;Infectious disease: bacterial;Endocrine system;Endocrine system;Ner…	ko05200//Pathways in cancer;ko04010//MAPK signaling pathway;ko05170//Human immunodeficiency virus 1 infection;ko05132//Salmonella infection;ko05166//Human T-cell leukemia virus 1 infection;ko05130//Pathogenic Escherichia coli infection;ko04024//cAMP signaling pathway;ko05167//Kaposi sarcoma-associated herpesvirus infection;ko05161//Hepatitis B;ko05162//Measles;ko04210//Apoptosis;ko04921//Oxytocin…	K04379;K04379;K04379;K04379;K04379;K04379;K04379;K04379;K04379;K04379;K04379;K04379;K04379;K04379;K04379;K04379;K04379;K04379;K04379;K04379;K04379;K04379;K04379;K04379;K04379;K04379;K04379;K04379;K04379;K04379;K04379;K04379;K04379;K04379;K04379;K04379;K04379;K04379;K04379;K04379	GO:0005575//cellular_component;GO:0005622//intracellular;GO:0005623//cell;GO:0005634//nucleus;GO:0005654//nucleoplasm;GO:0005667//transcription factor complex;GO:0005737//cytoplasm;GO:0005783//endoplasmic reticulum;GO:0005829//cytosol;GO:0012505//endomembrane system;GO:0016020//membrane;GO:0030867//rough endoplasmic reticulum membrane;GO:0031974//membrane-enclosed lumen;GO:0031981//nuclear lumen;…	GO:0000976//transcription regulatory region sequence-specific DNA binding;GO:0000977//RNA polymerase II regulatory region sequence-specific DNA binding;GO:0000978//RNA polymerase II core promoter proximal region sequence-specific DNA binding;GO:0000979//RNA polymerase II core promoter sequence-specific DNA binding;GO:0000981//RNA polymerase II transcription factor activity, sequence-specific DNA …	GO:0000003//reproduction;GO:0000302//response to reactive oxygen species;GO:0001661//conditioned taste aversion;GO:0002237//response to molecule of bacterial origin;GO:0002682//regulation of immune system process;GO:0002684//positive regulation of immune system process;GO:0002761//regulation of myeloid leukocyte differentiation;GO:0002763//positive regulation of myeloid leukocyte differentiation;…	--
ncbi_101108248	15	8	8	54	61	32	0.4	0.23	0.23	1.37	1.36	0.89	0.286667	1.20667	2.07358	1.56587e-06	2.42592e-05	FUT1	XP_004015844.1 galactoside 2-alpha-L-fucosyltransferase 1 [Ovis aries]	Metabolism;Metabolism;Metabolism	Global and overview maps;Glycan biosynthesis and metabolism;Glycan biosynthesis and metabolism	ko01100//Metabolic pathways;ko00601//Glycosphingolipid biosynthesis - lacto and neolacto series;ko00603//Glycosphingolipid biosynthesis - globo and isoglobo series	K00718;K00718;K00718	GO:0000139//Golgi membrane;GO:0005575//cellular_component;GO:0005622//intracellular;GO:0005623//cell;GO:0005737//cytoplasm;GO:0005794//Golgi apparatus;GO:0005795//Golgi stack;GO:0005886//plasma membrane;GO:0005887//integral component of plasma membrane;GO:0012505//endomembrane system;GO:0016020//membrane;GO:0016021//integral component of membrane;GO:0031090//organelle membrane;GO:0031224//intrins…	GO:0003674//molecular_function;GO:0003824//catalytic activity;GO:0008107//galactoside 2-alpha-L-fucosyltransferase activity;GO:0008417//fucosyltransferase activity;GO:0016740//transferase activity;GO:0016757//transferase activity, transferring glycosyl groups;GO:0016758//transferase activity, transferring hexosyl groups;GO:0031127//alpha-(1,2)-fucosyltransferase activity	GO:0005975//carbohydrate metabolic process;GO:0005996//monosaccharide metabolic process;GO:0006004//fucose metabolic process;GO:0006464//cellular protein modification process;GO:0006486//protein glycosylation;GO:0006807//nitrogen compound metabolic process;GO:0008150//biological_process;GO:0008152//metabolic process;GO:0009056//catabolic process;GO:0009058//biosynthetic process;GO:0009059//macrom…	--
ncbi_101118843	101	99	113	64	51	40	2.73	2.89	2.87	1.68	1.13	1.07	2.83	1.29333	-1.12971	1.64442e-06	2.54037e-05	RSPO1	XP_027823842.1 R-spondin-1 [Ovis aries]	Environmental Information Processing	Signal transduction	ko04310//Wnt signaling pathway	K19471	GO:0005575//cellular_component;GO:0005576//extracellular region;GO:0005615//extracellular space;GO:0005622//intracellular;GO:0005623//cell;GO:0005634//nucleus;GO:0005737//cytoplasm;GO:0005794//Golgi apparatus;GO:0005829//cytosol;GO:0012505//endomembrane system;GO:0043226//organelle;GO:0043227//membrane-bounded organelle;GO:0043229//intracellular organelle;GO:0043231//intracellular membrane-bounde…	GO:0001664//G-protein coupled receptor binding;GO:0003674//molecular_function;GO:0005102//receptor binding;GO:0005488//binding;GO:0005515//protein binding;GO:0005539//glycosaminoglycan binding;GO:0008201//heparin binding;GO:0043167//ion binding;GO:0043168//anion binding;GO:0097367//carbohydrate derivative binding;GO:1901681//sulfur compound binding	GO:0000003//reproduction;GO:0000280//nuclear division;GO:0001525//angiogenesis;GO:0001568//blood vessel development;GO:0001932//regulation of protein phosphorylation;GO:0001934//positive regulation of protein phosphorylation;GO:0001944//vasculature development;GO:0002090//regulation of receptor internalization;GO:0006996//organelle organization;GO:0007049//cell cycle;GO:0007140//male meiosis;GO:0…	--
ncbi_101101980	65	75	59	29	31	19	1.29	1.66	1.31	0.54	0.5	0.38	1.42	0.473333	-1.58496	1.72739e-06	2.65598e-05	Tcf7	XP_027402294.1 transcription factor 7 isoform X1 [Bos indicus x Bos taurus]	Human Diseases;Human Diseases;Human Diseases;Human Diseases;Environmental Information Processing;Environmental Information Processing;Human Diseases;Human Diseases;Human Diseases;Cellular Processes;Organismal Systems;Human Diseases;Human Diseases;Cellular Processes;Human Diseases;Human Diseases;Human Diseases;Human Diseases;Human Diseases	Cancer: overview;Infectious disease: viral;Infectious disease: bacterial;Cancer: specific types;Signal transduction;Signal transduction;Endocrine and metabolic disease;Cancer: specific types;Cancer: specific types;Cellular community - eukaryotes;Endocrine system;Cancer: specific types;Cancer: specific types;Cellular community - eukaryotes;Cardiovascular disease;Cancer: specific types;Cancer: spec…	ko05200//Pathways in cancer;ko05165//Human papillomavirus infection;ko05132//Salmonella infection;ko05225//Hepatocellular carcinoma;ko04310//Wnt signaling pathway;ko04390//Hippo signaling pathway;ko04934//Cushing syndrome;ko05226//Gastric cancer;ko05224//Breast cancer;ko04550//Signaling pathways regulating pluripotency of stem cells;ko04916//Melanogenesis;ko05210//Colorectal cancer;ko05215//Prost…	K02620;K02620;K02620;K02620;K02620;K02620;K02620;K02620;K02620;K02620;K02620;K02620;K02620;K02620;K02620;K02620;K02620;K02620;K02620	GO:0000228//nuclear chromosome;GO:0000785//chromatin;GO:0000790//nuclear chromatin;GO:0000791//euchromatin;GO:0005575//cellular_component;GO:0005622//intracellular;GO:0005623//cell;GO:0005634//nucleus;GO:0005654//nucleoplasm;GO:0005667//transcription factor complex;GO:0005694//chromosome;GO:0005719//nuclear euchromatin;GO:0016604//nuclear body;GO:0031974//membrane-enclosed lumen;GO:0031981//nucle…	GO:0000976//transcription regulatory region sequence-specific DNA binding;GO:0000977//RNA polymerase II regulatory region sequence-specific DNA binding;GO:0000978//RNA polymerase II core promoter proximal region sequence-specific DNA binding;GO:0000981//RNA polymerase II transcription factor activity, sequence-specific DNA binding;GO:0000987//core promoter proximal region sequence-specific DNA bi…	GO:0000003//reproduction;GO:0000122//negative regulation of transcription from RNA polymerase II promoter;GO:0001775//cell activation;GO:0002200//somatic diversification of immune receptors;GO:0002376//immune system process;GO:0002520//immune system development;GO:0002521//leukocyte differentiation;GO:0002562//somatic diversification of immune receptors via germline recombination within a single …	HMG
ncbi_101116848	51	62	73	150	147	121	0.52	0.64	0.74	1.39	1.23	1.28	0.633333	1.3	1.03747	1.90422e-06	2.90056e-05	ANKRD45	XP_005690943.1 PREDICTED: ankyrin repeat domain-containing protein 45 [Capra hircus]	-	-	-	-	-	GO:0005515//protein binding	-	--
MSTRG.1351	112	103	134	64	71	51	1.37	1.27	1.63	0.72	0.71	0.65	1.42333	0.693333	-1.03765	2.09453e-06	3.14932e-05	--	thymocyte nuclear protein 1 isoform X2 [Odocoileus virginianus texanus]	Cellular Processes	Transport and catabolism	ko04146//Peroxisome	K00308	GO:0005737//cytoplasm	GO:0016647//oxidoreductase activity, acting on the CH-NH group of donors, oxygen as acceptor	GO:0006596//polyamine biosynthetic process;GO:0006598//polyamine catabolic process;GO:0044699//single-organism process	--
ncbi_101104568	30	47	40	10	11	9	0.76	1.19	1	0.23	0.23	0.23	0.983333	0.23	-2.09605	2.19115e-06	3.28528e-05	APOL6	XP_012030371.2 apolipoprotein L6 [Ovis aries]	-	-	-	-	GO:0005575//cellular_component;GO:0005576//extracellular region;GO:0005622//intracellular;GO:0005623//cell;GO:0005737//cytoplasm;GO:0009288//bacterial-type flagellum;GO:0044424//intracellular part;GO:0044464//cell part	GO:0003674//molecular_function;GO:0005488//binding;GO:0008289//lipid binding	GO:0006807//nitrogen compound metabolic process;GO:0006810//transport;GO:0006869//lipid transport;GO:0007155//cell adhesion;GO:0008150//biological_process;GO:0008152//metabolic process;GO:0010876//lipid localization;GO:0019538//protein metabolic process;GO:0033036//macromolecule localization;GO:0042157//lipoprotein metabolic process;GO:0043170//macromolecule metabolic process;GO:0044238//primary …	--
ncbi_101121943	59	53	66	30	19	14	3.53	3.2	3.91	1.64	0.93	0.87	3.54667	1.14667	-1.62902	2.193e-06	3.28528e-05	CTHRC1	XP_004011847.1 collagen triple helix repeat-containing protein 1 [Ovis aries]	-	-	-	-	GO:0005575//cellular_component;GO:0005576//extracellular region;GO:0005581//collagen trimer;GO:0005615//extracellular space;GO:0005622//intracellular;GO:0005623//cell;GO:0005737//cytoplasm;GO:0031012//extracellular matrix;GO:0032991//macromolecular complex;GO:0044421//extracellular region part;GO:0044424//intracellular part;GO:0044464//cell part	GO:0001664//G-protein coupled receptor binding;GO:0003674//molecular_function;GO:0005102//receptor binding;GO:0005109//frizzled binding;GO:0005488//binding;GO:0005515//protein binding;GO:0017147//Wnt-protein binding	GO:0001503//ossification;GO:0001736//establishment of planar polarity;GO:0001738//morphogenesis of a polarized epithelium;GO:0001838//embryonic epithelial tube formation;GO:0001841//neural tube formation;GO:0001843//neural tube closure;GO:0002009//morphogenesis of an epithelium;GO:0006928//movement of cell or subcellular component;GO:0007154//cell communication;GO:0007164//establishment of tissue…	--
ncbi_101104973	30	39	39	105	110	71	0.42	0.43	0.32	1.09	0.9	0.59	0.39	0.86	1.14086	2.85228e-06	4.18641e-05	Ralgps1	XP_019826421.1 PREDICTED: ras-specific guanine nucleotide-releasing factor RalGPS1 isoform X1 [Bos indicus]	-	-	-	-	GO:0005575//cellular_component;GO:0005622//intracellular;GO:0005623//cell;GO:0005737//cytoplasm;GO:0005886//plasma membrane;GO:0016020//membrane;GO:0044424//intracellular part;GO:0044464//cell part;GO:0071944//cell periphery	GO:0003674//molecular_function;GO:0005085//guanyl-nucleotide exchange factor activity;GO:0005088//Ras guanyl-nucleotide exchange factor activity;GO:0005488//binding;GO:0005515//protein binding;GO:0008321//Ral guanyl-nucleotide exchange factor activity;GO:0017016//Ras GTPase binding;GO:0017160//Ral GTPase binding;GO:0019899//enzyme binding;GO:0031267//small GTPase binding;GO:0051020//GTPase bindin…	GO:0007154//cell communication;GO:0007165//signal transduction;GO:0007264//small GTPase mediated signal transduction;GO:0008150//biological_process;GO:0009966//regulation of signal transduction;GO:0009987//cellular process;GO:0010646//regulation of cell communication;GO:0023051//regulation of signaling;GO:0023052//signaling;GO:0032485//regulation of Ral protein signal transduction;GO:0035556//int…	--
ncbi_101118729	10	9	12	47	51	37	0.14	0.13	0.17	0.61	0.59	0.54	0.146667	0.58	1.98351	3.04805e-06	4.45582e-05	MARVELD2	XP_004016957.2 MARVEL domain-containing protein 2 [Ovis aries]	Cellular Processes	Cellular community - eukaryotes	ko04530//Tight junction	K17291	GO:0005575//cellular_component;GO:0005622//intracellular;GO:0005623//cell;GO:0005737//cytoplasm;GO:0005886//plasma membrane;GO:0005911//cell-cell junction;GO:0005923//bicellular tight junction;GO:0016020//membrane;GO:0016021//integral component of membrane;GO:0016323//basolateral plasma membrane;GO:0016324//apical plasma membrane;GO:0030054//cell junction;GO:0031224//intrinsic component of membra…	-	GO:0001885//endothelial cell development;GO:0002064//epithelial cell development;GO:0003008//system process;GO:0003158//endothelium development;GO:0007043//cell-cell junction assembly;GO:0007600//sensory perception;GO:0007605//sensory perception of sound;GO:0008150//biological_process;GO:0009888//tissue development;GO:0009987//cellular process;GO:0016043//cellular component organization;GO:002260…	--
ncbi_101114869	90	95	81	41	46	44	1.89	2.01	1.68	0.78	0.79	0.96	1.86	0.843333	-1.14113	5.24335e-06	7.2929e-05	ADRA1B	NP_001178068.1 alpha-1B adrenergic receptor [Bos taurus]	Environmental Information Processing;Environmental Information Processing;Environmental Information Processing;Organismal Systems;Organismal Systems;Organismal Systems	Signaling molecules and interaction;Signal transduction;Signal transduction;Circulatory system;Circulatory system;Digestive system	ko04080//Neuroactive ligand-receptor interaction;ko04020//Calcium signaling pathway;ko04022//cGMP-PKG signaling pathway;ko04261//Adrenergic signaling in cardiomyocytes;ko04270//Vascular smooth muscle contraction;ko04970//Salivary secretion	K04136;K04136;K04136;K04136;K04136;K04136	GO:0005575//cellular_component;GO:0005622//intracellular;GO:0005623//cell;GO:0005634//nucleus;GO:0005635//nuclear envelope;GO:0005737//cytoplasm;GO:0005886//plasma membrane;GO:0005887//integral component of plasma membrane;GO:0005901//caveola;GO:0005911//cell-cell junction;GO:0012505//endomembrane system;GO:0014704//intercalated disc;GO:0016020//membrane;GO:0016021//integral component of membrane…	GO:0003674//molecular_function;GO:0004888//transmembrane signaling receptor activity;GO:0004930//G-protein coupled receptor activity;GO:0004935//adrenergic receptor activity;GO:0004936//alpha-adrenergic receptor activity;GO:0004937//alpha1-adrenergic receptor activity;GO:0004984//olfactory receptor activity;GO:0005488//binding;GO:0005515//protein binding;GO:0008227//G-protein coupled amine recept…	GO:0001932//regulation of protein phosphorylation;GO:0001934//positive regulation of protein phosphorylation;GO:0001974//blood vessel remodeling;GO:0001975//response to amphetamine;GO:0001976//neurological system process involved in regulation of systemic arterial blood pressure;GO:0001978//regulation of systemic arterial blood pressure by carotid sinus baroreceptor feedback;GO:0001982//barorecep…	--
ncbi_101103355	46	39	41	11	17	11	1.35	1.17	1.19	0.29	0.41	0.33	1.23667	0.343333	-1.84877	5.46138e-06	7.55113e-05	CD83	XP_004019174.1 CD83 antigen isoform X1 [Ovis aries]	-	-	-	-	GO:0005575//cellular_component;GO:0005623//cell;GO:0005886//plasma membrane;GO:0005887//integral component of plasma membrane;GO:0009897//external side of plasma membrane;GO:0009986//cell surface;GO:0016020//membrane;GO:0016021//integral component of membrane;GO:0031224//intrinsic component of membrane;GO:0031226//intrinsic component of plasma membrane;GO:0044425//membrane part;GO:0044459//plasma…	GO:0003674//molecular_function	GO:0001817//regulation of cytokine production;GO:0001818//negative regulation of cytokine production;GO:0001819//positive regulation of cytokine production;GO:0002376//immune system process;GO:0002682//regulation of immune system process;GO:0002684//positive regulation of immune system process;GO:0002694//regulation of leukocyte activation;GO:0002696//positive regulation of leukocyte activation;G…	--
ncbi_101113081	77	65	85	29	37	36	1.01	0.86	1.11	0.35	0.4	0.49	0.993333	0.413333	-1.26497	5.79362e-06	7.94324e-05	MTUS2	XP_027829433.1 microtubule-associated tumor suppressor candidate 2 isoform X2 [Ovis aries]	-	-	-	-	-	-	-	--
ncbi_101108221	22	26	21	64	80	61	0.24	0.28	0.22	0.63	0.71	0.68	0.246667	0.673333	1.44876	5.94246e-06	8.12684e-05	FAM180A	XP_012032581.1 protein FAM180A [Ovis aries]	-	-	-	-	GO:0005575//cellular_component;GO:0005576//extracellular region	-	-	--
ncbi_101119239	79	55	67	31	31	23	0.58	0.43	0.48	0.2	0.19	0.19	0.496667	0.193333	-1.36119	5.95634e-06	8.139e-05	NFATC2	XP_014955421.2 nuclear factor of activated T-cells, cytoplasmic 2 isoform X4 [Ovis aries]	Human Diseases;Human Diseases;Human Diseases;Human Diseases;Human Diseases;Organismal Systems;Environmental Information Processing;Environmental Information Processing;Cellular Processes;Organismal Systems;Organismal Systems;Human Diseases;Organismal Systems;Organismal Systems;Organismal Systems;Organismal Systems;Organismal Systems;Human Diseases;Organismal Systems;Environmental Information Proc…	Infectious disease: viral;Infectious disease: viral;Infectious disease: viral;Infectious disease: viral;Infectious disease: viral;Development and regeneration;Signal transduction;Signal transduction;Cell growth and death;Endocrine system;Immune system;Infectious disease: bacterial;Development and regeneration;Immune system;Immune system;Immune system;Immune system;Cancer: overview;Immune system;S…	ko05163//Human cytomegalovirus infection;ko05170//Human immunodeficiency virus 1 infection;ko05166//Human T-cell leukemia virus 1 infection;ko05167//Kaposi sarcoma-associated herpesvirus infection;ko05161//Hepatitis B;ko04360//Axon guidance;ko04310//Wnt signaling pathway;ko04022//cGMP-PKG signaling pathway;ko04218//Cellular senescence;ko04921//Oxytocin signaling pathway;ko04650//Natural killer ce…	K17332;K17332;K17332;K17332;K17332;K17332;K17332;K17332;K17332;K17332;K17332;K17332;K17332;K17332;K17332;K17332;K17332;K17332;K17332;K17332	GO:0000228//nuclear chromosome;GO:0000785//chromatin;GO:0000790//nuclear chromatin;GO:0005575//cellular_component;GO:0005622//intracellular;GO:0005623//cell;GO:0005634//nucleus;GO:0005654//nucleoplasm;GO:0005667//transcription factor complex;GO:0005694//chromosome;GO:0005737//cytoplasm;GO:0005829//cytosol;GO:0031974//membrane-enclosed lumen;GO:0031981//nuclear lumen;GO:0032991//macromolecular com…	GO:0000976//transcription regulatory region sequence-specific DNA binding;GO:0000977//RNA polymerase II regulatory region sequence-specific DNA binding;GO:0000978//RNA polymerase II core promoter proximal region sequence-specific DNA binding;GO:0000981//RNA polymerase II transcription factor activity, sequence-specific DNA binding;GO:0000982//transcription factor activity, RNA polymerase II core …	GO:0000122//negative regulation of transcription from RNA polymerase II promoter;GO:0001816//cytokine production;GO:0002253//activation of immune response;GO:0002376//immune system process;GO:0002429//immune response-activating cell surface receptor signaling pathway;GO:0002682//regulation of immune system process;GO:0002684//positive regulation of immune system process;GO:0002694//regulation of …	RHD
ncbi_105616467	11	12	8	39	54	39	0.26	0.28	0.18	0.82	1.02	0.93	0.24	0.923333	1.94382	6.02441e-06	8.21826e-05	TMEM235	XP_027829997.1 transmembrane protein 235 [Ovis aries]	-	-	-	-	GO:0005575//cellular_component;GO:0005622//intracellular;GO:0005623//cell;GO:0005737//cytoplasm;GO:0005783//endoplasmic reticulum;GO:0005886//plasma membrane;GO:0012505//endomembrane system;GO:0016020//membrane;GO:0016021//integral component of membrane;GO:0016324//apical plasma membrane;GO:0031224//intrinsic component of membrane;GO:0043226//organelle;GO:0043227//membrane-bounded organelle;GO:00…	-	-	--
ncbi_101123143	75	95	71	36	46	31	2.78	3.55	2.61	1.22	1.4	1.19	2.98	1.27	-1.23048	6.11557e-06	8.33566e-05	SCN1B	XP_004015684.2 sodium channel subunit beta-1 isoform X1 [Ovis aries]	Organismal Systems	Circulatory system	ko04261//Adrenergic signaling in cardiomyocytes	K04845	GO:0001518//voltage-gated sodium channel complex;GO:0005575//cellular_component;GO:0005576//extracellular region;GO:0005623//cell;GO:0005886//plasma membrane;GO:0005887//integral component of plasma membrane;GO:0005911//cell-cell junction;GO:0014704//intercalated disc;GO:0016020//membrane;GO:0016021//integral component of membrane;GO:0030054//cell junction;GO:0030315//T-tubule;GO:0030424//axon;GO…	GO:0003674//molecular_function;GO:0005215//transporter activity;GO:0005216//ion channel activity;GO:0005244//voltage-gated ion channel activity;GO:0005248//voltage-gated sodium channel activity;GO:0005261//cation channel activity;GO:0005272//sodium channel activity;GO:0008200//ion channel inhibitor activity;GO:0008324//cation transmembrane transporter activity;GO:0015075//ion transmembrane transp…	GO:0000902//cell morphogenesis;GO:0000904//cell morphogenesis involved in differentiation;GO:0001508//action potential;GO:0002027//regulation of heart rate;GO:0002028//regulation of sodium ion transport;GO:0003008//system process;GO:0003012//muscle system process;GO:0003013//circulatory system process;GO:0003015//heart process;GO:0003254//regulation of membrane depolarization;GO:0006810//transpor…	--
ncbi_101116432	31	23	24	84	73	66	0.48	0.27	0.39	1.22	0.81	1.02	0.38	1.01667	1.41978	6.18566e-06	8.41713e-05	ALS2CL	XP_027813531.1 LOW QUALITY PROTEIN: ALS2 C-terminal-like protein [Ovis aries]	-	-	-	-	GO:0005575//cellular_component;GO:0005622//intracellular;GO:0005623//cell;GO:0005737//cytoplasm;GO:0005829//cytosol;GO:0031410//cytoplasmic vesicle;GO:0031982//vesicle;GO:0043226//organelle;GO:0043227//membrane-bounded organelle;GO:0043229//intracellular organelle;GO:0044424//intracellular part;GO:0044444//cytoplasmic part;GO:0044464//cell part	GO:0003674//molecular_function;GO:0005085//guanyl-nucleotide exchange factor activity;GO:0005088//Ras guanyl-nucleotide exchange factor activity;GO:0005096//GTPase activator activity;GO:0005488//binding;GO:0005515//protein binding;GO:0008047//enzyme activator activity;GO:0017016//Ras GTPase binding;GO:0017112//Rab guanyl-nucleotide exchange factor activity;GO:0017137//Rab GTPase binding;GO:001989…	GO:0006996//organelle organization;GO:0007032//endosome organization;GO:0008104//protein localization;GO:0008150//biological_process;GO:0009987//cellular process;GO:0010256//endomembrane system organization;GO:0016043//cellular component organization;GO:0016050//vesicle organization;GO:0033036//macromolecule localization;GO:0043085//positive regulation of catalytic activity;GO:0043087//regulation…	--
ncbi_114109131	38	43	91	120	179	141	2.04	2.32	4.81	5.86	7.83	7.83	3.05667	7.17333	1.23068	6.71815e-06	9.05868e-05	INSIG2	NP_001272667.1 insulin-induced gene 2 protein [Capra hircus]	-	-	-	-	GO:0005575//cellular_component;GO:0005622//intracellular;GO:0005623//cell;GO:0005737//cytoplasm;GO:0005783//endoplasmic reticulum;GO:0005789//endoplasmic reticulum membrane;GO:0012505//endomembrane system;GO:0016020//membrane;GO:0016021//integral component of membrane;GO:0030176//integral component of endoplasmic reticulum membrane;GO:0031224//intrinsic component of membrane;GO:0031227//intrinsic…	GO:0003674//molecular_function;GO:0005488//binding;GO:0005515//protein binding;GO:0008134//transcription factor binding	GO:0001101//response to acid chemical;GO:0001501//skeletal system development;GO:0006066//alcohol metabolic process;GO:0006355//regulation of transcription, DNA-templated;GO:0006357//regulation of transcription from RNA polymerase II promoter;GO:0006629//lipid metabolic process;GO:0006638//neutral lipid metabolic process;GO:0006639//acylglycerol metabolic process;GO:0006641//triglyceride metaboli…	--
ncbi_443453	59	55	73	29	28	20	0.65	0.61	0.8	0.29	0.25	0.23	0.686667	0.256667	-1.41971	6.73753e-06	9.07731e-05	CAMK2A	NP_001125313.1 calcium/calmodulin-dependent protein kinase type II subunit alpha [Pongo abelii]	Organismal Systems;Human Diseases;Environmental Information Processing;Human Diseases;Human Diseases;Cellular Processes;Environmental Information Processing;Organismal Systems;Environmental Information Processing;Human Diseases;Organismal Systems;Organismal Systems;Organismal Systems;Cellular Processes;Organismal Systems;Environmental Information Processing;Organismal Systems;Organismal Systems;O…	Sensory system;Cancer: overview;Signal transduction;Cancer: overview;Infectious disease: bacterial;Cell growth and death;Signal transduction;Development and regeneration;Signal transduction;Endocrine and metabolic disease;Endocrine system;Circulatory system;Nervous system;Cell growth and death;Nervous system;Signal transduction;Nervous system;Sensory system;Endocrine system;Endocrine system;Envir…	ko04740//Olfactory transduction;ko05200//Pathways in cancer;ko04024//cAMP signaling pathway;ko05205//Proteoglycans in cancer;ko05152//Tuberculosis;ko04217//Necroptosis;ko04020//Calcium signaling pathway;ko04360//Axon guidance;ko04310//Wnt signaling pathway;ko04934//Cushing syndrome;ko04921//Oxytocin signaling pathway;ko04261//Adrenergic signaling in cardiomyocytes;ko04728//Dopaminergic synapse;ko…	K04515;K04515;K04515;K04515;K04515;K04515;K04515;K04515;K04515;K04515;K04515;K04515;K04515;K04515;K04515;K04515;K04515;K04515;K04515;K04515;K04515;K04515;K04515;K04515;K04515;K04515;K04515;K04515;K04515;K04515	GO:0005575//cellular_component;GO:0005622//intracellular;GO:0005623//cell;GO:0005634//nucleus;GO:0005654//nucleoplasm;GO:0005737//cytoplasm;GO:0005739//mitochondrion;GO:0005829//cytosol;GO:0005886//plasma membrane;GO:0012506//vesicle membrane;GO:0014069//postsynaptic density;GO:0016020//membrane;GO:0030054//cell junction;GO:0030139//endocytic vesicle;GO:0030424//axon;GO:0030425//dendrite;GO:00306…	GO:0000166//nucleotide binding;GO:0003674//molecular_function;GO:0003824//catalytic activity;GO:0004672//protein kinase activity;GO:0004674//protein serine/threonine kinase activity;GO:0004683//calmodulin-dependent protein kinase activity;GO:0005085//guanyl-nucleotide exchange factor activity;GO:0005088//Ras guanyl-nucleotide exchange factor activity;GO:0005102//receptor binding;GO:0005488//bindi…	GO:0000082//G1/S transition of mitotic cell cycle;GO:0000165//MAPK cascade;GO:0000278//mitotic cell cycle;GO:0000902//cell morphogenesis;GO:0000904//cell morphogenesis involved in differentiation;GO:0001505//regulation of neurotransmitter levels;GO:0002376//immune system process;GO:0002931//response to ischemia;GO:0006355//regulation of transcription, DNA-templated;GO:0006464//cellular protein mo…	--
ncbi_780505	55	41	48	16	18	17	1.51	1.29	1.37	0.44	0.61	0.58	1.39	0.543333	-1.35518	9.37569e-06	0.000121989	IL1RN	XP_017910824.1 PREDICTED: interleukin-1 receptor antagonist protein isoform X2 [Capra hircus]	Environmental Information Processing	Signaling molecules and interaction	ko04060//Cytokine-cytokine receptor interaction	K05481	GO:0005575//cellular_component;GO:0005576//extracellular region;GO:0005615//extracellular space;GO:0005622//intracellular;GO:0005623//cell;GO:0005737//cytoplasm;GO:0005886//plasma membrane;GO:0016020//membrane;GO:0031982//vesicle;GO:0043226//organelle;GO:0043227//membrane-bounded organelle;GO:0044421//extracellular region part;GO:0044424//intracellular part;GO:0044464//cell part;GO:0071944//cell …	GO:0003674//molecular_function;GO:0005102//receptor binding;GO:0005125//cytokine activity;GO:0005126//cytokine receptor binding;GO:0005149//interleukin-1 receptor binding;GO:0005150//interleukin-1, Type I receptor binding;GO:0005151//interleukin-1, Type II receptor binding;GO:0005152//interleukin-1 receptor antagonist activity;GO:0005488//binding;GO:0005515//protein binding;GO:0019838//growth fac…	GO:0000003//reproduction;GO:0001659//temperature homeostasis;GO:0001660//fever generation;GO:0001932//regulation of protein phosphorylation;GO:0001934//positive regulation of protein phosphorylation;GO:0001959//regulation of cytokine-mediated signaling pathway;GO:0001960//negative regulation of cytokine-mediated signaling pathway;GO:0002237//response to molecule of bacterial origin;GO:0002376//im…	--
ncbi_101103343	54	66	83	27	35	27	0.96	1.22	1.24	0.37	0.54	0.42	1.14	0.443333	-1.36257	1.2832e-05	0.000162053	CEACAM1	XP_004015329.1 carcinoembryonic antigen-related cell adhesion molecule 6 isoform X1 [Ovis aries]	-	-	-	-	GO:0016021//integral component of membrane	-	GO:0007155//cell adhesion	--
ncbi_105610579	39	39	55	14	22	6	0.67	0.68	0.94	0.22	0.31	0.11	0.763333	0.213333	-1.8392	1.28496e-05	0.00016215	FNDC9	XP_027826255.1 fibronectin type III domain-containing protein 9 [Ovis aries]	-	-	-	-	-	GO:0003993//acid phosphatase activity;GO:0005515//protein binding;GO:0046872//metal ion binding	-	--
ncbi_101113341	46	45	36	109	110	79	1.71	1.69	1.33	3.7	3.35	3.05	1.57667	3.36667	1.09444	1.81804e-05	0.000221048	CA2	XP_027829052.1 carbonic anhydrase 2 [Ovis aries]	Metabolism;Organismal Systems;Organismal Systems;Organismal Systems;Organismal Systems;Organismal Systems;Metabolism	Global and overview maps;Digestive system;Digestive system;Digestive system;Excretory system;Excretory system;Energy metabolism	ko01100//Metabolic pathways;ko04972//Pancreatic secretion;ko04976//Bile secretion;ko04971//Gastric acid secretion;ko04966//Collecting duct acid secretion;ko04964//Proximal tubule bicarbonate reclamation;ko00910//Nitrogen metabolism	K18245;K18245;K18245;K18245;K18245;K18245;K18245	GO:0005575//cellular_component;GO:0005576//extracellular region;GO:0005615//extracellular space;GO:0005622//intracellular;GO:0005623//cell;GO:0005737//cytoplasm;GO:0005829//cytosol;GO:0005886//plasma membrane;GO:0005902//microvillus;GO:0016020//membrane;GO:0016323//basolateral plasma membrane;GO:0030424//axon;GO:0042995//cell projection;GO:0043005//neuron projection;GO:0043209//myelin sheath;GO:0…	GO:0003674//molecular_function;GO:0003824//catalytic activity;GO:0004064//arylesterase activity;GO:0004089//carbonate dehydratase activity;GO:0005488//binding;GO:0008270//zinc ion binding;GO:0016787//hydrolase activity;GO:0016788//hydrolase activity, acting on ester bonds;GO:0016829//lyase activity;GO:0016835//carbon-oxygen lyase activity;GO:0016836//hydro-lyase activity;GO:0043167//ion binding;G…	GO:0001655//urogenital system development;GO:0001822//kidney development;GO:0002009//morphogenesis of an epithelium;GO:0002376//immune system process;GO:0002520//immune system development;GO:0002521//leukocyte differentiation;GO:0002573//myeloid leukocyte differentiation;GO:0002682//regulation of immune system process;GO:0002684//positive regulation of immune system process;GO:0002761//regulation…	--
ncbi_105613317	107	89	103	48	70	46	3.36	2.85	3.21	1.37	1.79	1.49	3.14	1.55	-1.0185	1.88822e-05	0.00022873	Cend1	XP_027815800.1 cell cycle exit and neuronal differentiation protein 1 [Ovis aries]	-	-	-	-	GO:0005575//cellular_component;GO:0005622//intracellular;GO:0005623//cell;GO:0005737//cytoplasm;GO:0005739//mitochondrion;GO:0005886//plasma membrane;GO:0012505//endomembrane system;GO:0016020//membrane;GO:0016021//integral component of membrane;GO:0031224//intrinsic component of membrane;GO:0031982//vesicle;GO:0043226//organelle;GO:0043227//membrane-bounded organelle;GO:0043229//intracellular or…	-	GO:0006928//movement of cell or subcellular component;GO:0007275//multicellular organism development;GO:0007399//nervous system development;GO:0007417//central nervous system development;GO:0007420//brain development;GO:0007610//behavior;GO:0007626//locomotory behavior;GO:0007628//adult walking behavior;GO:0008150//biological_process;GO:0008285//negative regulation of cell proliferation;GO:000834…	--
ncbi_101106859	19	30	19	65	79	54	0.66	1.03	0.64	2.03	2.23	1.9	0.776667	2.05333	1.4026	2.16375e-05	0.000258085	DHRS12	XP_014953573.1 dehydrogenase/reductase SDR family member 12 [Ovis aries]	-	-	-	-	-	GO:0003674//molecular_function;GO:0003824//catalytic activity;GO:0004084//branched-chain-amino-acid transaminase activity;GO:0004316//3-oxoacyl-[acyl-carrier-protein] reductase (NADPH) activity;GO:0004757//sepiapterin reductase activity;GO:0008460//dTDP-glucose 4,6-dehydratase activity;GO:0008667//2,3-dihydro-2,3-dihydroxybenzoate dehydrogenase activity;GO:0008678//2-deoxy-D-gluconate 3-dehydroge…	GO:0000272//polysaccharide catabolic process;GO:0006633//fatty acid biosynthetic process;GO:0006729//tetrahydrobiopterin biosynthetic process;GO:0008150//biological_process;GO:0008152//metabolic process;GO:0009082//branched-chain amino acid biosynthetic process;GO:0009243//O antigen biosynthetic process;GO:0015995//chlorophyll biosynthetic process;GO:0019305//dTDP-rhamnose biosynthetic process;GO…	--
ncbi_101103200	28	52	44	96	125	81	0.41	1.19	0.7	1.53	1.97	1.56	0.766667	1.68667	1.1375	2.39232e-05	0.000281849	EXOC6	XP_027816187.1 exocyst complex component 6 isoform X2 [Ovis aries]	-	-	-	-	GO:0000145//exocyst;GO:0005575//cellular_component;GO:0005622//intracellular;GO:0005623//cell;GO:0005737//cytoplasm;GO:0005768//endosome;GO:0005829//cytosol;GO:0005886//plasma membrane;GO:0005938//cell cortex;GO:0012505//endomembrane system;GO:0016020//membrane;GO:0017119//Golgi transport complex;GO:0030424//axon;GO:0030426//growth cone;GO:0030427//site of polarized growth;GO:0030496//midbody;GO:…	GO:0003674//molecular_function;GO:0005488//binding;GO:0005515//protein binding;GO:0017016//Ras GTPase binding;GO:0017137//Rab GTPase binding;GO:0019899//enzyme binding;GO:0031267//small GTPase binding;GO:0051020//GTPase binding	GO:0000003//reproduction;GO:0000902//cell morphogenesis;GO:0000904//cell morphogenesis involved in differentiation;GO:0001505//regulation of neurotransmitter levels;GO:0001667//ameboidal-type cell migration;GO:0002064//epithelial cell development;GO:0002065//columnar/cuboidal epithelial cell differentiation;GO:0002066//columnar/cuboidal epithelial cell development;GO:0002262//myeloid cell homeost…	--
ncbi_101122496	36	24	36	76	95	72	0.36	0.24	0.36	0.7	0.78	0.75	0.32	0.743333	1.21594	2.64823e-05	0.000308879	ABCC1	XP_027834744.1 multidrug resistance-associated protein 1-like [Ovis aries]	Environmental Information Processing	Membrane transport	ko02010//ABC transporters	K05670	GO:0005575//cellular_component;GO:0005737//cytoplasm;GO:0005887//integral component of plasma membrane;GO:0009380//excinuclease repair complex;GO:0009898//cytoplasmic side of plasma membrane;GO:0016021//integral component of membrane;GO:0043190//ATP-binding cassette (ABC) transporter complex;GO:0055051//ATP-binding cassette (ABC) transporter complex, integrated substrate binding;GO:0055052//ATP-b…	GO:0003924//GTPase activity;GO:0004140//dephospho-CoA kinase activity;GO:0005260//channel-conductance-controlling ATPase activity;GO:0005319//lipid transporter activity;GO:0005524//ATP binding;GO:0005525//GTP binding;GO:0008134//transcription factor binding;GO:0008565//protein transporter activity;GO:0009381//excinuclease ABC activity;GO:0015098//molybdate ion transmembrane transporter activity;G…	GO:0000910//cytokinesis;GO:0006289//nucleotide-excision repair;GO:0006355//regulation of transcription, DNA-templated;GO:0006810//transport;GO:0006817//phosphate ion transport;GO:0006824//cobalt ion transport;GO:0006855//drug transmembrane transport;GO:0006869//lipid transport;GO:0007601//visual perception;GO:0008150//biological_process;GO:0008272//sulfate transport;GO:0015675//nickel cation tran…	--
ncbi_101118590	85	95	98	38	59	51	0.82	0.94	0.92	0.34	0.47	0.52	0.893333	0.443333	-1.01081	2.89218e-05	0.000334464	STS	XP_027819360.1 LOW QUALITY PROTEIN: steryl-sulfatase [Ovis aries]	Metabolism	Lipid metabolism	ko00140//Steroid hormone biosynthesis	K01131	GO:0000323//lytic vacuole;GO:0005575//cellular_component;GO:0005622//intracellular;GO:0005623//cell;GO:0005634//nucleus;GO:0005635//nuclear envelope;GO:0005737//cytoplasm;GO:0005764//lysosome;GO:0005768//endosome;GO:0005773//vacuole;GO:0005783//endoplasmic reticulum;GO:0005788//endoplasmic reticulum lumen;GO:0005789//endoplasmic reticulum membrane;GO:0005794//Golgi apparatus;GO:0005886//plasma me…	GO:0003674//molecular_function;GO:0003824//catalytic activity;GO:0004773//steryl-sulfatase activity;GO:0005488//binding;GO:0008484//sulfuric ester hydrolase activity;GO:0016787//hydrolase activity;GO:0016788//hydrolase activity, acting on ester bonds;GO:0043167//ion binding;GO:0043169//cation binding;GO:0046872//metal ion binding	GO:0000003//reproduction;GO:0003008//system process;GO:0006629//lipid metabolic process;GO:0006643//membrane lipid metabolic process;GO:0006664//glycolipid metabolic process;GO:0006665//sphingolipid metabolic process;GO:0006687//glycosphingolipid metabolic process;GO:0006706//steroid catabolic process;GO:0006807//nitrogen compound metabolic process;GO:0007275//multicellular organism development;G…	--
ncbi_101123320	10	3	10	43	44	24	0.24	0.07	0.26	0.88	0.9	0.58	0.19	0.786667	2.04975	2.92097e-05	0.000336365	Tmem145	XP_027834174.1 transmembrane protein 145 isoform X1 [Ovis aries]	-	-	-	-	GO:0005575//cellular_component;GO:0016020//membrane;GO:0016021//integral component of membrane;GO:0031224//intrinsic component of membrane;GO:0044425//membrane part	-	GO:0007154//cell communication;GO:0007165//signal transduction;GO:0007186//G-protein coupled receptor signaling pathway;GO:0008150//biological_process;GO:0009987//cellular process;GO:0010033//response to organic substance;GO:0019236//response to pheromone;GO:0023052//signaling;GO:0042221//response to chemical;GO:0050789//regulation of biological process;GO:0050794//regulation of cellular process;…	--
ncbi_101117659	74	68	78	43	36	30	1.98	1.83	2.06	1.05	0.79	0.83	1.95667	0.89	-1.13652	3.61501e-05	0.00040598	PNPLA3	XP_027823989.1 1-acylglycerol-3-phosphate O-acyltransferase PNPLA3 isoform X1 [Ovis aries]	Metabolism;Metabolism	Global and overview maps;Lipid metabolism	ko01100//Metabolic pathways;ko00561//Glycerolipid metabolism	K13534;K13534	GO:0005575//cellular_component;GO:0005622//intracellular;GO:0005623//cell;GO:0005737//cytoplasm;GO:0005783//endoplasmic reticulum;GO:0005789//endoplasmic reticulum membrane;GO:0005811//lipid particle;GO:0012505//endomembrane system;GO:0016020//membrane;GO:0016021//integral component of membrane;GO:0031224//intrinsic component of membrane;GO:0031984//organelle subcompartment;GO:0042175//nuclear ou…	GO:0000062//fatty-acyl-CoA binding;GO:0000166//nucleotide binding;GO:0003674//molecular_function;GO:0003824//catalytic activity;GO:0003841//1-acylglycerol-3-phosphate O-acyltransferase activity;GO:0004465//lipoprotein lipase activity;GO:0004620//phospholipase activity;GO:0004623//phospholipase A2 activity;GO:0004806//triglyceride lipase activity;GO:0005488//binding;GO:0005543//phospholipid bindin…	GO:0001676//long-chain fatty acid metabolic process;GO:0002021//response to dietary excess;GO:0006082//organic acid metabolic process;GO:0006629//lipid metabolic process;GO:0006631//fatty acid metabolic process;GO:0006638//neutral lipid metabolic process;GO:0006639//acylglycerol metabolic process;GO:0006641//triglyceride metabolic process;GO:0006644//phospholipid metabolic process;GO:0006650//gly…	--
ncbi_101119000	19	22	29	7	4	2	0.14	0.16	0.19	0.05	0.02	0.02	0.163333	0.03	-2.44478	3.93008e-05	0.000436263	GPLD1	XP_017917144.1 PREDICTED: phosphatidylinositol-glycan-specific phospholipase D isoform X1 [Capra hircus]	Metabolism;Metabolism	Global and overview maps;Glycan biosynthesis and metabolism	ko01100//Metabolic pathways;ko00563//Glycosylphosphatidylinositol (GPI)-anchor biosynthesis	K01127;K01127	GO:0005575//cellular_component;GO:0005576//extracellular region;GO:0005615//extracellular space;GO:0005622//intracellular;GO:0005623//cell;GO:0005737//cytoplasm;GO:0005886//plasma membrane;GO:0005887//integral component of plasma membrane;GO:0008305//integrin complex;GO:0016020//membrane;GO:0016021//integral component of membrane;GO:0031012//extracellular matrix;GO:0031224//intrinsic component of…	GO:0003674//molecular_function;GO:0003824//catalytic activity;GO:0004620//phospholipase activity;GO:0004621//glycosylphosphatidylinositol phospholipase D activity;GO:0004630//phospholipase D activity;GO:0008081//phosphoric diester hydrolase activity;GO:0016247//channel regulator activity;GO:0016298//lipase activity;GO:0016787//hydrolase activity;GO:0016788//hydrolase activity, acting on ester bon…	GO:0001501//skeletal system development;GO:0001503//ossification;GO:0001525//angiogenesis;GO:0001568//blood vessel development;GO:0001667//ameboidal-type cell migration;GO:0001944//vasculature development;GO:0002040//sprouting angiogenesis;GO:0002042//cell migration involved in sprouting angiogenesis;GO:0002062//chondrocyte differentiation;GO:0002253//activation of immune response;GO:0002376//imm…	--
ncbi_101116547	28	20	15	64	85	41	0.73	0.53	0.39	1.52	1.81	1.11	0.55	1.48	1.42809	5.29875e-05	0.000564037	PTPN18	XP_027820462.1 tyrosine-protein phosphatase non-receptor type 18 [Ovis aries]	-	-	-	-	GO:0005575//cellular_component;GO:0005622//intracellular;GO:0005623//cell;GO:0005634//nucleus;GO:0005654//nucleoplasm;GO:0005737//cytoplasm;GO:0005829//cytosol;GO:0031974//membrane-enclosed lumen;GO:0031981//nuclear lumen;GO:0043226//organelle;GO:0043227//membrane-bounded organelle;GO:0043229//intracellular organelle;GO:0043231//intracellular membrane-bounded organelle;GO:0043233//organelle lumen…	GO:0003674//molecular_function;GO:0003824//catalytic activity;GO:0004721//phosphoprotein phosphatase activity;GO:0004725//protein tyrosine phosphatase activity;GO:0004726//non-membrane spanning protein tyrosine phosphatase activity;GO:0016787//hydrolase activity;GO:0016788//hydrolase activity, acting on ester bonds;GO:0016791//phosphatase activity;GO:0042578//phosphoric ester hydrolase activity	GO:0006464//cellular protein modification process;GO:0006470//protein dephosphorylation;GO:0006793//phosphorus metabolic process;GO:0006796//phosphate-containing compound metabolic process;GO:0006807//nitrogen compound metabolic process;GO:0007154//cell communication;GO:0007165//signal transduction;GO:0007166//cell surface receptor signaling pathway;GO:0007167//enzyme linked receptor protein sign…	--
ncbi_105609865	70	53	52	34	22	19	1.82	1.39	1.34	0.8	0.47	0.51	1.51667	0.593333	-1.35399	5.33566e-05	0.000567226	TUBB4A	NP_001029869.1 tubulin beta-4A chain [Bos taurus]	Human Diseases;Human Diseases;Human Diseases;Cellular Processes;Cellular Processes	Neurodegenerative disease;Neurodegenerative disease;Infectious disease: bacterial;Transport and catabolism;Cellular community - eukaryotes	ko05010//Alzheimer disease;ko05016//Huntington disease;ko05130//Pathogenic Escherichia coli infection;ko04145//Phagosome;ko04540//Gap junction	K07375;K07375;K07375;K07375;K07375	GO:0005575//cellular_component;GO:0005622//intracellular;GO:0005623//cell;GO:0005737//cytoplasm;GO:0005829//cytosol;GO:0005856//cytoskeleton;GO:0005874//microtubule;GO:0005929//cilium;GO:0005930//axoneme;GO:0015630//microtubule cytoskeleton;GO:0030424//axon;GO:0032838//cell projection cytoplasm;GO:0033267//axon part;GO:0033269//internode region of axon;GO:0036477//somatodendritic compartment;GO:0…	GO:0000166//nucleotide binding;GO:0001882//nucleoside binding;GO:0001883//purine nucleoside binding;GO:0003674//molecular_function;GO:0003824//catalytic activity;GO:0003924//GTPase activity;GO:0005198//structural molecule activity;GO:0005200//structural constituent of cytoskeleton;GO:0005488//binding;GO:0005509//calcium ion binding;GO:0005525//GTP binding;GO:0016462//pyrophosphatase activity;GO:0…	GO:0000086//G2/M transition of mitotic cell cycle;GO:0000278//mitotic cell cycle;GO:0000910//cytokinesis;GO:0006996//organelle organization;GO:0007010//cytoskeleton organization;GO:0007017//microtubule-based process;GO:0007049//cell cycle;GO:0007346//regulation of mitotic cell cycle;GO:0008150//biological_process;GO:0009987//cellular process;GO:0010389//regulation of G2/M transition of mitotic ce…	--
ncbi_101119394	69	71	61	34	36	29	1.27	1.34	1.12	0.57	0.55	0.56	1.24333	0.56	-1.15071	5.46011e-05	0.000578949	GPAT3	XP_027826951.1 glycerol-3-phosphate acyltransferase 3 isoform X1 [Ovis aries]	Metabolism;Metabolism;Metabolism	Global and overview maps;Lipid metabolism;Lipid metabolism	ko01100//Metabolic pathways;ko00564//Glycerophospholipid metabolism;ko00561//Glycerolipid metabolism	K13506;K13506;K13506	GO:0005575//cellular_component;GO:0005622//intracellular;GO:0005623//cell;GO:0005737//cytoplasm;GO:0005783//endoplasmic reticulum;GO:0005789//endoplasmic reticulum membrane;GO:0012505//endomembrane system;GO:0016020//membrane;GO:0016021//integral component of membrane;GO:0031224//intrinsic component of membrane;GO:0031984//organelle subcompartment;GO:0042175//nuclear outer membrane-endoplasmic re…	GO:0003674//molecular_function;GO:0003824//catalytic activity;GO:0003841//1-acylglycerol-3-phosphate O-acyltransferase activity;GO:0004366//glycerol-3-phosphate O-acyltransferase activity;GO:0008374//O-acyltransferase activity;GO:0016411//acylglycerol O-acyltransferase activity;GO:0016740//transferase activity;GO:0016746//transferase activity, transferring acyl groups;GO:0016747//transferase acti…	GO:0006139//nucleobase-containing compound metabolic process;GO:0006220//pyrimidine nucleotide metabolic process;GO:0006221//pyrimidine nucleotide biosynthetic process;GO:0006629//lipid metabolic process;GO:0006638//neutral lipid metabolic process;GO:0006639//acylglycerol metabolic process;GO:0006641//triglyceride metabolic process;GO:0006644//phospholipid metabolic process;GO:0006650//glyceropho…	--
ncbi_101110677	60	45	61	22	29	22	1.11	0.84	1.12	0.37	0.44	0.42	1.02333	0.41	-1.31958	5.61227e-05	0.000592008	F2RL2	XP_004010246.1 proteinase-activated receptor 3 [Ovis aries]	Environmental Information Processing;Organismal Systems	Signaling molecules and interaction;Immune system	ko04080//Neuroactive ligand-receptor interaction;ko04610//Complement and coagulation cascades	K04235;K04235	GO:0005575//cellular_component;GO:0005576//extracellular region;GO:0005623//cell;GO:0005886//plasma membrane;GO:0005887//integral component of plasma membrane;GO:0016020//membrane;GO:0016021//integral component of membrane;GO:0016324//apical plasma membrane;GO:0031224//intrinsic component of membrane;GO:0031226//intrinsic component of plasma membrane;GO:0032991//macromolecular complex;GO:0044425/…	GO:0001653//peptide receptor activity;GO:0003674//molecular_function;GO:0003824//catalytic activity;GO:0004435//phosphatidylinositol phospholipase C activity;GO:0004620//phospholipase activity;GO:0004629//phospholipase C activity;GO:0004888//transmembrane signaling receptor activity;GO:0004930//G-protein coupled receptor activity;GO:0008081//phosphoric diester hydrolase activity;GO:0008528//G-pro…	GO:0001775//cell activation;GO:0006873//cellular ion homeostasis;GO:0006874//cellular calcium ion homeostasis;GO:0006875//cellular metal ion homeostasis;GO:0006950//response to stress;GO:0007154//cell communication;GO:0007165//signal transduction;GO:0007186//G-protein coupled receptor signaling pathway;GO:0007200//phospholipase C-activating G-protein coupled receptor signaling pathway;GO:0007204/…	--
ncbi_100034672	4	11	8	46	49	17	0.12	0.32	0.23	1.22	1.17	0.51	0.223333	0.966667	2.11382	6.22821e-05	0.000650675	PTX3	XP_004003269.2 pentraxin-related protein PTX3 [Ovis aries]	-	-	-	-	GO:0005575//cellular_component;GO:0005576//extracellular region;GO:0005615//extracellular space;GO:0005622//intracellular;GO:0005623//cell;GO:0005737//cytoplasm;GO:0012505//endomembrane system;GO:0030141//secretory granule;GO:0031410//cytoplasmic vesicle;GO:0031974//membrane-enclosed lumen;GO:0031982//vesicle;GO:0031983//vesicle lumen;GO:0034774//secretory granule lumen;GO:0035580//specific granu…	GO:0001846//opsonin binding;GO:0001848//complement binding;GO:0001849//complement component C1q binding;GO:0001871//pattern binding;GO:0001872//(1->3)-beta-D-glucan binding;GO:0003674//molecular_function;GO:0005488//binding;GO:0005515//protein binding;GO:0030246//carbohydrate binding;GO:0030247//polysaccharide binding;GO:0042802//identical protein binding;GO:0046790//virion binding	GO:0000160//phosphorelay signal transduction system;GO:0001505//regulation of neurotransmitter levels;GO:0001775//cell activation;GO:0001878//response to yeast;GO:0002252//immune effector process;GO:0002263//cell activation involved in immune response;GO:0002274//myeloid leukocyte activation;GO:0002275//myeloid cell activation involved in immune response;GO:0002283//neutrophil activation involved…	--
ncbi_101121774	48	28	48	88	106	91	0.64	0.38	0.64	1.08	1.16	1.26	0.553333	1.16667	1.07617	6.8058e-05	0.000702033	NR2F1	XP_026241687.1 COUP transcription factor 1 [Urocitellus parryii]	-	-	-	-	GO:0005575//cellular_component;GO:0005622//intracellular;GO:0005623//cell;GO:0005634//nucleus;GO:0005654//nucleoplasm;GO:0005737//cytoplasm;GO:0005829//cytosol;GO:0031974//membrane-enclosed lumen;GO:0031981//nuclear lumen;GO:0043226//organelle;GO:0043227//membrane-bounded organelle;GO:0043229//intracellular organelle;GO:0043231//intracellular membrane-bounded organelle;GO:0043233//organelle lumen…	GO:0000976//transcription regulatory region sequence-specific DNA binding;GO:0000977//RNA polymerase II regulatory region sequence-specific DNA binding;GO:0000978//RNA polymerase II core promoter proximal region sequence-specific DNA binding;GO:0000981//RNA polymerase II transcription factor activity, sequence-specific DNA binding;GO:0000982//transcription factor activity, RNA polymerase II core …	GO:0000122//negative regulation of transcription from RNA polymerase II promoter;GO:0001764//neuron migration;GO:0001935//endothelial cell proliferation;GO:0001944//vasculature development;GO:0003002//regionalization;GO:0006139//nucleobase-containing compound metabolic process;GO:0006351//transcription, DNA-templated;GO:0006352//DNA-templated transcription, initiation;GO:0006355//regulation of tr…	RXR-like
ncbi_554333	59	44	58	21	32	17	0.93	0.7	0.91	0.3	0.41	0.28	0.846667	0.33	-1.35933	6.86779e-05	0.000706643	MAFB	XP_004687441.1 PREDICTED: transcription factor MafB [Condylura cristata]	Organismal Systems	Endocrine system	ko04928//Parathyroid hormone synthesis, secretion and action	K09036	GO:0005575//cellular_component;GO:0005622//intracellular;GO:0005623//cell;GO:0005634//nucleus;GO:0005654//nucleoplasm;GO:0005667//transcription factor complex;GO:0031974//membrane-enclosed lumen;GO:0031981//nuclear lumen;GO:0032991//macromolecular complex;GO:0043226//organelle;GO:0043227//membrane-bounded organelle;GO:0043229//intracellular organelle;GO:0043231//intracellular membrane-bounded org…	GO:0000976//transcription regulatory region sequence-specific DNA binding;GO:0000977//RNA polymerase II regulatory region sequence-specific DNA binding;GO:0000978//RNA polymerase II core promoter proximal region sequence-specific DNA binding;GO:0000981//RNA polymerase II transcription factor activity, sequence-specific DNA binding;GO:0000982//transcription factor activity, RNA polymerase II core …	GO:0001655//urogenital system development;GO:0001775//cell activation;GO:0001822//kidney development;GO:0001944//vasculature development;GO:0001945//lymph vessel development;GO:0001946//lymphangiogenesis;GO:0002376//immune system process;GO:0002520//immune system development;GO:0002521//leukocyte differentiation;GO:0002682//regulation of immune system process;GO:0002683//negative regulation of im…	--
ncbi_101109900	48	40	40	13	20	16	0.7	0.59	0.58	0.17	0.24	0.24	0.623333	0.216667	-1.52453	6.92269e-05	0.000711395	LRRN4	XP_027832627.1 LOW QUALITY PROTEIN: leucine-rich repeat neuronal protein 4 [Ovis aries]	-	-	-	-	GO:0005575//cellular_component;GO:0005622//intracellular;GO:0005623//cell;GO:0005886//plasma membrane;GO:0005887//integral component of plasma membrane;GO:0016020//membrane;GO:0016021//integral component of membrane;GO:0031224//intrinsic component of membrane;GO:0031226//intrinsic component of plasma membrane;GO:0044425//membrane part;GO:0044459//plasma membrane part;GO:0044464//cell part;GO:0071…	GO:0005515//protein binding	GO:0003008//system process;GO:0007610//behavior;GO:0007611//learning or memory;GO:0007612//learning;GO:0007613//memory;GO:0007616//long-term memory;GO:0007632//visual behavior;GO:0008150//biological_process;GO:0008306//associative learning;GO:0008542//visual learning;GO:0009314//response to radiation;GO:0009416//response to light stimulus;GO:0009628//response to abiotic stimulus;GO:0032501//multi…	--
ncbi_101119833	1	1	4	19	25	16	0.02	0.02	0.07	0.33	0.41	0.35	0.0366667	0.363333	3.30875	8.20303e-05	0.000827125	TNK1	XP_004012696.3 non-receptor tyrosine-protein kinase TNK1 isoform X1 [Ovis aries]	-	-	-	-	GO:0005575//cellular_component;GO:0005622//intracellular;GO:0005623//cell;GO:0005737//cytoplasm;GO:0005829//cytosol;GO:0005886//plasma membrane;GO:0009898//cytoplasmic side of plasma membrane;GO:0016020//membrane;GO:0019897//extrinsic component of plasma membrane;GO:0019898//extrinsic component of membrane;GO:0031234//extrinsic component of cytoplasmic side of plasma membrane;GO:0044424//intracel…	GO:0000166//nucleotide binding;GO:0003674//molecular_function;GO:0003824//catalytic activity;GO:0004672//protein kinase activity;GO:0004713//protein tyrosine kinase activity;GO:0004715//non-membrane spanning protein tyrosine kinase activity;GO:0005102//receptor binding;GO:0005488//binding;GO:0005515//protein binding;GO:0005524//ATP binding;GO:0008144//drug binding;GO:0016301//kinase activity;GO:0…	GO:0001558//regulation of cell growth;GO:0002376//immune system process;GO:0006464//cellular protein modification process;GO:0006468//protein phosphorylation;GO:0006793//phosphorus metabolic process;GO:0006796//phosphate-containing compound metabolic process;GO:0006807//nitrogen compound metabolic process;GO:0006928//movement of cell or subcellular component;GO:0006950//response to stress;GO:0006…	--
ncbi_101104759	11	16	7	38	49	36	0.14	0.19	0.09	0.49	0.54	0.53	0.14	0.52	1.89308	8.90163e-05	0.000887392	LRP11	XP_027828347.1 LOW QUALITY PROTEIN: low-density lipoprotein receptor-related protein 11 [Ovis aries]	-	-	-	-	GO:0005575//cellular_component;GO:0005623//cell;GO:0005886//plasma membrane;GO:0016020//membrane;GO:0016021//integral component of membrane;GO:0031224//intrinsic component of membrane;GO:0044425//membrane part;GO:0044464//cell part;GO:0071944//cell periphery	GO:0003674//molecular_function;GO:0005488//binding;GO:0005515//protein binding;GO:0051219//phosphoprotein binding	GO:0001101//response to acid chemical;GO:0006810//transport;GO:0006897//endocytosis;GO:0006950//response to stress;GO:0008150//biological_process;GO:0009266//response to temperature stimulus;GO:0009408//response to heat;GO:0009409//response to cold;GO:0009414//response to water deprivation;GO:0009415//response to water;GO:0009605//response to external stimulus;GO:0009612//response to mechanical s…	--
ncbi_101120406	27	29	33	85	66	69	0.71	0.75	0.85	1.99	1.35	1.84	0.77	1.72667	1.16506	8.99377e-05	0.000894937	PICK1	XP_017904234.1 PREDICTED: PRKCA-binding protein [Capra hircus]	-	-	-	-	GO:0005575//cellular_component;GO:0005622//intracellular;GO:0005623//cell;GO:0005737//cytoplasm;GO:0005739//mitochondrion;GO:0005768//endosome;GO:0005769//early endosome;GO:0005794//Golgi apparatus;GO:0005829//cytosol;GO:0005856//cytoskeleton;GO:0005886//plasma membrane;GO:0008021//synaptic vesicle;GO:0012505//endomembrane system;GO:0012506//vesicle membrane;GO:0014069//postsynaptic density;GO:00…	GO:0001664//G-protein coupled receptor binding;GO:0003674//molecular_function;GO:0003779//actin binding;GO:0004252//serine-type endopeptidase activity;GO:0004814//arginine-tRNA ligase activity;GO:0005080//protein kinase C binding;GO:0005102//receptor binding;GO:0005484//SNAP receptor activity;GO:0005488//binding;GO:0005515//protein binding;GO:0005524//ATP binding;GO:0005543//phospholipid binding;…	GO:0000003//reproduction;GO:0002090//regulation of receptor internalization;GO:0002092//positive regulation of receptor internalization;GO:0006139//nucleobase-containing compound metabolic process;GO:0006259//DNA metabolic process;GO:0006304//DNA modification;GO:0006305//DNA alkylation;GO:0006306//DNA methylation;GO:0006420//arginyl-tRNA aminoacylation;GO:0006464//cellular protein modification pr…	--
ncbi_101112238	15	9	19	50	44	44	0.23	0.14	0.29	0.7	0.55	0.7	0.22	0.65	1.56294	0.000112805	0.00109839	SPNS2	XP_017919932.1 PREDICTED: protein spinster homolog 2 [Capra hircus]	-	-	-	-	GO:0000323//lytic vacuole;GO:0005575//cellular_component;GO:0005622//intracellular;GO:0005623//cell;GO:0005737//cytoplasm;GO:0005764//lysosome;GO:0005765//lysosomal membrane;GO:0005773//vacuole;GO:0005774//vacuolar membrane;GO:0005887//integral component of plasma membrane;GO:0016020//membrane;GO:0016021//integral component of membrane;GO:0031090//organelle membrane;GO:0031224//intrinsic componen…	GO:0003674//molecular_function;GO:0005215//transporter activity;GO:0005319//lipid transporter activity;GO:0008028//monocarboxylic acid transmembrane transporter activity;GO:0015238//drug transmembrane transporter activity;GO:0022857//transmembrane transporter activity;GO:0042910//xenobiotic transporter activity;GO:0046624//sphingolipid transporter activity;GO:0051119//sugar transmembrane transpor…	GO:0001501//skeletal system development;GO:0001525//angiogenesis;GO:0001568//blood vessel development;GO:0001569//patterning of blood vessels;GO:0001763//morphogenesis of a branching structure;GO:0001776//leukocyte homeostasis;GO:0001782//B cell homeostasis;GO:0001944//vasculature development;GO:0002009//morphogenesis of an epithelium;GO:0002260//lymphocyte homeostasis;GO:0002376//immune system p…	--
ncbi_101104094	4	8	8	29	34	27	0.05	0.11	0.1	0.35	0.35	0.37	0.0866667	0.356667	2.04103	0.000115807	0.00112493	WSCD2	XP_004017496.1 WSC domain-containing protein 2 [Ovis aries]	-	-	-	-	GO:0005575//cellular_component;GO:0016020//membrane;GO:0016021//integral component of membrane;GO:0031224//intrinsic component of membrane;GO:0044425//membrane part	GO:0003674//molecular_function;GO:0003824//catalytic activity;GO:0008146//sulfotransferase activity;GO:0016740//transferase activity;GO:0016782//transferase activity, transferring sulfur-containing groups	-	--
ncbi_101105257	46	85	59	21	36	29	0.41	0.76	0.52	0.17	0.26	0.27	0.563333	0.233333	-1.2716	0.000116641	0.00113169	KLHL32	XP_004011308.1 kelch-like protein 32 isoform X1 [Ovis aries]	-	-	-	-	-	GO:0005515//protein binding	-	--
ncbi_101111237	47	32	44	12	18	17	0.48	0.33	0.44	0.11	0.15	0.18	0.416667	0.146667	-1.50635	0.000132479	0.00126802	DNAJC6	XP_004002097.2 putative tyrosine-protein phosphatase auxilin isoform X4 [Ovis aries]	Cellular Processes	Transport and catabolism	ko04144//Endocytosis	K09526	GO:0005575//cellular_component;GO:0005622//intracellular;GO:0005623//cell;GO:0005737//cytoplasm;GO:0005783//endoplasmic reticulum;GO:0005789//endoplasmic reticulum membrane;GO:0005829//cytosol;GO:0012505//endomembrane system;GO:0014069//postsynaptic density;GO:0016020//membrane;GO:0031982//vesicle;GO:0031984//organelle subcompartment;GO:0032279//asymmetric synapse;GO:0032991//macromolecular compl…	GO:0003674//molecular_function;GO:0003824//catalytic activity;GO:0004721//phosphoprotein phosphatase activity;GO:0004725//protein tyrosine phosphatase activity;GO:0005488//binding;GO:0005515//protein binding;GO:0016787//hydrolase activity;GO:0016788//hydrolase activity, acting on ester bonds;GO:0016791//phosphatase activity;GO:0017124//SH3 domain binding;GO:0019904//protein domain specific bindin…	GO:0006457//protein folding;GO:0006464//cellular protein modification process;GO:0006470//protein dephosphorylation;GO:0006793//phosphorus metabolic process;GO:0006796//phosphate-containing compound metabolic process;GO:0006807//nitrogen compound metabolic process;GO:0006810//transport;GO:0006897//endocytosis;GO:0006898//receptor-mediated endocytosis;GO:0006996//organelle organization;GO:0007029/…	--
ncbi_101122407	7	7	5	33	40	17	0.13	0.13	0.09	0.56	0.61	0.33	0.116667	0.5	2.09954	0.000146368	0.00138313	EGR2	AYD78272.1 KROX20 protein [Ovis aries]	Human Diseases;Human Diseases;Human Diseases;Organismal Systems	Infectious disease: viral;Cancer: overview;Infectious disease: viral;Immune system	ko05166//Human T-cell leukemia virus 1 infection;ko05203//Viral carcinogenesis;ko05161//Hepatitis B;ko04625//C-type lectin receptor signaling pathway	K12496;K12496;K12496;K12496	GO:0005575//cellular_component;GO:0005622//intracellular;GO:0005623//cell;GO:0005634//nucleus;GO:0005654//nucleoplasm;GO:0005737//cytoplasm;GO:0031974//membrane-enclosed lumen;GO:0031981//nuclear lumen;GO:0043226//organelle;GO:0043227//membrane-bounded organelle;GO:0043229//intracellular organelle;GO:0043231//intracellular membrane-bounded organelle;GO:0043233//organelle lumen;GO:0044422//organel…	GO:0000976//transcription regulatory region sequence-specific DNA binding;GO:0000977//RNA polymerase II regulatory region sequence-specific DNA binding;GO:0000978//RNA polymerase II core promoter proximal region sequence-specific DNA binding;GO:0000981//RNA polymerase II transcription factor activity, sequence-specific DNA binding;GO:0000982//transcription factor activity, RNA polymerase II core …	GO:0000902//cell morphogenesis;GO:0000904//cell morphogenesis involved in differentiation;GO:0003002//regionalization;GO:0003008//system process;GO:0006139//nucleobase-containing compound metabolic process;GO:0006351//transcription, DNA-templated;GO:0006355//regulation of transcription, DNA-templated;GO:0006357//regulation of transcription from RNA polymerase II promoter;GO:0006366//transcription…	zf-C2H2
ncbi_101119416	91	62	80	46	42	37	2.56	1.76	2.23	1.18	0.97	1.08	2.18333	1.07667	-1.01996	0.000152186	0.00143479	MMP27	XP_004016021.1 matrix metalloproteinase-27 isoform X2 [Ovis aries]	-	-	-	-	GO:0005575//cellular_component;GO:0005576//extracellular region;GO:0005622//intracellular;GO:0005623//cell;GO:0005737//cytoplasm;GO:0005783//endoplasmic reticulum;GO:0005789//endoplasmic reticulum membrane;GO:0012505//endomembrane system;GO:0016020//membrane;GO:0019898//extrinsic component of membrane;GO:0031012//extracellular matrix;GO:0031090//organelle membrane;GO:0031312//extrinsic component …	GO:0003674//molecular_function;GO:0003824//catalytic activity;GO:0004175//endopeptidase activity;GO:0004222//metalloendopeptidase activity;GO:0005488//binding;GO:0008233//peptidase activity;GO:0008237//metallopeptidase activity;GO:0008270//zinc ion binding;GO:0016787//hydrolase activity;GO:0043167//ion binding;GO:0043169//cation binding;GO:0046872//metal ion binding;GO:0046914//transition metal i…	GO:0006508//proteolysis;GO:0006807//nitrogen compound metabolic process;GO:0008150//biological_process;GO:0008152//metabolic process;GO:0009056//catabolic process;GO:0019538//protein metabolic process;GO:0030574//collagen catabolic process;GO:0032963//collagen metabolic process;GO:0043170//macromolecule metabolic process;GO:0044238//primary metabolic process;GO:0071704//organic substance metaboli…	--
ncbi_101120426	3	1	3	14	20	23	0.04	0.01	0.04	0.18	0.23	0.33	0.03	0.246667	3.03953	0.000192525	0.00175334	LLGL2	XP_027829877.1 lethal(2) giant larvae protein homolog 2 isoform X1 [Ovis aries]	Human Diseases;Cellular Processes;Environmental Information Processing;Environmental Information Processing	Infectious disease: viral;Cellular community - eukaryotes;Signal transduction;Signal transduction	ko05165//Human papillomavirus infection;ko04530//Tight junction;ko04390//Hippo signaling pathway;ko04391//Hippo signaling pathway - fly	K06094;K06094;K06094;K06094	GO:0005575//cellular_component;GO:0005622//intracellular;GO:0005623//cell;GO:0005737//cytoplasm;GO:0005829//cytosol;GO:0005856//cytoskeleton;GO:0005886//plasma membrane;GO:0016020//membrane;GO:0043226//organelle;GO:0043227//membrane-bounded organelle;GO:0043228//non-membrane-bounded organelle;GO:0043229//intracellular organelle;GO:0043231//intracellular membrane-bounded organelle;GO:0043232//intr…	GO:0003674//molecular_function;GO:0005096//GTPase activator activity;GO:0005488//binding;GO:0005515//protein binding;GO:0008047//enzyme activator activity;GO:0017016//Ras GTPase binding;GO:0017137//Rab GTPase binding;GO:0019899//enzyme binding;GO:0019904//protein domain specific binding;GO:0030165//PDZ domain binding;GO:0030234//enzyme regulator activity;GO:0030695//GTPase regulator activity;GO:0…	GO:0000003//reproduction;GO:0001568//blood vessel development;GO:0001701//in utero embryonic development;GO:0001763//morphogenesis of a branching structure;GO:0001890//placenta development;GO:0001892//embryonic placenta development;GO:0001944//vasculature development;GO:0002009//morphogenesis of an epithelium;GO:0002791//regulation of peptide secretion;GO:0003006//developmental process involved i…	--
ncbi_497274	56	69	66	33	38	28	5.22	6.49	6.1	2.8	2.9	2.7	5.93667	2.8	-1.08423	0.000197619	0.00179273	CRYAB	OWK17899.1 CRYAB [Cervus elaphus hippelaphus]	Genetic Information Processing;Organismal Systems	Folding, sorting and degradation;Aging	ko04141//Protein processing in endoplasmic reticulum;ko04213//Longevity regulating pathway - multiple species	K09542;K09542	GO:0005575//cellular_component;GO:0005622//intracellular;GO:0005623//cell;GO:0005634//nucleus;GO:0005654//nucleoplasm;GO:0005737//cytoplasm;GO:0005739//mitochondrion;GO:0005794//Golgi apparatus;GO:0005829//cytosol;GO:0005856//cytoskeleton;GO:0005886//plasma membrane;GO:0009986//cell surface;GO:0012505//endomembrane system;GO:0014069//postsynaptic density;GO:0015629//actin cytoskeleton;GO:0015630/…	GO:0001540//beta-amyloid binding;GO:0003674//molecular_function;GO:0005198//structural molecule activity;GO:0005212//structural constituent of eye lens;GO:0005488//binding;GO:0005515//protein binding;GO:0008017//microtubule binding;GO:0008092//cytoskeletal protein binding;GO:0015631//tubulin binding;GO:0033218//amide binding;GO:0042277//peptide binding;GO:0042802//identical protein binding;GO:004…	GO:0000165//MAPK cascade;GO:0000226//microtubule cytoskeleton organization;GO:0000302//response to reactive oxygen species;GO:0001558//regulation of cell growth;GO:0001654//eye development;GO:0001666//response to hypoxia;GO:0002088//lens development in camera-type eye;GO:0003008//system process;GO:0003012//muscle system process;GO:0006457//protein folding;GO:0006464//cellular protein modification…	--
ncbi_101119706	12	15	12	38	54	33	0.12	0.15	0.12	0.34	0.44	0.34	0.13	0.373333	1.52195	0.000218048	0.00194139	CYP1B1	XP_004006062.1 cytochrome P450 1B1 [Ovis aries]	Human Diseases;Human Diseases;Metabolism;Metabolism;Organismal Systems;Metabolism	Cancer: overview;Cancer: overview;Lipid metabolism;Xenobiotics biodegradation and metabolism;Endocrine system;Amino acid metabolism	ko05206//MicroRNAs in cancer;ko05204//Chemical carcinogenesis - DNA adducts;ko00140//Steroid hormone biosynthesis;ko00980//Metabolism of xenobiotics by cytochrome P450;ko04913//Ovarian steroidogenesis;ko00380//Tryptophan metabolism	K07410;K07410;K07410;K07410;K07410;K07410	GO:0005575//cellular_component;GO:0005622//intracellular;GO:0005623//cell;GO:0005634//nucleus;GO:0005737//cytoplasm;GO:0005739//mitochondrion;GO:0005783//endoplasmic reticulum;GO:0005789//endoplasmic reticulum membrane;GO:0012505//endomembrane system;GO:0016020//membrane;GO:0031090//organelle membrane;GO:0031984//organelle subcompartment;GO:0042175//nuclear outer membrane-endoplasmic reticulum me…	GO:0003674//molecular_function;GO:0003824//catalytic activity;GO:0004497//monooxygenase activity;GO:0005488//binding;GO:0005506//iron ion binding;GO:0008144//drug binding;GO:0016491//oxidoreductase activity;GO:0016705//oxidoreductase activity, acting on paired donors, with incorporation or reduction of molecular oxygen;GO:0016712//oxidoreductase activity, acting on paired donors, with incorporati…	GO:0000302//response to reactive oxygen species;GO:0001505//regulation of neurotransmitter levels;GO:0001523//retinoid metabolic process;GO:0001525//angiogenesis;GO:0001568//blood vessel development;GO:0001654//eye development;GO:0001667//ameboidal-type cell migration;GO:0001676//long-chain fatty acid metabolic process;GO:0001817//regulation of cytokine production;GO:0001819//positive regulation …	--
ncbi_101104309	26	19	19	3	2	8	0.43	0.31	0.31	0.05	0.03	0.13	0.35	0.07	-2.32193	0.000222838	0.00197864	RASD2	NP_001075063.1 GTP-binding protein Rhes [Bos taurus]	-	-	-	-	GO:0005575//cellular_component;GO:0005623//cell;GO:0005737//cytoplasm;GO:0005886//plasma membrane;GO:0016020//membrane;GO:0044464//cell part;GO:0071944//cell periphery	GO:0000166//nucleotide binding;GO:0001882//nucleoside binding;GO:0001883//purine nucleoside binding;GO:0003674//molecular_function;GO:0003743//translation initiation factor activity;GO:0003824//catalytic activity;GO:0003924//GTPase activity;GO:0005488//binding;GO:0005515//protein binding;GO:0005525//GTP binding;GO:0016462//pyrophosphatase activity;GO:0016787//hydrolase activity;GO:0016817//hydrol…	GO:0001963//synaptic transmission, dopaminergic;GO:0006413//translational initiation;GO:0007154//cell communication;GO:0007165//signal transduction;GO:0007267//cell-cell signaling;GO:0007268//synaptic transmission;GO:0007610//behavior;GO:0007626//locomotory behavior;GO:0008150//biological_process;GO:0009892//negative regulation of metabolic process;GO:0009893//positive regulation of metabolic pro…	--
ncbi_101119517	43	38	32	10	24	8	0.75	0.67	0.57	0.16	0.36	0.15	0.663333	0.223333	-1.57054	0.000244117	0.00214542	GBP1	XP_027827576.1 guanylate-binding protein 1-like [Ovis aries]	Organismal Systems	Immune system	ko04621//NOD-like receptor signaling pathway	K20899	GO:0005737//cytoplasm	GO:0003873//6-phosphofructo-2-kinase activity;GO:0003924//GTPase activity;GO:0005524//ATP binding;GO:0005525//GTP binding;GO:0019843//rRNA binding;GO:0043022//ribosome binding	GO:0006000//fructose metabolic process;GO:0042254//ribosome biogenesis	--
ncbi_101117925	7	10	6	35	36	22	0.17	0.25	0.15	0.78	0.72	0.56	0.19	0.686667	1.85361	0.000245965	0.0021605	CRPPA	XP_017902846.1 PREDICTED: isoprenoid synthase domain-containing protein [Capra hircus]	Metabolism;Metabolism;Metabolism	Global and overview maps;Carbohydrate metabolism;Glycan biosynthesis and metabolism	ko01100//Metabolic pathways;ko00040//Pentose and glucuronate interconversions;ko00515//Mannose type O-glycan biosynthesis	K21031;K21031;K21031	GO:0005575//cellular_component;GO:0005622//intracellular;GO:0005623//cell;GO:0005737//cytoplasm;GO:0005829//cytosol;GO:0044424//intracellular part;GO:0044444//cytoplasmic part;GO:0044464//cell part	GO:0003674//molecular_function;GO:0003824//catalytic activity;GO:0003977//UDP-N-acetylglucosamine diphosphorylase activity;GO:0003983//UTP:glucose-1-phosphate uridylyltransferase activity;GO:0005488//binding;GO:0005515//protein binding;GO:0005525//GTP binding;GO:0008879//glucose-1-phosphate thymidylyltransferase activity;GO:0016740//transferase activity;GO:0016772//transferase activity, transferr…	GO:0000271//polysaccharide biosynthetic process;GO:0000902//cell morphogenesis;GO:0000904//cell morphogenesis involved in differentiation;GO:0006464//cellular protein modification process;GO:0006486//protein glycosylation;GO:0006493//protein O-linked glycosylation;GO:0006629//lipid metabolic process;GO:0006720//isoprenoid metabolic process;GO:0006777//Mo-molybdopterin cofactor biosynthetic proces…	--
ncbi_101103365	44	55	47	22	22	23	1.26	1.62	1.35	0.57	0.51	0.7	1.41	0.593333	-1.24878	0.000275502	0.00237773	PLSCR4	XP_004003327.1 phospholipid scramblase 4 [Ovis aries]	-	-	-	-	GO:0005575//cellular_component;GO:0005623//cell;GO:0005886//plasma membrane;GO:0016020//membrane;GO:0016021//integral component of membrane;GO:0031224//intrinsic component of membrane;GO:0044425//membrane part;GO:0044464//cell part;GO:0071944//cell periphery	GO:0003674//molecular_function;GO:0005102//receptor binding;GO:0005215//transporter activity;GO:0005319//lipid transporter activity;GO:0005488//binding;GO:0005515//protein binding;GO:0005548//phospholipid transporter activity;GO:0017128//phospholipid scramblase activity;GO:0019899//enzyme binding;GO:0042609//CD4 receptor binding	GO:0002237//response to molecule of bacterial origin;GO:0006810//transport;GO:0006811//ion transport;GO:0006820//anion transport;GO:0006869//lipid transport;GO:0007009//plasma membrane organization;GO:0008150//biological_process;GO:0009605//response to external stimulus;GO:0009607//response to biotic stimulus;GO:0009617//response to bacterium;GO:0009987//cellular process;GO:0010033//response to o…	--
ncbi_114108678	32	23	29	1	13	9	0.29	0.21	0.26	0.01	0.1	0.08	0.253333	0.0633333	-2	0.000316266	0.00268555	CNTN4	XP_017893908.1 PREDICTED: contactin-4 isoform X1 [Capra hircus]	-	-	-	-	GO:0005575//cellular_component;GO:0005576//extracellular region;GO:0005623//cell;GO:0005886//plasma membrane;GO:0016020//membrane;GO:0030424//axon;GO:0031224//intrinsic component of membrane;GO:0031225//anchored component of membrane;GO:0042995//cell projection;GO:0043005//neuron projection;GO:0044425//membrane part;GO:0044464//cell part;GO:0071944//cell periphery;GO:0097458//neuron part	GO:0003993//acid phosphatase activity;GO:0005515//protein binding;GO:0046872//metal ion binding	GO:0000902//cell morphogenesis;GO:0000904//cell morphogenesis involved in differentiation;GO:0006928//movement of cell or subcellular component;GO:0006935//chemotaxis;GO:0007155//cell adhesion;GO:0007158//neuron cell-cell adhesion;GO:0007275//multicellular organism development;GO:0007399//nervous system development;GO:0007409//axonogenesis;GO:0007411//axon guidance;GO:0007413//axonal fasciculatio…	--
ncbi_101120942	54	42	60	28	23	23	0.8	0.62	0.88	0.38	0.28	0.35	0.766667	0.336667	-1.18728	0.00033719	0.00283667	ADGRG1	XP_017917534.1 PREDICTED: adhesion G-protein coupled receptor G1 isoform X1 [Capra hircus]	-	-	-	-	GO:0005575//cellular_component;GO:0005576//extracellular region;GO:0005622//intracellular;GO:0005623//cell;GO:0005886//plasma membrane;GO:0005887//integral component of plasma membrane;GO:0016020//membrane;GO:0016021//integral component of membrane;GO:0031224//intrinsic component of membrane;GO:0031226//intrinsic component of plasma membrane;GO:0042995//cell projection;GO:0044425//membrane part;G…	GO:0003674//molecular_function;GO:0004888//transmembrane signaling receptor activity;GO:0004930//G-protein coupled receptor activity;GO:0005488//binding;GO:0005518//collagen binding;GO:0005539//glycosaminoglycan binding;GO:0008201//heparin binding;GO:0038023//signaling receptor activity;GO:0043167//ion binding;GO:0043168//anion binding;GO:0044877//macromolecular complex binding;GO:0050840//extrac…	GO:0000003//reproduction;GO:0001525//angiogenesis;GO:0001568//blood vessel development;GO:0001816//cytokine production;GO:0001944//vasculature development;GO:0003002//regionalization;GO:0003006//developmental process involved in reproduction;GO:0006928//movement of cell or subcellular component;GO:0007154//cell communication;GO:0007155//cell adhesion;GO:0007165//signal transduction;GO:0007166//ce…	--
ncbi_101123372	0	0	0	10	12	3	0	0	0	0.15	0.18	0.05	0.001	0.126667	6.98489	0.000450083	0.00364916	FCER2	XP_012033352.1 low affinity immunoglobulin epsilon Fc receptor isoform X1 [Ovis aries]	Human Diseases;Organismal Systems	Infectious disease: viral;Immune system	ko05169//Epstein-Barr virus infection;ko04640//Hematopoietic cell lineage	K06468;K06468	GO:0005575//cellular_component;GO:0005576//extracellular region;GO:0005623//cell;GO:0005886//plasma membrane;GO:0005887//integral component of plasma membrane;GO:0009897//external side of plasma membrane;GO:0009986//cell surface;GO:0016020//membrane;GO:0016021//integral component of membrane;GO:0016592//mediator complex;GO:0031224//intrinsic component of membrane;GO:0031226//intrinsic component o…	GO:0003674//molecular_function;GO:0003712//transcription cofactor activity;GO:0004521//endoribonuclease activity;GO:0005102//receptor binding;GO:0005178//integrin binding;GO:0005488//binding;GO:0005515//protein binding;GO:0005524//ATP binding;GO:0008134//transcription factor binding;GO:0008855//exodeoxyribonuclease VII activity;GO:0019863//IgE binding;GO:0019865//immunoglobulin binding;GO:0030246…	GO:0002682//regulation of immune system process;GO:0002684//positive regulation of immune system process;GO:0002697//regulation of immune effector process;GO:0002699//positive regulation of immune effector process;GO:0002703//regulation of leukocyte mediated immunity;GO:0002705//positive regulation of leukocyte mediated immunity;GO:0002706//regulation of lymphocyte mediated immunity;GO:0002708//p…	--
ncbi_101110707	16	15	23	54	51	39	0.39	0.35	0.56	1.15	1.03	0.96	0.433333	1.04667	1.27225	0.000600437	0.00468444	TMEM116	XP_011953283.1 transmembrane protein 116 isoform X1 [Ovis aries]	-	-	-	-	GO:0016021//integral component of membrane	GO:0004930//G-protein coupled receptor activity	GO:0007186//G-protein coupled receptor signaling pathway	--
ncbi_101122759	6	3	9	23	35	20	0.06	0.03	0.09	0.19	0.26	0.21	0.06	0.22	1.87447	0.000622985	0.00484184	Nr4a3	XP_016018105.1 PREDICTED: nuclear receptor subfamily 4 group A member 3 isoform X1 [Rousettus aegyptiacus]	Human Diseases	Cancer: overview	ko05202//Transcriptional misregulation in cancer	K08559	GO:0000323//lytic vacuole;GO:0005575//cellular_component;GO:0005622//intracellular;GO:0005623//cell;GO:0005634//nucleus;GO:0005654//nucleoplasm;GO:0005667//transcription factor complex;GO:0005737//cytoplasm;GO:0005764//lysosome;GO:0005773//vacuole;GO:0031974//membrane-enclosed lumen;GO:0031981//nuclear lumen;GO:0032991//macromolecular complex;GO:0042629//mast cell granule;GO:0043226//organelle;GO…	GO:0000976//transcription regulatory region sequence-specific DNA binding;GO:0000977//RNA polymerase II regulatory region sequence-specific DNA binding;GO:0000978//RNA polymerase II core promoter proximal region sequence-specific DNA binding;GO:0000981//RNA polymerase II transcription factor activity, sequence-specific DNA binding;GO:0000982//transcription factor activity, RNA polymerase II core …	GO:0000122//negative regulation of transcription from RNA polymerase II promoter;GO:0000302//response to reactive oxygen species;GO:0000902//cell morphogenesis;GO:0000904//cell morphogenesis involved in differentiation;GO:0001704//formation of primary germ layer;GO:0001707//mesoderm formation;GO:0001775//cell activation;GO:0001817//regulation of cytokine production;GO:0001819//positive regulation…	NGFIB-like
ncbi_101117308	50	62	55	22	36	29	1.15	1.44	1.26	0.46	0.68	0.69	1.28333	0.61	-1.07301	0.000699424	0.00535438	DES	NP_001075044.1 desmin [Bos taurus]	Human Diseases;Human Diseases;Human Diseases	Cardiovascular disease;Cardiovascular disease;Cardiovascular disease	ko05414//Dilated cardiomyopathy;ko05410//Hypertrophic cardiomyopathy;ko05412//Arrhythmogenic right ventricular cardiomyopathy	K07610;K07610;K07610	GO:0005575//cellular_component;GO:0005622//intracellular;GO:0005623//cell;GO:0005634//nucleus;GO:0005737//cytoplasm;GO:0005829//cytosol;GO:0005856//cytoskeleton;GO:0005882//intermediate filament;GO:0005886//plasma membrane;GO:0005911//cell-cell junction;GO:0005912//adherens junction;GO:0005913//cell-cell adherens junction;GO:0005916//fascia adherens;GO:0005921//gap junction;GO:0014704//intercalat…	GO:0003674//molecular_function;GO:0005198//structural molecule activity;GO:0005200//structural constituent of cytoskeleton;GO:0005488//binding;GO:0005515//protein binding;GO:0005524//ATP binding;GO:0008092//cytoskeletal protein binding;GO:0008134//transcription factor binding;GO:0042802//identical protein binding;GO:0042803//protein homodimerization activity;GO:0043565//sequence-specific DNA bind…	GO:0003008//system process;GO:0003012//muscle system process;GO:0006355//regulation of transcription, DNA-templated;GO:0006457//protein folding;GO:0006606//protein import into nucleus;GO:0006928//movement of cell or subcellular component;GO:0006936//muscle contraction;GO:0006996//organelle organization;GO:0007010//cytoskeleton organization;GO:0007030//Golgi organization;GO:0007059//chromosome seg…	--
ncbi_101105814	29	29	23	8	7	12	0.58	0.59	0.46	0.15	0.12	0.25	0.543333	0.173333	-1.64829	0.000701602	0.00536854	MYCN	XP_017911107.1 PREDICTED: N-myc proto-oncogene protein [Capra hircus]	Human Diseases	Cancer: overview	ko05202//Transcriptional misregulation in cancer	K09109	GO:0000775//chromosome, centromeric region;GO:0000785//chromatin;GO:0005575//cellular_component;GO:0005622//intracellular;GO:0005623//cell;GO:0005634//nucleus;GO:0005694//chromosome;GO:0005730//nucleolus;GO:0031974//membrane-enclosed lumen;GO:0031981//nuclear lumen;GO:0043226//organelle;GO:0043227//membrane-bounded organelle;GO:0043228//non-membrane-bounded organelle;GO:0043229//intracellular org…	GO:0000976//transcription regulatory region sequence-specific DNA binding;GO:0000977//RNA polymerase II regulatory region sequence-specific DNA binding;GO:0000978//RNA polymerase II core promoter proximal region sequence-specific DNA binding;GO:0000981//RNA polymerase II transcription factor activity, sequence-specific DNA binding;GO:0000982//transcription factor activity, RNA polymerase II core …	GO:0001501//skeletal system development;GO:0001502//cartilage condensation;GO:0001763//morphogenesis of a branching structure;GO:0002009//morphogenesis of an epithelium;GO:0002053//positive regulation of mesenchymal cell proliferation;GO:0006139//nucleobase-containing compound metabolic process;GO:0006351//transcription, DNA-templated;GO:0006355//regulation of transcription, DNA-templated;GO:0006…	bHLH
ncbi_105608827	23	27	30	8	11	9	0.3	0.36	0.39	0.1	0.12	0.12	0.35	0.113333	-1.62678	0.000742468	0.00561805	-	-	-	-	-	-	-	-	-	-
ncbi_101121578	28	29	26	68	59	61	0.25	0.26	0.23	0.54	0.41	0.54	0.246667	0.496667	1.00972	0.000764004	0.00574904	Egr3	XP_017907810.1 PREDICTED: early growth response protein 3 isoform X2 [Capra hircus]	Human Diseases;Human Diseases;Organismal Systems	Cancer: overview;Infectious disease: viral;Immune system	ko05203//Viral carcinogenesis;ko05161//Hepatitis B;ko04625//C-type lectin receptor signaling pathway	K12497;K12497;K12497	GO:0005575//cellular_component;GO:0005622//intracellular;GO:0005623//cell;GO:0005634//nucleus;GO:0043226//organelle;GO:0043227//membrane-bounded organelle;GO:0043229//intracellular organelle;GO:0043231//intracellular membrane-bounded organelle;GO:0044424//intracellular part;GO:0044464//cell part	GO:0000981//RNA polymerase II transcription factor activity, sequence-specific DNA binding;GO:0003674//molecular_function;GO:0003676//nucleic acid binding;GO:0003677//DNA binding;GO:0003700//transcription factor activity, sequence-specific DNA binding;GO:0005488//binding;GO:0043167//ion binding;GO:0043169//cation binding;GO:0043565//sequence-specific DNA binding;GO:0046872//metal ion binding;GO:0…	GO:0001525//angiogenesis;GO:0001568//blood vessel development;GO:0001667//ameboidal-type cell migration;GO:0001936//regulation of endothelial cell proliferation;GO:0001938//positive regulation of endothelial cell proliferation;GO:0001944//vasculature development;GO:0002040//sprouting angiogenesis;GO:0002042//cell migration involved in sprouting angiogenesis;GO:0002682//regulation of immune system…	zf-C2H2
ncbi_101110093	8	8	19	1	1	1	0.11	0.11	0.26	0.01	0.01	0.01	0.16	0.01	-4	0.000771072	0.00578764	CERS3	XP_027812806.1 ceramide synthase 3 [Ovis aries]	Metabolism;Environmental Information Processing;Metabolism	Global and overview maps;Signal transduction;Lipid metabolism	ko01100//Metabolic pathways;ko04071//Sphingolipid signaling pathway;ko00600//Sphingolipid metabolism	K04710;K04710;K04710	GO:0005575//cellular_component;GO:0005622//intracellular;GO:0005623//cell;GO:0005634//nucleus;GO:0005635//nuclear envelope;GO:0005737//cytoplasm;GO:0005765//lysosomal membrane;GO:0005783//endoplasmic reticulum;GO:0005789//endoplasmic reticulum membrane;GO:0012505//endomembrane system;GO:0016020//membrane;GO:0016021//integral component of membrane;GO:0031090//organelle membrane;GO:0031224//intrins…	GO:0000981//RNA polymerase II transcription factor activity, sequence-specific DNA binding;GO:0003674//molecular_function;GO:0003676//nucleic acid binding;GO:0003677//DNA binding;GO:0003700//transcription factor activity, sequence-specific DNA binding;GO:0003824//catalytic activity;GO:0005488//binding;GO:0016410//N-acyltransferase activity;GO:0016740//transferase activity;GO:0016746//transferase …	GO:0006355//regulation of transcription, DNA-templated;GO:0006357//regulation of transcription from RNA polymerase II promoter;GO:0006629//lipid metabolic process;GO:0006643//membrane lipid metabolic process;GO:0006665//sphingolipid metabolic process;GO:0006672//ceramide metabolic process;GO:0006807//nitrogen compound metabolic process;GO:0007275//multicellular organism development;GO:0008150//bi…	TF_Otx
ncbi_101123436	1	0	0	13	7	11	0.01	0	0	0.14	0.07	0.14	0.00333333	0.116667	5.12928	0.000835703	0.00618035	NPR1	XP_027831258.1 atrial natriuretic peptide receptor 1 [Ovis aries]	Metabolism;Organismal Systems;Environmental Information Processing;Environmental Information Processing;Organismal Systems;Metabolism;Organismal Systems;Organismal Systems;Organismal Systems;Organismal Systems	Global and overview maps;Environmental adaptation;Signal transduction;Signal transduction;Endocrine system;Nucleotide metabolism;Circulatory system;Endocrine system;Endocrine system;Endocrine system	ko01100//Metabolic pathways;ko04714//Thermogenesis;ko04024//cAMP signaling pathway;ko04022//cGMP-PKG signaling pathway;ko04921//Oxytocin signaling pathway;ko00230//Purine metabolism;ko04270//Vascular smooth muscle contraction;ko04925//Aldosterone synthesis and secretion;ko04924//Renin secretion;ko04923//Regulation of lipolysis in adipocytes	K12323;K12323;K12323;K12323;K12323;K12323;K12323;K12323;K12323;K12323	GO:0005575//cellular_component;GO:0005622//intracellular;GO:0005623//cell;GO:0005737//cytoplasm;GO:0005829//cytosol;GO:0005886//plasma membrane;GO:0008074//guanylate cyclase complex, soluble;GO:0016020//membrane;GO:0016021//integral component of membrane;GO:0031224//intrinsic component of membrane;GO:0032991//macromolecular complex;GO:0043235//receptor complex;GO:0044424//intracellular part;GO:00…	GO:0000166//nucleotide binding;GO:0001653//peptide receptor activity;GO:0001882//nucleoside binding;GO:0001883//purine nucleoside binding;GO:0003674//molecular_function;GO:0003824//catalytic activity;GO:0004383//guanylate cyclase activity;GO:0004672//protein kinase activity;GO:0004888//transmembrane signaling receptor activity;GO:0004930//G-protein coupled receptor activity;GO:0005488//binding;GO…	GO:0001558//regulation of cell growth;GO:0003008//system process;GO:0003013//circulatory system process;GO:0003014//renal system process;GO:0003018//vascular process in circulatory system;GO:0006139//nucleobase-containing compound metabolic process;GO:0006163//purine nucleotide metabolic process;GO:0006164//purine nucleotide biosynthetic process;GO:0006182//cGMP biosynthetic process;GO:0006464//c…	--
ncbi_101105662	64	49	56	23	43	23	1.27	0.98	1.1	0.42	0.7	0.47	1.11667	0.53	-1.07513	0.000839955	0.00620111	GLDN	XP_004010663.1 gliomedin [Ovis aries]	-	-	-	-	GO:0005575//cellular_component;GO:0005576//extracellular region;GO:0005581//collagen trimer;GO:0005615//extracellular space;GO:0005623//cell;GO:0005886//plasma membrane;GO:0016020//membrane;GO:0016021//integral component of membrane;GO:0030424//axon;GO:0031224//intrinsic component of membrane;GO:0032991//macromolecular complex;GO:0042995//cell projection;GO:0043005//neuron projection;GO:0044421//…	GO:0003674//molecular_function;GO:0005488//binding;GO:0005515//protein binding;GO:0086080//protein binding involved in heterotypic cell-cell adhesion;GO:0098631//protein binding involved in cell adhesion;GO:0098632//protein binding involved in cell-cell adhesion	GO:0007155//cell adhesion;GO:0007275//multicellular organism development;GO:0007399//nervous system development;GO:0008150//biological_process;GO:0009987//cellular process;GO:0016043//cellular component organization;GO:0021700//developmental maturation;GO:0022008//neurogenesis;GO:0022610//biological adhesion;GO:0030030//cell projection organization;GO:0030154//cell differentiation;GO:0030182//neu…	--
ncbi_101111950	45	39	40	27	18	13	0.91	0.78	0.8	0.51	0.29	0.27	0.83	0.356667	-1.21853	0.00121084	0.00848577	SLC3A1	XP_027822685.1 neutral and basic amino acid transport protein rBAT [Ovis aries]	Organismal Systems	Digestive system	ko04974//Protein digestion and absorption	K14210	GO:0005575//cellular_component;GO:0005622//intracellular;GO:0005623//cell;GO:0005737//cytoplasm;GO:0005773//vacuole;GO:0005774//vacuolar membrane;GO:0005886//plasma membrane;GO:0005887//integral component of plasma membrane;GO:0005903//brush border;GO:0016020//membrane;GO:0016021//integral component of membrane;GO:0031090//organelle membrane;GO:0031224//intrinsic component of membrane;GO:0031226/…	GO:0000099//sulfur amino acid transmembrane transporter activity;GO:0003674//molecular_function;GO:0003824//catalytic activity;GO:0004133//glycogen debranching enzyme activity;GO:0004553//hydrolase activity, hydrolyzing O-glycosyl compounds;GO:0004558//alpha-1,4-glucosidase activity;GO:0004564//beta-fructofuranosidase activity;GO:0004575//sucrose alpha-glucosidase activity;GO:0005215//transporter…	GO:0000023//maltose metabolic process;GO:0000101//sulfur amino acid transport;GO:0000272//polysaccharide catabolic process;GO:0003333//amino acid transmembrane transport;GO:0005975//carbohydrate metabolic process;GO:0005976//polysaccharide metabolic process;GO:0005980//glycogen catabolic process;GO:0005984//disaccharide metabolic process;GO:0005991//trehalose metabolic process;GO:0005992//trehalo…	--
MSTRG.343	27	25	23	10	10	7	3.16	2.86	2.69	1.02	0.98	0.8	2.90333	0.933333	-1.63725	0.00125174	0.00872744	--	hypothetical protein Celaphus_00002420, partial [Cervus elaphus hippelaphus]	-	-	-	-	-	-	-	--
ncbi_100192429	16	21	19	49	51	39	0.17	0.79	0.33	1.52	0.7	1.07	0.43	1.09667	1.35072	0.00137671	0.00949339	HLF	NP_001132922.1 hepatic leukemia factor [Ovis aries]	Organismal Systems	Environmental adaptation	ko04711//Circadian rhythm - fly	K09057	GO:0005575//cellular_component;GO:0005622//intracellular;GO:0005623//cell;GO:0005634//nucleus;GO:0005815//microtubule organizing center;GO:0032991//macromolecular complex;GO:0043226//organelle;GO:0043227//membrane-bounded organelle;GO:0043229//intracellular organelle;GO:0043231//intracellular membrane-bounded organelle;GO:0044424//intracellular part;GO:0044464//cell part;GO:1990391//DNA repair co…	GO:0000976//transcription regulatory region sequence-specific DNA binding;GO:0000977//RNA polymerase II regulatory region sequence-specific DNA binding;GO:0000981//RNA polymerase II transcription factor activity, sequence-specific DNA binding;GO:0000982//transcription factor activity, RNA polymerase II core promoter proximal region sequence-specific binding;GO:0001012//RNA polymerase II regulator…	GO:0000278//mitotic cell cycle;GO:0006139//nucleobase-containing compound metabolic process;GO:0006259//DNA metabolic process;GO:0006260//DNA replication;GO:0006261//DNA-dependent DNA replication;GO:0006281//DNA repair;GO:0006302//double-strand break repair;GO:0006351//transcription, DNA-templated;GO:0006355//regulation of transcription, DNA-templated;GO:0006357//regulation of transcription from …	--
ncbi_101117260	23	16	23	50	55	44	1.9	1.33	1.88	3.76	3.71	3.75	1.70333	3.74	1.13468	0.00139701	0.00961302	OXLD1	XP_004013124.1 oxidoreductase-like domain-containing protein 1 [Ovis aries]	-	-	-	-	-	-	-	--
MSTRG.6284	24	31	16	6	7	10	0.34	0.45	0.23	0.08	0.09	0.14	0.34	0.103333	-1.71823	0.00146501	0.0100471	--	iron-sulfur clusters transporter ABCB7, mitochondrial isoform 2 [Bos taurus]	-	-	-	-	-	-	-	--
ncbi_101103554	0	0	0	5	11	4	0	0	0	0.11	0.22	0.11	0.001	0.146667	7.1964	0.00148197	0.0101464	MFNG	XP_004006783.1 beta-1,3-N-acetylglucosaminyltransferase manic fringe [Ovis aries]	Human Diseases;Environmental Information Processing;Metabolism	Infectious disease: viral;Signal transduction;Glycan biosynthesis and metabolism	ko05165//Human papillomavirus infection;ko04330//Notch signaling pathway;ko00514//Other types of O-glycan biosynthesis	K05948;K05948;K05948	GO:0000139//Golgi membrane;GO:0005575//cellular_component;GO:0005576//extracellular region;GO:0005615//extracellular space;GO:0005622//intracellular;GO:0005623//cell;GO:0005737//cytoplasm;GO:0005794//Golgi apparatus;GO:0012505//endomembrane system;GO:0016020//membrane;GO:0016021//integral component of membrane;GO:0030173//integral component of Golgi membrane;GO:0031090//organelle membrane;GO:0031…	GO:0003674//molecular_function;GO:0003824//catalytic activity;GO:0005488//binding;GO:0008194//UDP-glycosyltransferase activity;GO:0008375//acetylglucosaminyltransferase activity;GO:0016740//transferase activity;GO:0016757//transferase activity, transferring glycosyl groups;GO:0016758//transferase activity, transferring hexosyl groups;GO:0033829//O-fucosylpeptide 3-beta-N-acetylglucosaminyltransfe…	GO:0001775//cell activation;GO:0002252//immune effector process;GO:0002263//cell activation involved in immune response;GO:0002285//lymphocyte activation involved in immune response;GO:0002312//B cell activation involved in immune response;GO:0002313//mature B cell differentiation involved in immune response;GO:0002315//marginal zone B cell differentiation;GO:0002335//mature B cell differentiatio…	--
ncbi_101102530	41	38	51	18	28	19	0.51	0.49	0.63	0.21	0.3	0.25	0.543333	0.253333	-1.1008	0.00151994	0.0103499	VANGL2	XP_017901866.1 PREDICTED: vang-like protein 2 [Capra hircus]	Environmental Information Processing	Signal transduction	ko04310//Wnt signaling pathway	K04510	GO:0001725//stress fiber;GO:0005575//cellular_component;GO:0005622//intracellular;GO:0005623//cell;GO:0005737//cytoplasm;GO:0005798//Golgi-associated vesicle;GO:0005856//cytoskeleton;GO:0005886//plasma membrane;GO:0005911//cell-cell junction;GO:0015629//actin cytoskeleton;GO:0016020//membrane;GO:0016021//integral component of membrane;GO:0016323//basolateral plasma membrane;GO:0016324//apical pla…	-	GO:0000132//establishment of mitotic spindle orientation;GO:0000226//microtubule cytoskeleton organization;GO:0000278//mitotic cell cycle;GO:0000902//cell morphogenesis;GO:0000904//cell morphogenesis involved in differentiation;GO:0001525//angiogenesis;GO:0001568//blood vessel development;GO:0001569//patterning of blood vessels;GO:0001654//eye development;GO:0001655//urogenital system development…	--
ncbi_101121131	34	22	43	14	13	14	0.56	0.37	0.7	0.21	0.18	0.24	0.543333	0.21	-1.37145	0.00154332	0.0104872	PTPN5	XP_017899056.1 PREDICTED: tyrosine-protein phosphatase non-receptor type 5 isoform X1 [Capra hircus]	Environmental Information Processing	Signal transduction	ko04010//MAPK signaling pathway	K18018	GO:0005575//cellular_component;GO:0005576//extracellular region;GO:0005622//intracellular;GO:0005623//cell;GO:0005634//nucleus;GO:0005654//nucleoplasm;GO:0005737//cytoplasm;GO:0005783//endoplasmic reticulum;GO:0005789//endoplasmic reticulum membrane;GO:0005829//cytosol;GO:0005886//plasma membrane;GO:0008021//synaptic vesicle;GO:0012505//endomembrane system;GO:0016020//membrane;GO:0016021//integra…	GO:0001784//phosphotyrosine binding;GO:0003674//molecular_function;GO:0003824//catalytic activity;GO:0004721//phosphoprotein phosphatase activity;GO:0004725//protein tyrosine phosphatase activity;GO:0005102//receptor binding;GO:0005213//structural constituent of chorion;GO:0005488//binding;GO:0005515//protein binding;GO:0016787//hydrolase activity;GO:0016788//hydrolase activity, acting on ester b…	GO:0001101//response to acid chemical;GO:0001932//regulation of protein phosphorylation;GO:0001933//negative regulation of protein phosphorylation;GO:0001934//positive regulation of protein phosphorylation;GO:0001975//response to amphetamine;GO:0002090//regulation of receptor internalization;GO:0002092//positive regulation of receptor internalization;GO:0006464//cellular protein modification proc…	--
ncbi_101103490	9	6	15	0	1	1	0.14	0.1	0.24	0	0.01	0.02	0.16	0.01	-4	0.00154779	0.0105132	ATP1B2	XP_004012719.1 sodium/potassium-transporting ATPase subunit beta-2 [Ovis aries]	Environmental Information Processing;Environmental Information Processing;Organismal Systems;Organismal Systems;Organismal Systems;Organismal Systems;Organismal Systems;Organismal Systems;Organismal Systems;Organismal Systems;Organismal Systems;Organismal Systems;Organismal Systems;Organismal Systems;Organismal Systems;Organismal Systems;Organismal Systems;Organismal Systems	Signal transduction;Signal transduction;Circulatory system;Digestive system;Endocrine system;Circulatory system;Digestive system;Endocrine system;Digestive system;Endocrine system;Digestive system;Digestive system;Digestive system;Endocrine system;Excretory system;Digestive system;Excretory system;Excretory system	ko04024//cAMP signaling pathway;ko04022//cGMP-PKG signaling pathway;ko04261//Adrenergic signaling in cardiomyocytes;ko04974//Protein digestion and absorption;ko04919//Thyroid hormone signaling pathway;ko04260//Cardiac muscle contraction;ko04972//Pancreatic secretion;ko04925//Aldosterone synthesis and secretion;ko04970//Salivary secretion;ko04911//Insulin secretion;ko04976//Bile secretion;ko04971/…	K01540;K01540;K01540;K01540;K01540;K01540;K01540;K01540;K01540;K01540;K01540;K01540;K01540;K01540;K01540;K01540;K01540;K01540	GO:0005575//cellular_component;GO:0005622//intracellular;GO:0005623//cell;GO:0005737//cytoplasm;GO:0005886//plasma membrane;GO:0005887//integral component of plasma membrane;GO:0005890//sodium:potassium-exchanging ATPase complex;GO:0016020//membrane;GO:0016021//integral component of membrane;GO:0016324//apical plasma membrane;GO:0031224//intrinsic component of membrane;GO:0031226//intrinsic compo…	GO:0001671//ATPase activator activity;GO:0003674//molecular_function;GO:0003824//catalytic activity;GO:0005215//transporter activity;GO:0005391//sodium:potassium-exchanging ATPase activity;GO:0005488//binding;GO:0005515//protein binding;GO:0008047//enzyme activator activity;GO:0008324//cation transmembrane transporter activity;GO:0008556//potassium-transporting ATPase activity;GO:0015075//ion tra…	GO:0002028//regulation of sodium ion transport;GO:0002376//immune system process;GO:0006810//transport;GO:0006811//ion transport;GO:0006812//cation transport;GO:0006813//potassium ion transport;GO:0006814//sodium ion transport;GO:0006873//cellular ion homeostasis;GO:0006875//cellular metal ion homeostasis;GO:0006883//cellular sodium ion homeostasis;GO:0006928//movement of cell or subcellular comp…	--
ncbi_101117078	1	0	2	15	11	10	0.01	0	0.02	0.13	0.09	0.1	0.01	0.106667	3.41504	0.00158517	0.0107169	GRID2	XP_004009752.1 glutamate receptor ionotropic, delta-2 [Ovis aries]	Environmental Information Processing;Organismal Systems	Signaling molecules and interaction;Nervous system	ko04080//Neuroactive ligand-receptor interaction;ko04730//Long-term depression	K05207;K05207	GO:0005575//cellular_component;GO:0005623//cell;GO:0005886//plasma membrane;GO:0005887//integral component of plasma membrane;GO:0008328//ionotropic glutamate receptor complex;GO:0014069//postsynaptic density;GO:0016020//membrane;GO:0016021//integral component of membrane;GO:0030054//cell junction;GO:0030425//dendrite;GO:0031224//intrinsic component of membrane;GO:0031226//intrinsic component of …	GO:0003674//molecular_function;GO:0003676//nucleic acid binding;GO:0004523//RNA-DNA hybrid ribonuclease activity;GO:0004888//transmembrane signaling receptor activity;GO:0004970//ionotropic glutamate receptor activity;GO:0005215//transporter activity;GO:0005216//ion channel activity;GO:0005230//extracellular ligand-gated ion channel activity;GO:0005231//excitatory extracellular ligand-gated ion c…	GO:0001964//startle response;GO:0003008//system process;GO:0006810//transport;GO:0006811//ion transport;GO:0007154//cell communication;GO:0007155//cell adhesion;GO:0007157//heterophilic cell-cell adhesion via plasma membrane cell adhesion molecules;GO:0007165//signal transduction;GO:0007166//cell surface receptor signaling pathway;GO:0007215//glutamate receptor signaling pathway;GO:0007267//cell-…	--
ncbi_101102552	34	35	47	17	19	19	0.72	0.75	0.99	0.33	0.33	0.42	0.82	0.36	-1.18763	0.00172592	0.0114937	IL18R1	XP_012029095.2 interleukin-18 receptor 1 [Ovis aries]	Environmental Information Processing;Environmental Information Processing;Environmental Information Processing;Human Diseases	Signaling molecules and interaction;Signal transduction;Signaling molecules and interaction;Immune disease	ko04060//Cytokine-cytokine receptor interaction;ko04668//TNF signaling pathway;ko04061//Viral protein interaction with cytokine and cytokine receptor;ko05321//Inflammatory bowel disease	K05173;K05173;K05173;K05173	GO:0005575//cellular_component;GO:0005623//cell;GO:0005886//plasma membrane;GO:0016020//membrane;GO:0016021//integral component of membrane;GO:0031224//intrinsic component of membrane;GO:0044425//membrane part;GO:0044464//cell part;GO:0071944//cell periphery	GO:0003674//molecular_function;GO:0004888//transmembrane signaling receptor activity;GO:0004896//cytokine receptor activity;GO:0004908//interleukin-1 receptor activity;GO:0005488//binding;GO:0005515//protein binding;GO:0019955//cytokine binding;GO:0038023//signaling receptor activity;GO:0042007//interleukin-18 binding;GO:0042008//interleukin-18 receptor activity;GO:0060089//molecular transducer a…	GO:0001775//cell activation;GO:0001817//regulation of cytokine production;GO:0001819//positive regulation of cytokine production;GO:0002250//adaptive immune response;GO:0002252//immune effector process;GO:0002263//cell activation involved in immune response;GO:0002285//lymphocyte activation involved in immune response;GO:0002286//T cell activation involved in immune response;GO:0002287//alpha-bet…	--
ncbi_101120002	40	26	33	12	13	17	2.04	1.34	1.67	0.56	0.54	0.9	1.68333	0.666667	-1.33628	0.00174596	0.0116082	MAP1LC3C	XP_012042608.1 microtubule-associated proteins 1A/1B light chain 3C [Ovis aries]	Cellular Processes	Cell growth and death	ko04216//Ferroptosis	K10435	GO:0000421//autophagosome membrane;GO:0005575//cellular_component;GO:0005622//intracellular;GO:0005623//cell;GO:0005737//cytoplasm;GO:0005773//vacuole;GO:0005774//vacuolar membrane;GO:0005776//autophagosome;GO:0005829//cytosol;GO:0005856//cytoskeleton;GO:0005874//microtubule;GO:0012505//endomembrane system;GO:0015630//microtubule cytoskeleton;GO:0016020//membrane;GO:0031090//organelle membrane;GO…	GO:0003674//molecular_function;GO:0005488//binding;GO:0005515//protein binding;GO:0019899//enzyme binding;GO:0031625//ubiquitin protein ligase binding;GO:0044389//ubiquitin-like protein ligase binding	GO:0000045//autophagosome assembly;GO:0000422//mitophagy;GO:0006914//autophagy;GO:0006950//response to stress;GO:0006995//cellular response to nitrogen starvation;GO:0006996//organelle organization;GO:0007005//mitochondrion organization;GO:0007033//vacuole organization;GO:0007154//cell communication;GO:0008150//biological_process;GO:0008152//metabolic process;GO:0009056//catabolic process;GO:0009…	--
ncbi_101112286	12	21	17	3	1	7	0.11	0.19	0.15	0.02	0.01	0.06	0.15	0.03	-2.32193	0.00178351	0.0118338	PHEX	XP_004022010.1 phosphate-regulating neutral endopeptidase PHEX [Ovis aries]	-	-	-	-	GO:0005575//cellular_component;GO:0005622//intracellular;GO:0005623//cell;GO:0005737//cytoplasm;GO:0005783//endoplasmic reticulum;GO:0005794//Golgi apparatus;GO:0005886//plasma membrane;GO:0005887//integral component of plasma membrane;GO:0009986//cell surface;GO:0012505//endomembrane system;GO:0016020//membrane;GO:0016021//integral component of membrane;GO:0031224//intrinsic component of membran…	GO:0003674//molecular_function;GO:0003824//catalytic activity;GO:0004175//endopeptidase activity;GO:0004177//aminopeptidase activity;GO:0004222//metalloendopeptidase activity;GO:0005488//binding;GO:0008233//peptidase activity;GO:0008237//metallopeptidase activity;GO:0008238//exopeptidase activity;GO:0008270//zinc ion binding;GO:0016787//hydrolase activity;GO:0043167//ion binding;GO:0043169//catio…	GO:0001501//skeletal system development;GO:0001503//ossification;GO:0003008//system process;GO:0006464//cellular protein modification process;GO:0006508//proteolysis;GO:0006793//phosphorus metabolic process;GO:0006807//nitrogen compound metabolic process;GO:0007154//cell communication;GO:0007267//cell-cell signaling;GO:0007275//multicellular organism development;GO:0007584//response to nutrient;G…	--
ncbi_101110639	17	24	25	50	62	42	0.58	0.83	0.84	1.55	1.73	1.48	0.75	1.58667	1.08104	0.00193838	0.0127218	Rhbdl1	XP_006049978.1 rhomboid-related protein 1 isoform X1 [Bubalus bubalis]	-	-	-	-	GO:0005575//cellular_component;GO:0005623//cell;GO:0005886//plasma membrane;GO:0005887//integral component of plasma membrane;GO:0016020//membrane;GO:0016021//integral component of membrane;GO:0031224//intrinsic component of membrane;GO:0031226//intrinsic component of plasma membrane;GO:0044425//membrane part;GO:0044459//plasma membrane part;GO:0044464//cell part;GO:0071944//cell periphery	GO:0003674//molecular_function;GO:0003824//catalytic activity;GO:0004175//endopeptidase activity;GO:0004252//serine-type endopeptidase activity;GO:0008233//peptidase activity;GO:0008236//serine-type peptidase activity;GO:0016787//hydrolase activity;GO:0017171//serine hydrolase activity;GO:0070011//peptidase activity, acting on L-amino acid peptides	GO:0006464//cellular protein modification process;GO:0006508//proteolysis;GO:0006807//nitrogen compound metabolic process;GO:0007154//cell communication;GO:0007165//signal transduction;GO:0008150//biological_process;GO:0008152//metabolic process;GO:0009987//cellular process;GO:0010467//gene expression;GO:0016485//protein processing;GO:0019538//protein metabolic process;GO:0023052//signaling;GO:00…	--
ncbi_101103683	12	11	11	39	29	30	0.34	0.27	0.27	1.01	0.67	0.88	0.293333	0.853333	1.54057	0.00207091	0.0134832	IRF7	XP_027815761.1 interferon regulatory factor 7 isoform X1 [Ovis aries]	Human Diseases;Human Diseases;Human Diseases;Human Diseases;Human Diseases;Human Diseases;Human Diseases;Organismal Systems;Human Diseases;Organismal Systems;Organismal Systems;Organismal Systems	Infectious disease: viral;Infectious disease: viral;Cancer: overview;Infectious disease: viral;Infectious disease: viral;Infectious disease: viral;Infectious disease: viral;Immune system;Infectious disease: viral;Immune system;Immune system;Immune system	ko05168//Herpes simplex virus 1 infection;ko05169//Epstein-Barr virus infection;ko05203//Viral carcinogenesis;ko05167//Kaposi sarcoma-associated herpesvirus infection;ko05164//Influenza A;ko05160//Hepatitis C;ko05161//Hepatitis B;ko04621//NOD-like receptor signaling pathway;ko05162//Measles;ko04620//Toll-like receptor signaling pathway;ko04622//RIG-I-like receptor signaling pathway;ko04623//Cytos…	K09447;K09447;K09447;K09447;K09447;K09447;K09447;K09447;K09447;K09447;K09447;K09447	GO:0005575//cellular_component;GO:0005622//intracellular;GO:0005623//cell;GO:0005634//nucleus;GO:0005654//nucleoplasm;GO:0005737//cytoplasm;GO:0005768//endosome;GO:0005829//cytosol;GO:0010008//endosome membrane;GO:0012505//endomembrane system;GO:0016020//membrane;GO:0031090//organelle membrane;GO:0031410//cytoplasmic vesicle;GO:0031974//membrane-enclosed lumen;GO:0031981//nuclear lumen;GO:0031982…	GO:0000976//transcription regulatory region sequence-specific DNA binding;GO:0000977//RNA polymerase II regulatory region sequence-specific DNA binding;GO:0000978//RNA polymerase II core promoter proximal region sequence-specific DNA binding;GO:0000979//RNA polymerase II core promoter sequence-specific DNA binding;GO:0000981//RNA polymerase II transcription factor activity, sequence-specific DNA …	GO:0000122//negative regulation of transcription from RNA polymerase II promoter;GO:0001816//cytokine production;GO:0001817//regulation of cytokine production;GO:0001819//positive regulation of cytokine production;GO:0001959//regulation of cytokine-mediated signaling pathway;GO:0001961//positive regulation of cytokine-mediated signaling pathway;GO:0002218//activation of innate immune response;GO:…	IRF
ncbi_101119776	41	56	34	11	27	24	0.23	0.32	0.19	0.06	0.12	0.14	0.246667	0.106667	-1.20945	0.00209098	0.0135968	ABCC2	XP_004020153.2 canalicular multispecific organic anion transporter 1 [Ovis aries]	Human Diseases;Organismal Systems;Environmental Information Processing;Human Diseases	Drug resistance: antineoplastic;Digestive system;Membrane transport;Drug resistance: antineoplastic	ko01524//Platinum drug resistance;ko04976//Bile secretion;ko02010//ABC transporters;ko01523//Antifolate resistance	K05666;K05666;K05666;K05666	GO:0005575//cellular_component;GO:0005623//cell;GO:0005737//cytoplasm;GO:0005886//plasma membrane;GO:0005887//integral component of plasma membrane;GO:0005903//brush border;GO:0005911//cell-cell junction;GO:0009380//excinuclease repair complex;GO:0009898//cytoplasmic side of plasma membrane;GO:0009986//cell surface;GO:0016020//membrane;GO:0016021//integral component of membrane;GO:0016324//apical…	GO:0000166//nucleotide binding;GO:0003674//molecular_function;GO:0003677//DNA binding;GO:0003824//catalytic activity;GO:0003924//GTPase activity;GO:0005215//transporter activity;GO:0005260//channel-conductance-controlling ATPase activity;GO:0005310//dicarboxylic acid transmembrane transporter activity;GO:0005319//lipid transporter activity;GO:0005342//organic acid transmembrane transporter activi…	GO:0000003//reproduction;GO:0000041//transition metal ion transport;GO:0000910//cytokinesis;GO:0001101//response to acid chemical;GO:0002237//response to molecule of bacterial origin;GO:0003008//system process;GO:0003014//renal system process;GO:0006082//organic acid metabolic process;GO:0006289//nucleotide-excision repair;GO:0006400//tRNA modification;GO:0006790//sulfur compound metabolic proces…	--
ncbi_497272	16	26	25	8	7	8	0.19	0.31	0.29	0.09	0.07	0.1	0.263333	0.0866667	-1.60334	0.00215078	0.0138869	TEK	XP_027820394.1 angiopoietin-1 receptor isoform X1 [Ovis aries]	Environmental Information Processing;Environmental Information Processing;Environmental Information Processing;Environmental Information Processing;Environmental Information Processing;Human Diseases	Signal transduction;Signal transduction;Signal transduction;Signal transduction;Signal transduction;Immune disease	ko04151//PI3K-Akt signaling pathway;ko04010//MAPK signaling pathway;ko04014//Ras signaling pathway;ko04015//Rap1 signaling pathway;ko04066//HIF-1 signaling pathway;ko05323//Rheumatoid arthritis	K05121;K05121;K05121;K05121;K05121;K05121	GO:0001725//stress fiber;GO:0005575//cellular_component;GO:0005576//extracellular region;GO:0005622//intracellular;GO:0005623//cell;GO:0005737//cytoplasm;GO:0005815//microtubule organizing center;GO:0005856//cytoskeleton;GO:0005884//actin filament;GO:0005886//plasma membrane;GO:0005887//integral component of plasma membrane;GO:0005902//microvillus;GO:0005911//cell-cell junction;GO:0005912//adhere…	GO:0000166//nucleotide binding;GO:0003674//molecular_function;GO:0003824//catalytic activity;GO:0003993//acid phosphatase activity;GO:0004672//protein kinase activity;GO:0004713//protein tyrosine kinase activity;GO:0004714//transmembrane receptor protein tyrosine kinase activity;GO:0004888//transmembrane signaling receptor activity;GO:0005085//guanyl-nucleotide exchange factor activity;GO:0005088…	GO:0000165//MAPK cascade;GO:0000902//cell morphogenesis;GO:0000904//cell morphogenesis involved in differentiation;GO:0001101//response to acid chemical;GO:0001501//skeletal system development;GO:0001503//ossification;GO:0001525//angiogenesis;GO:0001568//blood vessel development;GO:0001569//patterning of blood vessels;GO:0001570//vasculogenesis;GO:0001655//urogenital system development;GO:0001666…	--
ncbi_101104301	56	58	42	40	27	13	1.43	1.49	1.06	0.93	0.56	0.34	1.32667	0.61	-1.12092	0.00217482	0.0140089	TMEM35A	XP_004022529.1 transmembrane protein 35A [Ovis aries]	-	-	-	-	GO:0005575//cellular_component;GO:0005622//intracellular;GO:0005623//cell;GO:0005737//cytoplasm;GO:0005777//peroxisome;GO:0005778//peroxisomal membrane;GO:0016020//membrane;GO:0016021//integral component of membrane;GO:0031090//organelle membrane;GO:0031224//intrinsic component of membrane;GO:0031410//cytoplasmic vesicle;GO:0031903//microbody membrane;GO:0031982//vesicle;GO:0042579//microbody;GO:…	-	-	--
ncbi_101109815	63	50	50	15	40	31	0.85	0.68	0.67	0.18	0.44	0.43	0.733333	0.35	-1.06711	0.00218088	0.0140424	AXIN2	XP_027829784.1 LOW QUALITY PROTEIN: axin-2 [Ovis aries]	Human Diseases;Human Diseases;Human Diseases;Human Diseases;Environmental Information Processing;Environmental Information Processing;Human Diseases;Human Diseases;Human Diseases;Cellular Processes;Human Diseases;Human Diseases;Human Diseases	Cancer: overview;Neurodegenerative disease;Infectious disease: viral;Cancer: specific types;Signal transduction;Signal transduction;Endocrine and metabolic disease;Cancer: specific types;Cancer: specific types;Cellular community - eukaryotes;Cancer: specific types;Cancer: specific types;Cancer: specific types	ko05200//Pathways in cancer;ko05010//Alzheimer disease;ko05165//Human papillomavirus infection;ko05225//Hepatocellular carcinoma;ko04310//Wnt signaling pathway;ko04390//Hippo signaling pathway;ko04934//Cushing syndrome;ko05226//Gastric cancer;ko05224//Breast cancer;ko04550//Signaling pathways regulating pluripotency of stem cells;ko05210//Colorectal cancer;ko05217//Basal cell carcinoma;ko05213//E…	K04385;K04385;K04385;K04385;K04385;K04385;K04385;K04385;K04385;K04385;K04385;K04385;K04385	GO:0000446//nucleoplasmic THO complex;GO:0005575//cellular_component;GO:0005622//intracellular;GO:0005623//cell;GO:0005634//nucleus;GO:0005737//cytoplasm;GO:0005813//centrosome;GO:0005815//microtubule organizing center;GO:0005829//cytosol;GO:0005856//cytoskeleton;GO:0005886//plasma membrane;GO:0015630//microtubule cytoskeleton;GO:0016020//membrane;GO:0030877//beta-catenin destruction complex;GO:0…	GO:0003674//molecular_function;GO:0005096//GTPase activator activity;GO:0005488//binding;GO:0005515//protein binding;GO:0008013//beta-catenin binding;GO:0008047//enzyme activator activity;GO:0019899//enzyme binding;GO:0019900//kinase binding;GO:0019901//protein kinase binding;GO:0030234//enzyme regulator activity;GO:0030695//GTPase regulator activity;GO:0031625//ubiquitin protein ligase binding;G…	GO:0001501//skeletal system development;GO:0001503//ossification;GO:0001756//somitogenesis;GO:0001932//regulation of protein phosphorylation;GO:0001934//positive regulation of protein phosphorylation;GO:0001957//intramembranous ossification;GO:0002062//chondrocyte differentiation;GO:0003002//regionalization;GO:0003007//heart morphogenesis;GO:0003128//heart field specification;GO:0003139//secondar…	--
ncbi_101103258	25	28	30	7	12	14	0.49	0.56	0.59	0.13	0.19	0.29	0.546667	0.203333	-1.42681	0.00226179	0.0144777	FOXF1	XP_027833510.1 forkhead box protein F1 [Ovis aries]	-	-	-	-	GO:0005575//cellular_component;GO:0005622//intracellular;GO:0005623//cell;GO:0005634//nucleus;GO:0005667//transcription factor complex;GO:0032991//macromolecular complex;GO:0043226//organelle;GO:0043227//membrane-bounded organelle;GO:0043229//intracellular organelle;GO:0043231//intracellular membrane-bounded organelle;GO:0044424//intracellular part;GO:0044464//cell part	GO:0000976//transcription regulatory region sequence-specific DNA binding;GO:0000977//RNA polymerase II regulatory region sequence-specific DNA binding;GO:0000981//RNA polymerase II transcription factor activity, sequence-specific DNA binding;GO:0001012//RNA polymerase II regulatory region DNA binding;GO:0001067//regulatory region nucleic acid binding;GO:0001228//transcriptional activator activit…	GO:0000122//negative regulation of transcription from RNA polymerase II promoter;GO:0001568//blood vessel development;GO:0001570//vasculogenesis;GO:0001655//urogenital system development;GO:0001701//in utero embryonic development;GO:0001704//formation of primary germ layer;GO:0001707//mesoderm formation;GO:0001738//morphogenesis of a polarized epithelium;GO:0001756//somitogenesis;GO:0001763//morp…	Fork head
ncbi_101115919	4	6	3	17	26	15	0.04	0.06	0.03	0.16	0.23	0.16	0.0433333	0.183333	2.08092	0.00229929	0.0146718	KCND3	XP_017901404.1 PREDICTED: potassium voltage-gated channel subfamily D member 3 isoform X1 [Capra hircus]	Human Diseases	Neurodegenerative disease	ko05017//Spinocerebellar ataxia	K04893	GO:0005575//cellular_component;GO:0005622//intracellular;GO:0005623//cell;GO:0005737//cytoplasm;GO:0005783//endoplasmic reticulum;GO:0005886//plasma membrane;GO:0005887//integral component of plasma membrane;GO:0005901//caveola;GO:0008076//voltage-gated potassium channel complex;GO:0012505//endomembrane system;GO:0016020//membrane;GO:0016021//integral component of membrane;GO:0030425//dendrite;GO…	GO:0003674//molecular_function;GO:0005215//transporter activity;GO:0005216//ion channel activity;GO:0005244//voltage-gated ion channel activity;GO:0005249//voltage-gated potassium channel activity;GO:0005250//A-type (transient outward) potassium channel activity;GO:0005261//cation channel activity;GO:0005267//potassium channel activity;GO:0005488//binding;GO:0005515//protein binding;GO:0008324//c…	GO:0001508//action potential;GO:0002027//regulation of heart rate;GO:0003008//system process;GO:0003012//muscle system process;GO:0003013//circulatory system process;GO:0003015//heart process;GO:0006810//transport;GO:0006811//ion transport;GO:0006812//cation transport;GO:0006813//potassium ion transport;GO:0006928//movement of cell or subcellular component;GO:0006936//muscle contraction;GO:000694…	--
ncbi_114117993	9	4	6	19	29	22	0.34	0.15	0.23	0.66	0.9	0.86	0.24	0.806667	1.74894	0.00241432	0.0152686	CEACAM6	XP_027834190.1 carcinoembryonic antigen-related cell adhesion molecule 6-like [Ovis aries]	-	-	-	-	GO:0016021//integral component of membrane	-	GO:0007155//cell adhesion;GO:0051216//cartilage development	--
ncbi_101112689	25	29	20	8	14	7	0.7	0.82	0.56	0.21	0.32	0.2	0.693333	0.243333	-1.51062	0.00287341	0.017699	KAZALD1	XP_005698458.2 PREDICTED: kazal-type serine protease inhibitor domain-containing protein 1 [Capra hircus]	-	-	-	-	GO:0005575//cellular_component;GO:0005576//extracellular region;GO:0005614//interstitial matrix;GO:0031012//extracellular matrix;GO:0044421//extracellular region part	GO:0003674//molecular_function;GO:0005488//binding;GO:0005515//protein binding;GO:0005520//insulin-like growth factor binding;GO:0019838//growth factor binding	GO:0001503//ossification;GO:0001558//regulation of cell growth;GO:0007275//multicellular organism development;GO:0008150//biological_process;GO:0009987//cellular process;GO:0016043//cellular component organization;GO:0030154//cell differentiation;GO:0030198//extracellular matrix organization;GO:0032501//multicellular organismal process;GO:0032502//developmental process;GO:0040008//regulation of g…	--
ncbi_101115628	54	44	63	18	48	21	0.58	0.48	0.67	0.18	0.42	0.23	0.576667	0.276667	-1.05959	0.00289578	0.0178099	TXLNB	XP_027828302.1 beta-taxilin [Ovis aries]	-	-	-	-	GO:0005575//cellular_component;GO:0005576//extracellular region;GO:0005615//extracellular space;GO:0005622//intracellular;GO:0005623//cell;GO:0005737//cytoplasm;GO:0030016//myofibril;GO:0030017//sarcomere;GO:0043226//organelle;GO:0043228//non-membrane-bounded organelle;GO:0043229//intracellular organelle;GO:0043232//intracellular non-membrane-bounded organelle;GO:0043292//contractile fiber;GO:004…	GO:0000149//SNARE binding;GO:0003674//molecular_function;GO:0005488//binding;GO:0005515//protein binding;GO:0005524//ATP binding;GO:0019905//syntaxin binding	GO:0007059//chromosome segregation;GO:0007275//multicellular organism development;GO:0007399//nervous system development;GO:0008150//biological_process;GO:0009987//cellular process;GO:0010720//positive regulation of cell development;GO:0010975//regulation of neuron projection development;GO:0010976//positive regulation of neuron projection development;GO:0022008//neurogenesis;GO:0030154//cell dif…	--
ncbi_101103080	44	25	42	18	18	17	0.74	0.43	0.73	0.28	0.27	0.31	0.633333	0.286667	-1.14359	0.0028977	0.0178149	Stac2	XP_004013423.4 SH3 and cysteine-rich domain-containing protein 2 isoform X2 [Ovis aries]	-	-	-	-	GO:0005575//cellular_component;GO:0005622//intracellular;GO:0005623//cell;GO:0005737//cytoplasm;GO:0005829//cytosol;GO:0005886//plasma membrane;GO:0009898//cytoplasmic side of plasma membrane;GO:0016020//membrane;GO:0019897//extrinsic component of plasma membrane;GO:0019898//extrinsic component of membrane;GO:0031234//extrinsic component of cytoplasmic side of plasma membrane;GO:0044424//intracel…	GO:0003674//molecular_function;GO:0005488//binding;GO:0005515//protein binding;GO:0043167//ion binding;GO:0043169//cation binding;GO:0046872//metal ion binding	GO:0007154//cell communication;GO:0007165//signal transduction;GO:0008150//biological_process;GO:0009987//cellular process;GO:0010959//regulation of metal ion transport;GO:0022898//regulation of transmembrane transporter activity;GO:0023052//signaling;GO:0032409//regulation of transporter activity;GO:0032411//positive regulation of transporter activity;GO:0032412//regulation of ion transmembrane …	--
MSTRG.12825	17	15	25	48	48	39	1.59	1.42	2.32	4.1	3.68	3.78	1.77667	3.85333	1.11693	0.00303405	0.0185208	--	PREDICTED: formin-like protein 3 [Bos mutus]	-	-	-	-	-	-	-	--
ncbi_101103771	1	0	0	8	9	7	0.12	0	0	0.86	0.87	0.86	0.04	0.863333	4.43185	0.00313718	0.019086	S100A12	XP_004002571.2 protein S100-A12 [Ovis aries]	-	-	-	-	GO:0000323//lytic vacuole;GO:0005575//cellular_component;GO:0005576//extracellular region;GO:0005622//intracellular;GO:0005623//cell;GO:0005634//nucleus;GO:0005737//cytoplasm;GO:0005764//lysosome;GO:0005773//vacuole;GO:0005829//cytosol;GO:0005856//cytoskeleton;GO:0005886//plasma membrane;GO:0012505//endomembrane system;GO:0016020//membrane;GO:0030141//secretory granule;GO:0031410//cytoplasmic ves…	GO:0003674//molecular_function;GO:0005102//receptor binding;GO:0005488//binding;GO:0005507//copper ion binding;GO:0005509//calcium ion binding;GO:0005515//protein binding;GO:0008144//drug binding;GO:0008270//zinc ion binding;GO:0043167//ion binding;GO:0043169//cation binding;GO:0046872//metal ion binding;GO:0046914//transition metal ion binding;GO:0050786//RAGE receptor binding	GO:0001775//cell activation;GO:0001816//cytokine production;GO:0001906//cell killing;GO:0001932//regulation of protein phosphorylation;GO:0001934//positive regulation of protein phosphorylation;GO:0002252//immune effector process;GO:0002263//cell activation involved in immune response;GO:0002274//myeloid leukocyte activation;GO:0002275//myeloid cell activation involved in immune response;GO:00022…	--
ncbi_101115641	15	5	4	29	25	27	0.14	0.07	0.04	0.25	0.19	0.24	0.0833333	0.226667	1.44361	0.00319507	0.019357	BEND7	XP_024856768.1 BEN domain-containing protein 7 isoform X2 [Bos taurus]	-	-	-	-	-	-	-	--
ncbi_101111294	30	28	26	18	7	9	0.82	0.77	0.7	0.45	0.16	0.25	0.763333	0.286667	-1.41294	0.00320808	0.019409	STMN2	XP_012914490.1 PREDICTED: stathmin-2 [Mustela putorius furo]	-	-	-	-	GO:0005575//cellular_component;GO:0005622//intracellular;GO:0005623//cell;GO:0005737//cytoplasm;GO:0005768//endosome;GO:0005794//Golgi apparatus;GO:0012505//endomembrane system;GO:0016020//membrane;GO:0030027//lamellipodium;GO:0030288//outer membrane-bounded periplasmic space;GO:0030424//axon;GO:0030426//growth cone;GO:0030427//site of polarized growth;GO:0031252//cell leading edge;GO:0031410//cy…	GO:0003674//molecular_function;GO:0004252//serine-type endopeptidase activity;GO:0005488//binding;GO:0005515//protein binding;GO:0008092//cytoskeletal protein binding;GO:0008855//exodeoxyribonuclease VII activity;GO:0015631//tubulin binding;GO:0048306//calcium-dependent protein binding	GO:0000226//microtubule cytoskeleton organization;GO:0006508//proteolysis;GO:0006950//response to stress;GO:0006996//organelle organization;GO:0007010//cytoskeleton organization;GO:0007017//microtubule-based process;GO:0007019//microtubule depolymerization;GO:0007026//negative regulation of microtubule depolymerization;GO:0007275//multicellular organism development;GO:0007399//nervous system deve…	--
ncbi_101109774	23	18	26	10	8	7	0.4	0.31	0.44	0.16	0.11	0.12	0.383333	0.13	-1.56009	0.00328724	0.0198071	OPN1LW	XP_004022309.1 long-wave-sensitive opsin 1 [Ovis aries]	-	-	-	-	GO:0001750//photoreceptor outer segment;GO:0001917//photoreceptor inner segment;GO:0005575//cellular_component;GO:0005623//cell;GO:0005886//plasma membrane;GO:0005929//cilium;GO:0016020//membrane;GO:0016021//integral component of membrane;GO:0031224//intrinsic component of membrane;GO:0031982//vesicle;GO:0042995//cell projection;GO:0043005//neuron projection;GO:0043226//organelle;GO:0043227//memb…	GO:0003674//molecular_function;GO:0004888//transmembrane signaling receptor activity;GO:0004930//G-protein coupled receptor activity;GO:0005488//binding;GO:0005515//protein binding;GO:0008020//G-protein coupled photoreceptor activity;GO:0008528//G-protein coupled peptide receptor activity;GO:0009881//photoreceptor activity;GO:0031404//chloride ion binding;GO:0038023//signaling receptor activity;G…	GO:0003008//system process;GO:0006464//cellular protein modification process;GO:0006807//nitrogen compound metabolic process;GO:0007154//cell communication;GO:0007165//signal transduction;GO:0007186//G-protein coupled receptor signaling pathway;GO:0007600//sensory perception;GO:0007601//visual perception;GO:0007602//phototransduction;GO:0008150//biological_process;GO:0008152//metabolic process;GO…	--
ncbi_101113902	18	10	12	39	42	26	0.55	0.31	0.37	1.08	1.06	0.83	0.41	0.99	1.2718	0.00344471	0.0205888	RAB26	XP_027817315.1 ras-related protein Rab-26 isoform X1 [Ovis aries]	-	-	-	-	GO:0000139//Golgi membrane;GO:0005575//cellular_component;GO:0005622//intracellular;GO:0005623//cell;GO:0005737//cytoplasm;GO:0005768//endosome;GO:0005794//Golgi apparatus;GO:0005886//plasma membrane;GO:0008021//synaptic vesicle;GO:0012505//endomembrane system;GO:0012506//vesicle membrane;GO:0016020//membrane;GO:0030133//transport vesicle;GO:0030141//secretory granule;GO:0030658//transport vesicl…	GO:0000166//nucleotide binding;GO:0001882//nucleoside binding;GO:0001883//purine nucleoside binding;GO:0003674//molecular_function;GO:0003824//catalytic activity;GO:0003924//GTPase activity;GO:0005488//binding;GO:0005525//GTP binding;GO:0015639//ferrous iron uptake transmembrane transporter activity;GO:0016462//pyrophosphatase activity;GO:0016787//hydrolase activity;GO:0016817//hydrolase activity…	GO:0002790//peptide secretion;GO:0006810//transport;GO:0006887//exocytosis;GO:0006892//post-Golgi vesicle-mediated transport;GO:0006893//Golgi to plasma membrane transport;GO:0006904//vesicle docking involved in exocytosis;GO:0007275//multicellular organism development;GO:0008104//protein localization;GO:0008150//biological_process;GO:0009306//protein secretion;GO:0009987//cellular process;GO:001…	--
ncbi_101105570	21	22	12	45	47	39	0.32	0.34	0.18	0.62	0.58	0.61	0.28	0.603333	1.10753	0.00359082	0.0212962	HAPLN4	XP_027825019.1 hyaluronan and proteoglycan link protein 4 [Ovis aries]	-	-	-	-	GO:0005575//cellular_component;GO:0005576//extracellular region	GO:0003674//molecular_function;GO:0005198//structural molecule activity;GO:0005201//extracellular matrix structural constituent;GO:0005488//binding;GO:0005539//glycosaminoglycan binding;GO:0005540//hyaluronic acid binding;GO:0031406//carboxylic acid binding;GO:0036094//small molecule binding;GO:0043167//ion binding;GO:0043168//anion binding;GO:0043177//organic acid binding;GO:0097367//carbohydrat…	GO:0001501//skeletal system development;GO:0007155//cell adhesion;GO:0007275//multicellular organism development;GO:0007399//nervous system development;GO:0007417//central nervous system development;GO:0008150//biological_process;GO:0022610//biological adhesion;GO:0032501//multicellular organismal process;GO:0032502//developmental process;GO:0048731//system development;GO:0048856//anatomical stru…	--
ncbi_101112502	22	16	17	49	51	31	0.47	0.34	0.36	0.96	0.91	0.71	0.39	0.86	1.14086	0.00374594	0.0220751	LRRC29	XP_027833870.1 F-box/LRR-repeat protein 2 isoform X1 [Ovis aries]	-	-	-	-	-	GO:0005515//protein binding	-	--
ncbi_101113628	18	24	26	41	68	44	0.18	0.24	0.25	0.37	0.55	0.45	0.223333	0.456667	1.03194	0.00379697	0.0223345	CNTN3	XP_017893967.1 PREDICTED: contactin-3 [Capra hircus]	-	-	-	-	GO:0005575//cellular_component;GO:0005576//extracellular region;GO:0005623//cell;GO:0005886//plasma membrane;GO:0016020//membrane;GO:0016021//integral component of membrane;GO:0031224//intrinsic component of membrane;GO:0031225//anchored component of membrane;GO:0031226//intrinsic component of plasma membrane;GO:0044425//membrane part;GO:0044459//plasma membrane part;GO:0044464//cell part;GO:0046…	GO:0003993//acid phosphatase activity;GO:0005515//protein binding;GO:0046872//metal ion binding	GO:0007155//cell adhesion;GO:0007275//multicellular organism development;GO:0007399//nervous system development;GO:0008150//biological_process;GO:0022610//biological adhesion;GO:0032501//multicellular organismal process;GO:0032502//developmental process;GO:0048731//system development;GO:0048856//anatomical structure development;GO:0098609//cell-cell adhesion	--
ncbi_101121458	13	10	8	33	33	23	0.27	0.21	0.17	0.63	0.57	0.5	0.216667	0.566667	1.38702	0.00381641	0.0224408	SLC25A21	XP_005695301.1 PREDICTED: mitochondrial 2-oxodicarboxylate carrier [Capra hircus]	-	-	-	-	GO:0005575//cellular_component;GO:0005622//intracellular;GO:0005623//cell;GO:0005737//cytoplasm;GO:0005739//mitochondrion;GO:0005740//mitochondrial envelope;GO:0005743//mitochondrial inner membrane;GO:0016020//membrane;GO:0016021//integral component of membrane;GO:0019866//organelle inner membrane;GO:0031090//organelle membrane;GO:0031224//intrinsic component of membrane;GO:0031966//mitochondrial…	GO:0003674//molecular_function;GO:0005215//transporter activity;GO:0005310//dicarboxylic acid transmembrane transporter activity;GO:0005342//organic acid transmembrane transporter activity;GO:0008509//anion transmembrane transporter activity;GO:0008514//organic anion transmembrane transporter activity;GO:0015075//ion transmembrane transporter activity;GO:0015139//alpha-ketoglutarate transmembrane…	GO:0006082//organic acid metabolic process;GO:0006520//cellular amino acid metabolic process;GO:0006553//lysine metabolic process;GO:0006554//lysine catabolic process;GO:0006807//nitrogen compound metabolic process;GO:0006810//transport;GO:0006811//ion transport;GO:0006820//anion transport;GO:0006835//dicarboxylic acid transport;GO:0006839//mitochondrial transport;GO:0008150//biological_process;G…	--
MSTRG.7206	20	10	14	4	2	5	1.37	0.69	0.95	0.25	0.11	0.35	1.00333	0.236667	-2.08387	0.00390344	0.0228801	--	-	-	-	-	-	-	-	-	--
ncbi_100534645	4	7	9	0	1	0	0.09	0.16	0.2	0	0.02	0	0.15	0.00666667	-4.49185	0.00390995	0.0229084	UGT1A3	NP_001192077.1 UDP-glucuronosyltransferase 1-3 precursor [Ovis aries]	Metabolism;Human Diseases;Metabolism;Metabolism;Metabolism;Metabolism;Metabolism;Metabolism;Metabolism;Metabolism	Global and overview maps;Cancer: overview;Lipid metabolism;Xenobiotics biodegradation and metabolism;Metabolism of cofactors and vitamins;Xenobiotics biodegradation and metabolism;Xenobiotics biodegradation and metabolism;Metabolism of cofactors and vitamins;Carbohydrate metabolism;Carbohydrate metabolism	ko01100//Metabolic pathways;ko05204//Chemical carcinogenesis - DNA adducts;ko00140//Steroid hormone biosynthesis;ko00983//Drug metabolism - other enzymes;ko00830//Retinol metabolism;ko00980//Metabolism of xenobiotics by cytochrome P450;ko00982//Drug metabolism - cytochrome P450;ko00860//Porphyrin metabolism;ko00040//Pentose and glucuronate interconversions;ko00053//Ascorbate and aldarate metaboli…	K00699;K00699;K00699;K00699;K00699;K00699;K00699;K00699;K00699;K00699	GO:0005575//cellular_component;GO:0005622//intracellular;GO:0005623//cell;GO:0005737//cytoplasm;GO:0005783//endoplasmic reticulum;GO:0005789//endoplasmic reticulum membrane;GO:0005886//plasma membrane;GO:0005887//integral component of plasma membrane;GO:0012505//endomembrane system;GO:0016020//membrane;GO:0016021//integral component of membrane;GO:0031224//intrinsic component of membrane;GO:00312…	GO:0001972//retinoic acid binding;GO:0003674//molecular_function;GO:0003824//catalytic activity;GO:0004857//enzyme inhibitor activity;GO:0005488//binding;GO:0005496//steroid binding;GO:0005501//retinoid binding;GO:0005504//fatty acid binding;GO:0005515//protein binding;GO:0008144//drug binding;GO:0008194//UDP-glycosyltransferase activity;GO:0008289//lipid binding;GO:0015020//glucuronosyltransfera…	GO:0001523//retinoid metabolic process;GO:0001889//liver development;GO:0002237//response to molecule of bacterial origin;GO:0002526//acute inflammatory response;GO:0005975//carbohydrate metabolic process;GO:0005996//monosaccharide metabolic process;GO:0006063//uronic acid metabolic process;GO:0006082//organic acid metabolic process;GO:0006109//regulation of carbohydrate metabolic process;GO:0006…	--
ncbi_101113454	21	32	13	8	10	6	0.39	0.6	0.24	0.14	0.15	0.12	0.41	0.136667	-1.58496	0.00417544	0.0242376	NGEF	XP_027823294.1 ephexin-1 isoform X1 [Ovis aries]	Organismal Systems	Development and regeneration	ko04360//Axon guidance	K07525	GO:0005575//cellular_component;GO:0005622//intracellular;GO:0005623//cell;GO:0005737//cytoplasm;GO:0005829//cytosol;GO:0016020//membrane;GO:0030424//axon;GO:0030426//growth cone;GO:0030427//site of polarized growth;GO:0033267//axon part;GO:0042995//cell projection;GO:0043005//neuron projection;GO:0044424//intracellular part;GO:0044444//cytoplasmic part;GO:0044463//cell projection part;GO:0044464/…	GO:0003674//molecular_function;GO:0005085//guanyl-nucleotide exchange factor activity;GO:0005088//Ras guanyl-nucleotide exchange factor activity;GO:0005089//Rho guanyl-nucleotide exchange factor activity;GO:0005102//receptor binding;GO:0005488//binding;GO:0005515//protein binding;GO:0017016//Ras GTPase binding;GO:0017048//Rho GTPase binding;GO:0019899//enzyme binding;GO:0031267//small GTPase bind…	GO:0007154//cell communication;GO:0007165//signal transduction;GO:0007166//cell surface receptor signaling pathway;GO:0007167//enzyme linked receptor protein signaling pathway;GO:0007169//transmembrane receptor protein tyrosine kinase signaling pathway;GO:0007186//G-protein coupled receptor signaling pathway;GO:0007275//multicellular organism development;GO:0007399//nervous system development;GO:…	--
ncbi_101112521	33	24	29	11	16	12	0.56	0.41	0.49	0.17	0.22	0.21	0.486667	0.2	-1.28293	0.0041958	0.0243041	RBM24	TKC52089.1 hypothetical protein EI555_021275, partial [Monodon monoceros]	-	-	-	-	GO:0005575//cellular_component;GO:0005622//intracellular;GO:0005623//cell;GO:0005634//nucleus;GO:0005654//nucleoplasm;GO:0005737//cytoplasm;GO:0005829//cytosol;GO:0031974//membrane-enclosed lumen;GO:0031981//nuclear lumen;GO:0043226//organelle;GO:0043227//membrane-bounded organelle;GO:0043229//intracellular organelle;GO:0043231//intracellular membrane-bounded organelle;GO:0043233//organelle lumen…	GO:0003674//molecular_function;GO:0003676//nucleic acid binding;GO:0003723//RNA binding;GO:0003729//mRNA binding;GO:0003730//mRNA 3'-UTR binding;GO:0005488//binding;GO:0017091//AU-rich element binding;GO:0035925//mRNA 3'-UTR AU-rich region binding;GO:0036002//pre-mRNA binding;GO:0097157//pre-mRNA intronic binding;GO:0097159//organic cyclic compound binding;GO:1901363//heterocyclic compound bindin…	GO:0000381//regulation of alternative mRNA splicing, via spliceosome;GO:0001501//skeletal system development;GO:0001756//somitogenesis;GO:0001947//heart looping;GO:0002009//morphogenesis of an epithelium;GO:0003002//regionalization;GO:0003007//heart morphogenesis;GO:0003143//embryonic heart tube morphogenesis;GO:0003197//endocardial cushion development;GO:0003228//atrial cardiac muscle tissue dev…	--
ncbi_101110426	4	3	0	13	13	15	0.09	0.07	0	0.23	0.21	0.3	0.0533333	0.246667	2.20945	0.00436889	0.0251119	C17orf107	XP_005220225.1 uncharacterized protein C17orf107 homolog isoform X1 [Bos taurus]	-	-	-	-	-	-	-	--
ncbi_101109768	17	13	22	51	46	29	0.2	0.16	0.27	0.54	0.45	0.36	0.21	0.45	1.09954	0.00438785	0.025208	PNMA2	XP_017907843.1 PREDICTED: paraneoplastic antigen Ma2 [Capra hircus]	-	-	-	-	GO:0005575//cellular_component;GO:0005622//intracellular;GO:0005623//cell;GO:0005634//nucleus;GO:0005730//nucleolus;GO:0031974//membrane-enclosed lumen;GO:0031981//nuclear lumen;GO:0043226//organelle;GO:0043227//membrane-bounded organelle;GO:0043228//non-membrane-bounded organelle;GO:0043229//intracellular organelle;GO:0043231//intracellular membrane-bounded organelle;GO:0043232//intracellular no…	-	GO:0008150//biological_process;GO:0010941//regulation of cell death;GO:0010942//positive regulation of cell death;GO:0042981//regulation of apoptotic process;GO:0043065//positive regulation of apoptotic process;GO:0043067//regulation of programmed cell death;GO:0043068//positive regulation of programmed cell death;GO:0048518//positive regulation of biological process;GO:0048522//positive regulati…	--
ncbi_121819651	7	5	7	0	1	0	0.48	0.35	0.48	0	0.06	0	0.436667	0.02	-4.44846	0.00470671	0.0266398	--	-	-	-	-	-	-	-	-	--
ncbi_101122428	0	0	0	6	4	5	0	0	0	0.3	0.18	0.28	0.001	0.253333	7.98489	0.00492521	0.027618	KLRB1	XP_027823713.1 LOW QUALITY PROTEIN: killer cell lectin-like receptor subfamily B member 1 [Ovis aries]	Human Diseases	Infectious disease: parasitic	ko05144//Malaria	K06543	GO:0005575//cellular_component;GO:0005623//cell;GO:0005886//plasma membrane;GO:0016020//membrane;GO:0016021//integral component of membrane;GO:0031224//intrinsic component of membrane;GO:0044425//membrane part;GO:0044464//cell part;GO:0071944//cell periphery	GO:0003674//molecular_function;GO:0004888//transmembrane signaling receptor activity;GO:0005488//binding;GO:0030246//carbohydrate binding;GO:0038023//signaling receptor activity;GO:0060089//molecular transducer activity	GO:0002682//regulation of immune system process;GO:0007154//cell communication;GO:0007165//signal transduction;GO:0007166//cell surface receptor signaling pathway;GO:0008150//biological_process;GO:0009987//cellular process;GO:0023052//signaling;GO:0048583//regulation of response to stimulus;GO:0050776//regulation of immune response;GO:0050789//regulation of biological process;GO:0050794//regulati…	--
ncbi_101102773	4	1	4	8	23	15	0.05	0.01	0.05	0.09	0.23	0.19	0.0366667	0.17	2.21299	0.00526911	0.029232	MELTF	XP_027812811.1 melanotransferrin isoform X1 [Ovis aries]	-	-	-	-	GO:0005575//cellular_component;GO:0005576//extracellular region;GO:0005615//extracellular space;GO:0005622//intracellular;GO:0005623//cell;GO:0005737//cytoplasm;GO:0005768//endosome;GO:0005769//early endosome;GO:0005783//endoplasmic reticulum;GO:0005788//endoplasmic reticulum lumen;GO:0005886//plasma membrane;GO:0005911//cell-cell junction;GO:0005918//septate junction;GO:0009986//cell surface;GO:…	GO:0003674//molecular_function;GO:0005488//binding;GO:0005506//iron ion binding;GO:0043167//ion binding;GO:0043168//anion binding;GO:0043169//cation binding;GO:0043225//anion transmembrane-transporting ATPase activity;GO:0046872//metal ion binding;GO:0046914//transition metal ion binding	GO:0000041//transition metal ion transport;GO:0006464//cellular protein modification process;GO:0006807//nitrogen compound metabolic process;GO:0006810//transport;GO:0006811//ion transport;GO:0006812//cation transport;GO:0006826//iron ion transport;GO:0007043//cell-cell junction assembly;GO:0007162//negative regulation of cell adhesion;GO:0008150//biological_process;GO:0008152//metabolic process;…	--
ncbi_101110708	11	9	17	1	2	5	0.29	0.27	0.47	0.03	0.04	0.14	0.343333	0.07	-2.29418	0.00545346	0.0301047	ELL3	XP_027813122.1 RNA polymerase II elongation factor ELL3 isoform X1 [Ovis aries]	-	-	-	-	GO:0005575//cellular_component;GO:0005622//intracellular;GO:0005623//cell;GO:0005634//nucleus;GO:0005654//nucleoplasm;GO:0005730//nucleolus;GO:0008023//transcription elongation factor complex;GO:0031974//membrane-enclosed lumen;GO:0031981//nuclear lumen;GO:0032991//macromolecular complex;GO:0043226//organelle;GO:0043227//membrane-bounded organelle;GO:0043228//non-membrane-bounded organelle;GO:004…	GO:0001067//regulatory region nucleic acid binding;GO:0003674//molecular_function;GO:0003676//nucleic acid binding;GO:0003677//DNA binding;GO:0005488//binding;GO:0008093//cytoskeletal adaptor activity;GO:0035326//enhancer binding;GO:0044212//transcription regulatory region DNA binding;GO:0070840//dynein complex binding;GO:0097159//organic cyclic compound binding;GO:1901363//heterocyclic compound …	GO:0000003//reproduction;GO:0006139//nucleobase-containing compound metabolic process;GO:0006351//transcription, DNA-templated;GO:0006354//DNA-templated transcription, elongation;GO:0006355//regulation of transcription, DNA-templated;GO:0006357//regulation of transcription from RNA polymerase II promoter;GO:0006366//transcription from RNA polymerase II promoter;GO:0006368//transcription elongatio…	--
ncbi_101109462	0	0	0	8	2	5	0	0	0	0.08	0.02	0.06	0.001	0.0533333	5.73697	0.00546391	0.0301521	CCR7	XP_004012917.1 C-C chemokine receptor type 7 [Ovis aries]	Environmental Information Processing;Organismal Systems;Environmental Information Processing	Signaling molecules and interaction;Immune system;Signaling molecules and interaction	ko04060//Cytokine-cytokine receptor interaction;ko04062//Chemokine signaling pathway;ko04061//Viral protein interaction with cytokine and cytokine receptor	K04182;K04182;K04182	GO:0005575//cellular_component;GO:0005622//intracellular;GO:0005623//cell;GO:0005737//cytoplasm;GO:0005739//mitochondrion;GO:0005886//plasma membrane;GO:0009897//external side of plasma membrane;GO:0009986//cell surface;GO:0016020//membrane;GO:0016021//integral component of membrane;GO:0031224//intrinsic component of membrane;GO:0043226//organelle;GO:0043227//membrane-bounded organelle;GO:0043229…	GO:0001637//G-protein coupled chemoattractant receptor activity;GO:0001653//peptide receptor activity;GO:0003674//molecular_function;GO:0004888//transmembrane signaling receptor activity;GO:0004896//cytokine receptor activity;GO:0004930//G-protein coupled receptor activity;GO:0004950//chemokine receptor activity;GO:0005488//binding;GO:0005515//protein binding;GO:0008528//G-protein coupled peptide…	GO:0000165//MAPK cascade;GO:0000187//activation of MAPK activity;GO:0000302//response to reactive oxygen species;GO:0001101//response to acid chemical;GO:0001767//establishment of lymphocyte polarity;GO:0001768//establishment of T cell polarity;GO:0001771//immunological synapse formation;GO:0001775//cell activation;GO:0001816//cytokine production;GO:0001817//regulation of cytokine production;GO:0…	--
ncbi_101115511	19	21	18	52	45	34	0.19	0.21	0.17	0.46	0.36	0.34	0.19	0.386667	1.02509	0.00548256	0.0302165	CALCRL	XP_004004566.2 calcitonin gene-related peptide type 1 receptor [Ovis aries]	Environmental Information Processing;Organismal Systems	Signaling molecules and interaction;Circulatory system	ko04080//Neuroactive ligand-receptor interaction;ko04270//Vascular smooth muscle contraction	K04577;K04577	GO:0000323//lytic vacuole;GO:0005575//cellular_component;GO:0005622//intracellular;GO:0005623//cell;GO:0005737//cytoplasm;GO:0005764//lysosome;GO:0005768//endosome;GO:0005773//vacuole;GO:0005783//endoplasmic reticulum;GO:0005886//plasma membrane;GO:0005887//integral component of plasma membrane;GO:0012505//endomembrane system;GO:0016020//membrane;GO:0016021//integral component of membrane;GO:0031…	GO:0001605//adrenomedullin receptor activity;GO:0001635//calcitonin gene-related peptide receptor activity;GO:0001653//peptide receptor activity;GO:0003674//molecular_function;GO:0004888//transmembrane signaling receptor activity;GO:0004930//G-protein coupled receptor activity;GO:0004948//calcitonin receptor activity;GO:0005215//transporter activity;GO:0005488//binding;GO:0008528//G-protein coupl…	GO:0001525//angiogenesis;GO:0001568//blood vessel development;GO:0001944//vasculature development;GO:0006810//transport;GO:0006811//ion transport;GO:0006812//cation transport;GO:0006816//calcium ion transport;GO:0006897//endocytosis;GO:0006898//receptor-mediated endocytosis;GO:0006937//regulation of muscle contraction;GO:0006940//regulation of smooth muscle contraction;GO:0007154//cell communicat…	--
ncbi_101106371	15	17	8	5	2	3	0.09	0.1	0.05	0.03	0.01	0.02	0.08	0.02	-2	0.00559163	0.0306704	Cacna1d	XP_027814082.1 voltage-dependent L-type calcium channel subunit alpha-1D isoform X3 [Ovis aries]	Human Diseases;Environmental Information Processing;Environmental Information Processing;Environmental Information Processing;Cellular Processes;Environmental Information Processing;Cellular Processes;Human Diseases;Organismal Systems;Organismal Systems;Organismal Systems;Organismal Systems;Organismal Systems;Organismal Systems;Organismal Systems;Organismal Systems;Organismal Systems;Organismal S…	Neurodegenerative disease;Signal transduction;Signal transduction;Signal transduction;Cellular community - eukaryotes;Signal transduction;Cell growth and death;Endocrine and metabolic disease;Endocrine system;Nervous system;Circulatory system;Circulatory system;Nervous system;Nervous system;Endocrine system;Nervous system;Nervous system;Circulatory system;Environmental adaptation;Endocrine system…	ko05010//Alzheimer disease;ko04010//MAPK signaling pathway;ko04024//cAMP signaling pathway;ko04020//Calcium signaling pathway;ko04530//Tight junction;ko04022//cGMP-PKG signaling pathway;ko04218//Cellular senescence;ko04934//Cushing syndrome;ko04921//Oxytocin signaling pathway;ko04723//Retrograde endocannabinoid signaling;ko04261//Adrenergic signaling in cardiomyocytes;ko04270//Vascular smooth mus…	K04851;K04851;K04851;K04851;K04851;K04851;K04851;K04851;K04851;K04851;K04851;K04851;K04851;K04851;K04851;K04851;K04851;K04851;K04851;K04851;K04851;K04851;K04851;K04851;K04851;K04851;K04851;K04851;K04851;K04851;K04851;K04851;K04851	GO:0005575//cellular_component;GO:0005622//intracellular;GO:0005623//cell;GO:0005634//nucleus;GO:0005737//cytoplasm;GO:0005886//plasma membrane;GO:0005887//integral component of plasma membrane;GO:0005891//voltage-gated calcium channel complex;GO:0016020//membrane;GO:0016021//integral component of membrane;GO:0016324//apical plasma membrane;GO:0030016//myofibril;GO:0030017//sarcomere;GO:0030018//…	GO:0003674//molecular_function;GO:0005215//transporter activity;GO:0005216//ion channel activity;GO:0005244//voltage-gated ion channel activity;GO:0005245//voltage-gated calcium channel activity;GO:0005261//cation channel activity;GO:0005262//calcium channel activity;GO:0005488//binding;GO:0005515//protein binding;GO:0008092//cytoskeletal protein binding;GO:0008324//cation transmembrane transport…	GO:0001508//action potential;GO:0002027//regulation of heart rate;GO:0002791//regulation of peptide secretion;GO:0002793//positive regulation of peptide secretion;GO:0003008//system process;GO:0003012//muscle system process;GO:0003013//circulatory system process;GO:0003015//heart process;GO:0006355//regulation of transcription, DNA-templated;GO:0006810//transport;GO:0006811//ion transport;GO:0006…	--
ncbi_101106133	7	3	2	22	20	10	0.13	0.06	0.04	0.38	0.31	0.19	0.0766667	0.293333	1.93587	0.00581376	0.0316654	MUC1	XP_027831841.1 mucin-1 [Ovis aries]	-	-	-	-	GO:0000228//nuclear chromosome;GO:0000785//chromatin;GO:0000790//nuclear chromatin;GO:0005575//cellular_component;GO:0005576//extracellular region;GO:0005615//extracellular space;GO:0005622//intracellular;GO:0005623//cell;GO:0005634//nucleus;GO:0005694//chromosome;GO:0005737//cytoplasm;GO:0005794//Golgi apparatus;GO:0005796//Golgi lumen;GO:0005886//plasma membrane;GO:0005887//integral component o…	GO:0000976//transcription regulatory region sequence-specific DNA binding;GO:0000977//RNA polymerase II regulatory region sequence-specific DNA binding;GO:0000978//RNA polymerase II core promoter proximal region sequence-specific DNA binding;GO:0000987//core promoter proximal region sequence-specific DNA binding;GO:0001012//RNA polymerase II regulatory region DNA binding;GO:0001067//regulatory re…	GO:0000075//cell cycle checkpoint;GO:0000077//DNA damage checkpoint;GO:0000278//mitotic cell cycle;GO:0002218//activation of innate immune response;GO:0002220//innate immune response activating cell surface receptor signaling pathway;GO:0002223//stimulatory C-type lectin receptor signaling pathway;GO:0002253//activation of immune response;GO:0002376//immune system process;GO:0002429//immune respo…	--
ncbi_101109353	4	7	2	0	0	0	0.1	0.09	0.06	0	0	0	0.0833333	0.001	-6.38082	0.00583868	0.0317799	FGF1	XP_004008958.1 fibroblast growth factor 1 isoform X1 [Ovis aries]	Human Diseases;Environmental Information Processing;Environmental Information Processing;Environmental Information Processing;Cellular Processes;Environmental Information Processing;Environmental Information Processing;Human Diseases;Human Diseases;Human Diseases	Cancer: overview;Signal transduction;Signal transduction;Signal transduction;Cell motility;Signal transduction;Signal transduction;Cancer: specific types;Cancer: specific types;Cancer: specific types	ko05200//Pathways in cancer;ko04151//PI3K-Akt signaling pathway;ko04010//MAPK signaling pathway;ko04014//Ras signaling pathway;ko04810//Regulation of actin cytoskeleton;ko04015//Rap1 signaling pathway;ko04390//Hippo signaling pathway;ko05226//Gastric cancer;ko05224//Breast cancer;ko05218//Melanoma	K18496;K18496;K18496;K18496;K18496;K18496;K18496;K18496;K18496;K18496	GO:0005575//cellular_component;GO:0005576//extracellular region;GO:0005615//extracellular space;GO:0005622//intracellular;GO:0005623//cell;GO:0005634//nucleus;GO:0005730//nucleolus;GO:0005737//cytoplasm;GO:0005829//cytosol;GO:0005938//cell cortex;GO:0031012//extracellular matrix;GO:0031974//membrane-enclosed lumen;GO:0031981//nuclear lumen;GO:0043226//organelle;GO:0043227//membrane-bounded organe…	GO:0003674//molecular_function;GO:0003824//catalytic activity;GO:0004672//protein kinase activity;GO:0004713//protein tyrosine kinase activity;GO:0005085//guanyl-nucleotide exchange factor activity;GO:0005088//Ras guanyl-nucleotide exchange factor activity;GO:0005102//receptor binding;GO:0005104//fibroblast growth factor receptor binding;GO:0005178//integrin binding;GO:0005488//binding;GO:0005515…	GO:0000165//MAPK cascade;GO:0000187//activation of MAPK activity;GO:0001525//angiogenesis;GO:0001568//blood vessel development;GO:0001570//vasculogenesis;GO:0001655//urogenital system development;GO:0001657//ureteric bud development;GO:0001658//branching involved in ureteric bud morphogenesis;GO:0001759//organ induction;GO:0001763//morphogenesis of a branching structure;GO:0001822//kidney develop…	--
ncbi_101114452	19	11	26	9	6	4	0.29	0.17	0.39	0.13	0.08	0.06	0.283333	0.09	-1.6545	0.00588715	0.0319874	BCL6B	XP_004012672.1 B-cell CLL/lymphoma 6 member B protein [Ovis aries]	-	-	-	-	GO:0005575//cellular_component;GO:0005622//intracellular;GO:0005623//cell;GO:0005634//nucleus;GO:0043226//organelle;GO:0043227//membrane-bounded organelle;GO:0043229//intracellular organelle;GO:0043231//intracellular membrane-bounded organelle;GO:0044424//intracellular part;GO:0044464//cell part	GO:0000976//transcription regulatory region sequence-specific DNA binding;GO:0000977//RNA polymerase II regulatory region sequence-specific DNA binding;GO:0000981//RNA polymerase II transcription factor activity, sequence-specific DNA binding;GO:0001012//RNA polymerase II regulatory region DNA binding;GO:0001067//regulatory region nucleic acid binding;GO:0001227//transcriptional repressor activit…	GO:0000122//negative regulation of transcription from RNA polymerase II promoter;GO:0002376//immune system process;GO:0006355//regulation of transcription, DNA-templated;GO:0006357//regulation of transcription from RNA polymerase II promoter;GO:0006955//immune response;GO:0008150//biological_process;GO:0009889//regulation of biosynthetic process;GO:0009890//negative regulation of biosynthetic pro…	ZBTB
ncbi_101115907	8	6	9	19	30	22	0.47	0.36	0.53	1.09	1.46	1.39	0.453333	1.31333	1.53459	0.00606489	0.0327709	PXMP2	XP_017916946.1 PREDICTED: peroxisomal membrane protein 2 [Capra hircus]	Cellular Processes	Transport and catabolism	ko04146//Peroxisome	K13347	GO:0005575//cellular_component;GO:0005622//intracellular;GO:0005623//cell;GO:0005737//cytoplasm;GO:0005777//peroxisome;GO:0005778//peroxisomal membrane;GO:0005779//integral component of peroxisomal membrane;GO:0016020//membrane;GO:0016021//integral component of membrane;GO:0031090//organelle membrane;GO:0031224//intrinsic component of membrane;GO:0031231//intrinsic component of peroxisomal membra…	GO:0003674//molecular_function;GO:0005215//transporter activity;GO:0015267//channel activity;GO:0022803//passive transmembrane transporter activity;GO:0022857//transmembrane transporter activity	GO:0006810//transport;GO:0006811//ion transport;GO:0006820//anion transport;GO:0008150//biological_process;GO:0015711//organic anion transport;GO:0015849//organic acid transport;GO:0046942//carboxylic acid transport;GO:0051179//localization;GO:0051234//establishment of localization;GO:0055085//transmembrane transport;GO:0071702//organic substance transport	--
ncbi_101106222	7	12	10	28	28	25	0.12	0.2	0.17	0.43	0.39	0.44	0.163333	0.42	1.36257	0.00630225	0.0338255	ADPRH	XP_014947948.2 ADP-ribosylarginine hydrolase [Ovis aries]	-	-	-	-	GO:0005575//cellular_component;GO:0005622//intracellular;GO:0005623//cell;GO:0012505//endomembrane system;GO:0044464//cell part	GO:0000287//magnesium ion binding;GO:0003674//molecular_function;GO:0003824//catalytic activity;GO:0003875//ADP-ribosylarginine hydrolase activity;GO:0005096//GTPase activator activity;GO:0005488//binding;GO:0005515//protein binding;GO:0008047//enzyme activator activity;GO:0016787//hydrolase activity;GO:0016798//hydrolase activity, acting on glycosyl bonds;GO:0016799//hydrolase activity, hydrolyz…	GO:0006464//cellular protein modification process;GO:0006807//nitrogen compound metabolic process;GO:0006810//transport;GO:0006886//intracellular protein transport;GO:0008104//protein localization;GO:0008150//biological_process;GO:0008152//metabolic process;GO:0009399//nitrogen fixation;GO:0009987//cellular process;GO:0015031//protein transport;GO:0015833//peptide transport;GO:0019538//protein me…	--
ncbi_101118437	33	43	31	14	26	16	0.51	0.68	0.48	0.2	0.34	0.27	0.556667	0.27	-1.04385	0.00656502	0.034987	BMPER	XP_004007954.2 BMP-binding endothelial regulator protein [Ovis aries]	-	-	-	-	GO:0005575//cellular_component;GO:0005576//extracellular region;GO:0005615//extracellular space;GO:0005623//cell;GO:0009986//cell surface;GO:0044421//extracellular region part;GO:0044464//cell part	GO:0003674//molecular_function;GO:0005102//receptor binding;GO:0005488//binding;GO:0005515//protein binding;GO:0019955//cytokine binding;GO:0033612//receptor serine/threonine kinase binding;GO:0036122//BMP binding;GO:0043167//ion binding;GO:0043168//anion binding;GO:0043394//proteoglycan binding;GO:0043395//heparan sulfate proteoglycan binding;GO:0070696//transmembrane receptor protein serine/thr…	GO:0001525//angiogenesis;GO:0001568//blood vessel development;GO:0001655//urogenital system development;GO:0001657//ureteric bud development;GO:0001775//cell activation;GO:0001822//kidney development;GO:0001823//mesonephros development;GO:0001932//regulation of protein phosphorylation;GO:0001934//positive regulation of protein phosphorylation;GO:0001935//endothelial cell proliferation;GO:0001944/…	--
ncbi_101115890	19	25	24	11	7	10	0.12	0.17	0.21	0.07	0.06	0.07	0.166667	0.0666667	-1.32193	0.00672747	0.0357013	Camta1	XP_027420815.1 calmodulin-binding transcription activator 1 isoform X4 [Bos indicus x Bos taurus]	-	-	-	-	GO:0005575//cellular_component;GO:0005622//intracellular;GO:0005623//cell;GO:0005634//nucleus;GO:0005730//nucleolus;GO:0005737//cytoplasm;GO:0005829//cytosol;GO:0005887//integral component of plasma membrane;GO:0031974//membrane-enclosed lumen;GO:0031981//nuclear lumen;GO:0043226//organelle;GO:0043227//membrane-bounded organelle;GO:0043228//non-membrane-bounded organelle;GO:0043229//intracellular…	GO:0000981//RNA polymerase II transcription factor activity, sequence-specific DNA binding;GO:0000982//transcription factor activity, RNA polymerase II core promoter proximal region sequence-specific binding;GO:0001077//transcriptional activator activity, RNA polymerase II core promoter proximal region sequence-specific binding;GO:0001228//transcriptional activator activity, RNA polymerase II tra…	GO:0003008//system process;GO:0006139//nucleobase-containing compound metabolic process;GO:0006351//transcription, DNA-templated;GO:0006355//regulation of transcription, DNA-templated;GO:0006357//regulation of transcription from RNA polymerase II promoter;GO:0006366//transcription from RNA polymerase II promoter;GO:0006725//cellular aromatic compound metabolic process;GO:0006807//nitrogen compoun…	CG-1
ncbi_101102331	5	3	5	19	15	16	0.14	0.09	0.14	0.49	0.34	0.47	0.123333	0.433333	1.81291	0.00705356	0.036987	Lsr	XP_027833205.1 lipolysis-stimulated lipoprotein receptor isoform X1 [Ovis aries]	-	-	-	-	GO:0005575//cellular_component;GO:0005576//extracellular region;GO:0005615//extracellular space;GO:0005623//cell;GO:0005886//plasma membrane;GO:0005911//cell-cell junction;GO:0016020//membrane;GO:0016021//integral component of membrane;GO:0030054//cell junction;GO:0031224//intrinsic component of membrane;GO:0032991//macromolecular complex;GO:0032994//protein-lipid complex;GO:0034358//plasma lipop…	GO:0003674//molecular_function;GO:0005488//binding;GO:0005504//fatty acid binding;GO:0008289//lipid binding;GO:0017129//triglyceride binding;GO:0030169//low-density lipoprotein particle binding;GO:0030228//lipoprotein particle receptor activity;GO:0031406//carboxylic acid binding;GO:0033293//monocarboxylic acid binding;GO:0036094//small molecule binding;GO:0038024//cargo receptor activity;GO:0043…	GO:0001889//liver development;GO:0006810//transport;GO:0006897//endocytosis;GO:0006898//receptor-mediated endocytosis;GO:0007043//cell-cell junction assembly;GO:0007275//multicellular organism development;GO:0008104//protein localization;GO:0008150//biological_process;GO:0009987//cellular process;GO:0015031//protein transport;GO:0015833//peptide transport;GO:0016043//cellular component organizati…	--
ncbi_101111515	11	12	18	2	8	1	0.12	0.14	0.28	0.02	0.07	0.03	0.18	0.04	-2.16993	0.00706309	0.0370251	LDB3	XP_027817958.1 LIM domain-binding protein 3 isoform X1 [Ovis aries]	-	-	-	-	GO:0001725//stress fiber;GO:0005575//cellular_component;GO:0005622//intracellular;GO:0005623//cell;GO:0005634//nucleus;GO:0005737//cytoplasm;GO:0005856//cytoskeleton;GO:0005886//plasma membrane;GO:0005911//cell-cell junction;GO:0005912//adherens junction;GO:0005913//cell-cell adherens junction;GO:0005915//zonula adherens;GO:0005924//cell-substrate adherens junction;GO:0005925//focal adhesion;GO:0…	GO:0003674//molecular_function;GO:0003779//actin binding;GO:0004252//serine-type endopeptidase activity;GO:0005080//protein kinase C binding;GO:0005488//binding;GO:0005515//protein binding;GO:0008092//cytoskeletal protein binding;GO:0019899//enzyme binding;GO:0019900//kinase binding;GO:0019901//protein kinase binding;GO:0042805//actinin binding;GO:0043167//ion binding;GO:0043169//cation binding;G…	GO:0001952//regulation of cell-matrix adhesion;GO:0006508//proteolysis;GO:0006950//response to stress;GO:0006996//organelle organization;GO:0007010//cytoskeleton organization;GO:0007275//multicellular organism development;GO:0007568//aging;GO:0007610//behavior;GO:0007631//feeding behavior;GO:0008150//biological_process;GO:0008340//determination of adult lifespan;GO:0009653//anatomical structure m…	--
ncbi_101119422	33	21	32	9	24	6	0.15	0.1	0.14	0.04	0.09	0.03	0.13	0.0533333	-1.2854	0.00748865	0.0387337	PDZD2	XP_027835940.1 PDZ domain-containing protein 2 isoform X1 [Ovis aries]	-	-	-	-	GO:0005575//cellular_component;GO:0005576//extracellular region;GO:0005622//intracellular;GO:0005623//cell;GO:0005634//nucleus;GO:0005737//cytoplasm;GO:0005783//endoplasmic reticulum;GO:0005911//cell-cell junction;GO:0005918//septate junction;GO:0012505//endomembrane system;GO:0014069//postsynaptic density;GO:0030054//cell junction;GO:0030288//outer membrane-bounded periplasmic space;GO:0032279//…	GO:0004222//metalloendopeptidase activity;GO:0004252//serine-type endopeptidase activity;GO:0005515//protein binding	GO:0000003//reproduction;GO:0001667//ameboidal-type cell migration;GO:0002064//epithelial cell development;GO:0002065//columnar/cuboidal epithelial cell differentiation;GO:0002066//columnar/cuboidal epithelial cell development;GO:0002227//innate immune response in mucosa;GO:0002251//organ or tissue specific immune response;GO:0002376//immune system process;GO:0002385//mucosal immune response;GO:0…	--
ncbi_101119694	4	4	4	0	0	0	0.06	0.06	0.06	0	0	0	0.06	0.001	-5.90689	0.00752454	0.038907	RASEF	XP_004004167.2 ras and EF-hand domain-containing protein [Ovis aries]	-	-	-	-	GO:0005575//cellular_component;GO:0005622//intracellular;GO:0005623//cell;GO:0005737//cytoplasm;GO:0005829//cytosol;GO:0044424//intracellular part;GO:0044444//cytoplasmic part;GO:0044464//cell part;GO:0048471//perinuclear region of cytoplasm	GO:0000166//nucleotide binding;GO:0001882//nucleoside binding;GO:0001883//purine nucleoside binding;GO:0003674//molecular_function;GO:0003824//catalytic activity;GO:0003924//GTPase activity;GO:0005488//binding;GO:0005509//calcium ion binding;GO:0005515//protein binding;GO:0005524//ATP binding;GO:0005525//GTP binding;GO:0016462//pyrophosphatase activity;GO:0016787//hydrolase activity;GO:0016817//h…	GO:0007059//chromosome segregation;GO:0008150//biological_process;GO:0009987//cellular process;GO:0016043//cellular component organization;GO:0022607//cellular component assembly;GO:0030261//chromosome condensation;GO:0042254//ribosome biogenesis;GO:0043933//macromolecular complex subunit organization;GO:0044085//cellular component biogenesis;GO:0051259//protein oligomerization;GO:0051260//protei…	--
ncbi_101108787	2	1	0	8	6	13	0.02	0.01	0	0.06	0.04	0.1	0.01	0.0666667	2.73697	0.00840935	0.0426051	TLCD4	XP_004002264.1 transmembrane protein 56 isoform X1 [Ovis aries]	-	-	-	-	GO:0005575//cellular_component;GO:0016020//membrane;GO:0016021//integral component of membrane;GO:0031224//intrinsic component of membrane;GO:0044425//membrane part	-	-	--
ncbi_101109232	5	9	7	27	19	19	0.14	0.26	0.2	0.61	0.39	0.51	0.2	0.503333	1.33151	0.0084774	0.0429099	STK32C	XP_027816124.1 serine/threonine-protein kinase 32C isoform X1 [Ovis aries]	-	-	-	-	GO:0005575//cellular_component;GO:0005622//intracellular;GO:0005623//cell;GO:0044464//cell part	GO:0000166//nucleotide binding;GO:0003674//molecular_function;GO:0003824//catalytic activity;GO:0004672//protein kinase activity;GO:0004674//protein serine/threonine kinase activity;GO:0005488//binding;GO:0005524//ATP binding;GO:0008144//drug binding;GO:0016301//kinase activity;GO:0016740//transferase activity;GO:0016772//transferase activity, transferring phosphorus-containing groups;GO:0016773/…	GO:0006464//cellular protein modification process;GO:0006468//protein phosphorylation;GO:0006793//phosphorus metabolic process;GO:0006796//phosphate-containing compound metabolic process;GO:0006807//nitrogen compound metabolic process;GO:0007154//cell communication;GO:0007165//signal transduction;GO:0008150//biological_process;GO:0008152//metabolic process;GO:0009987//cellular process;GO:0016310/…	--
ncbi_106990878	5	4	11	20	18	26	0.25	0.2	0.54	0.91	0.73	1.34	0.33	0.993333	1.58981	0.00855876	0.0432681	CAMK2N2	NP_001107986.1 calcium/calmodulin-dependent protein kinase II inhibitor 2 [Bos taurus]	-	-	-	-	GO:0005575//cellular_component;GO:0005622//intracellular;GO:0005623//cell;GO:0005634//nucleus;GO:0005737//cytoplasm;GO:0005813//centrosome;GO:0005815//microtubule organizing center;GO:0005829//cytosol;GO:0005856//cytoskeleton;GO:0015630//microtubule cytoskeleton;GO:0043226//organelle;GO:0043227//membrane-bounded organelle;GO:0043228//non-membrane-bounded organelle;GO:0043229//intracellular organe…	GO:0003674//molecular_function;GO:0004857//enzyme inhibitor activity;GO:0004860//protein kinase inhibitor activity;GO:0005488//binding;GO:0005515//protein binding;GO:0008427//calcium-dependent protein kinase inhibitor activity;GO:0010858//calcium-dependent protein kinase regulator activity;GO:0019207//kinase regulator activity;GO:0019210//kinase inhibitor activity;GO:0019887//protein kinase regul…	GO:0001932//regulation of protein phosphorylation;GO:0001933//negative regulation of protein phosphorylation;GO:0006469//negative regulation of protein kinase activity;GO:0008150//biological_process;GO:0009892//negative regulation of metabolic process;GO:0010563//negative regulation of phosphorus metabolic process;GO:0010605//negative regulation of macromolecule metabolic process;GO:0010646//regu…	--
ncbi_101117316	12	9	9	0	3	3	0.09	0.07	0.07	0	0.02	0.02	0.0766667	0.0133333	-2.52356	0.00863074	0.0435242	DMBT1	XP_025140754.1 antigen WC1.1-like isoform X6 [Bubalus bubalis]	-	-	-	-	GO:0005575//cellular_component;GO:0005576//extracellular region;GO:0005622//intracellular;GO:0005623//cell;GO:0005737//cytoplasm;GO:0005886//plasma membrane;GO:0005887//integral component of plasma membrane;GO:0009897//external side of plasma membrane;GO:0009986//cell surface;GO:0012506//vesicle membrane;GO:0016020//membrane;GO:0016021//integral component of membrane;GO:0030139//endocytic vesicle…	GO:0003674//molecular_function;GO:0004252//serine-type endopeptidase activity;GO:0005044//scavenger receptor activity;GO:0038024//cargo receptor activity;GO:0070008//serine-type exopeptidase activity	GO:0002526//acute inflammatory response;GO:0006810//transport;GO:0006897//endocytosis;GO:0006898//receptor-mediated endocytosis;GO:0006950//response to stress;GO:0006952//defense response;GO:0006953//acute-phase response;GO:0006954//inflammatory response;GO:0008150//biological_process;GO:0016192//vesicle-mediated transport;GO:0050896//response to stimulus;GO:0051179//localization;GO:0051234//esta…	--
ncbi_101118417	5	7	11	1	1	1	0.06	0.09	0.14	0.01	0.01	0.01	0.0966667	0.01	-3.27302	0.00870844	0.0438754	FAM167A	XP_004004497.2 protein FAM167A [Ovis aries]	-	-	-	-	-	-	-	--
MSTRG.11416	12	35	13	58	54	31	0.41	1.22	0.44	1.83	1.53	1.11	0.69	1.49	1.11064	0.00920673	0.0459471	--	hypothetical protein JEQ12_010621 [Ovis aries]	-	-	-	-	-	-	-	--
ncbi_101105201	37	25	23	14	10	16	0.55	0.38	0.34	0.19	0.12	0.25	0.423333	0.186667	-1.18133	0.00939827	0.0467309	FFAR4	XP_017897091.1 PREDICTED: free fatty acid receptor 4 [Capra hircus]	-	-	-	-	GO:0005575//cellular_component;GO:0005622//intracellular;GO:0005623//cell;GO:0005737//cytoplasm;GO:0005886//plasma membrane;GO:0005887//integral component of plasma membrane;GO:0016020//membrane;GO:0016021//integral component of membrane;GO:0030139//endocytic vesicle;GO:0031224//intrinsic component of membrane;GO:0031226//intrinsic component of plasma membrane;GO:0031410//cytoplasmic vesicle;GO:0…	GO:0003674//molecular_function;GO:0004888//transmembrane signaling receptor activity;GO:0004930//G-protein coupled receptor activity;GO:0005488//binding;GO:0005504//fatty acid binding;GO:0008289//lipid binding;GO:0008527//taste receptor activity;GO:0031406//carboxylic acid binding;GO:0033293//monocarboxylic acid binding;GO:0036094//small molecule binding;GO:0038023//signaling receptor activity;GO…	GO:0001817//regulation of cytokine production;GO:0001818//negative regulation of cytokine production;GO:0001932//regulation of protein phosphorylation;GO:0001934//positive regulation of protein phosphorylation;GO:0002791//regulation of peptide secretion;GO:0002792//negative regulation of peptide secretion;GO:0003008//system process;GO:0006810//transport;GO:0007154//cell communication;GO:0007165//…	--
ncbi_101121028	13	5	13	3	0	3	0.06	0.02	0.06	0.01	0	0.01	0.0466667	0.00666667	-2.80735	0.00954896	0.0473217	SYT14	XP_025141181.1 synaptotagmin-14 isoform X2 [Bubalus bubalis]	-	-	-	-	GO:0005575//cellular_component;GO:0005623//cell;GO:0005886//plasma membrane;GO:0016020//membrane;GO:0016021//integral component of membrane;GO:0031224//intrinsic component of membrane;GO:0044425//membrane part;GO:0044464//cell part;GO:0071944//cell periphery	GO:0000149//SNARE binding;GO:0003674//molecular_function;GO:0005488//binding;GO:0005509//calcium ion binding;GO:0005515//protein binding;GO:0005543//phospholipid binding;GO:0008289//lipid binding;GO:0019905//syntaxin binding;GO:0030276//clathrin binding;GO:0042802//identical protein binding;GO:0042803//protein homodimerization activity;GO:0043167//ion binding;GO:0043168//anion binding;GO:0043169/…	GO:0006810//transport;GO:0006906//vesicle fusion;GO:0006996//organelle organization;GO:0008150//biological_process;GO:0009987//cellular process;GO:0016043//cellular component organization;GO:0016050//vesicle organization;GO:0016192//vesicle-mediated transport;GO:0048284//organelle fusion;GO:0051179//localization;GO:0051234//establishment of localization;GO:0061024//membrane organization;GO:006102…	--
ncbi_101108397	4	6	5	20	16	16	0.03	0.05	0.04	0.14	0.1	0.13	0.04	0.123333	1.62449	0.00976208	0.0481877	Ccdc162	XP_012038027.2 uncharacterized protein CCDC162P [Ovis aries]	-	-	-	-	GO:0030956//glutamyl-tRNA(Gln) amidotransferase complex	GO:0050567//glutaminyl-tRNA synthase (glutamine-hydrolyzing) activity	GO:0006424//glutamyl-tRNA aminoacylation	--
ncbi_101113182	16	9	8	1	4	3	0.72	0.41	0.36	0.04	0.15	0.14	0.496667	0.11	-2.17477	0.0101419	0.0497269	CNIH2	XP_012612935.2 protein cornichon homolog 2 [Microcebus murinus]	-	-	-	-	GO:0000139//Golgi membrane;GO:0005575//cellular_component;GO:0005622//intracellular;GO:0005623//cell;GO:0005737//cytoplasm;GO:0005783//endoplasmic reticulum;GO:0005789//endoplasmic reticulum membrane;GO:0005793//endoplasmic reticulum-Golgi intermediate compartment;GO:0005794//Golgi apparatus;GO:0005798//Golgi-associated vesicle;GO:0005886//plasma membrane;GO:0005887//integral component of plasma …	GO:0003674//molecular_function;GO:0016247//channel regulator activity;GO:0098772//molecular function regulator	GO:0006810//transport;GO:0006888//ER to Golgi vesicle-mediated transport;GO:0006900//membrane budding;GO:0006901//vesicle coating;GO:0006903//vesicle targeting;GO:0006996//organelle organization;GO:0007154//cell communication;GO:0007267//cell-cell signaling;GO:0007268//synaptic transmission;GO:0008150//biological_process;GO:0009966//regulation of signal transduction;GO:0009987//cellular process;G…	--
