# Supplementary material for: SOX18 Promotes the Proliferation of Dermal Papilla Cells via the Wnt/β-Catenin Signaling Pathway
Source: Int J Mol Sci. 2023 Nov 23;24(23):16672. doi: 10.3390/ijms242316672 (PMC10706180; doi:10.3390/ijms242316672)
Supplement: Supplementary file 1 [file ijms-24-16672-s001.zip › Supplementary Table S3. GO and KEGG analysis for DEGs.xlsx]

## Sheet: GO-biological processes (BP)
GO ID	Description	SOX18-NC-vs-SIR-SOX18 (210)	All (18196)	pvalue	p.adjust	Genes
GO:0051239	regulation of multicellular organismal process	79	3382	6.11e-11	3.05e-07	ncbi_100302348(PMP22);ncbi_100303607(CCN2);ncbi_100415773(ADAMTS1);ncbi_101102072(NME1-1);ncbi_101102437(TGFBR3);ncbi_101102530(VANGL2);ncbi_101102552(IL18R1);ncbi_101103329(POSTN);ncbi_101103355(CD83);ncbi_101103490(ATP1B2);ncbi_101103683(IRF7);ncbi_101103843(CMLKR1);ncbi_101104155(SIX4);ncbi_101104666(SAV1);ncbi_101105201(FFAR4);ncbi_101105814(MYCN);ncbi_101106371(Cacna1d);ncbi_101107111(RANGRF…
GO:0072358	cardiovascular system development	41	1254	1.05e-09	1.71e-06	ncbi_100303607(CCN2);ncbi_100415773(ADAMTS1);ncbi_101102437(TGFBR3);ncbi_101102530(VANGL2);ncbi_101103258(FOXF1);ncbi_101104666(SAV1);ncbi_101106371(Cacna1d);ncbi_101107111(RANGRF);ncbi_101108614(TENM4);ncbi_101109353(FGF1);ncbi_101109815(AXIN2);ncbi_101110180(LIF);ncbi_101111731(FLRT3);ncbi_101112153(FOXS1);ncbi_101112238(SPNS2);ncbi_101112521(RBM24);ncbi_101114604(SEMA3C);ncbi_101114869(ADRA1B)…
GO:0072359	circulatory system development	41	1254	1.05e-09	1.71e-06	ncbi_100303607(CCN2);ncbi_100415773(ADAMTS1);ncbi_101102437(TGFBR3);ncbi_101102530(VANGL2);ncbi_101103258(FOXF1);ncbi_101104666(SAV1);ncbi_101106371(Cacna1d);ncbi_101107111(RANGRF);ncbi_101108614(TENM4);ncbi_101109353(FGF1);ncbi_101109815(AXIN2);ncbi_101110180(LIF);ncbi_101111731(FLRT3);ncbi_101112153(FOXS1);ncbi_101112238(SPNS2);ncbi_101112521(RBM24);ncbi_101114604(SEMA3C);ncbi_101114869(ADRA1B)…
GO:0044707	single-multicellular organism process	127	7280	1.42e-09	1.71e-06	ncbi_100192429(HLF);ncbi_100302348(PMP22);ncbi_100303607(CCN2);ncbi_100415773(ADAMTS1);ncbi_100534645(UGT1A3);ncbi_101101980(Tcf7);ncbi_101102072(NME1-1);ncbi_101102081(DOK4);ncbi_101102331(Lsr);ncbi_101102437(TGFBR3);ncbi_101102530(VANGL2);ncbi_101102552(IL18R1);ncbi_101103094(DCLK2);ncbi_101103200(EXOC6);ncbi_101103258(FOXF1);ncbi_101103329(POSTN);ncbi_101103355(CD83);ncbi_101103490(ATP1B2);ncb…
GO:0048731	system development	105	5530	1.86e-09	1.71e-06	ncbi_100192429(HLF);ncbi_100302348(PMP22);ncbi_100303607(CCN2);ncbi_100415773(ADAMTS1);ncbi_100534645(UGT1A3);ncbi_101101980(Tcf7);ncbi_101102072(NME1-1);ncbi_101102081(DOK4);ncbi_101102331(Lsr);ncbi_101102437(TGFBR3);ncbi_101102530(VANGL2);ncbi_101102552(IL18R1);ncbi_101103094(DCLK2);ncbi_101103200(EXOC6);ncbi_101103258(FOXF1);ncbi_101103329(POSTN);ncbi_101103355(CD83);ncbi_101103554(MFNG);ncbi_…
GO:0032501	multicellular organismal process	137	8176	2.05e-09	1.71e-06	ncbi_100192429(HLF);ncbi_100302348(PMP22);ncbi_100303607(CCN2);ncbi_100415773(ADAMTS1);ncbi_100534645(UGT1A3);ncbi_101101980(Tcf7);ncbi_101102072(NME1-1);ncbi_101102081(DOK4);ncbi_101102331(Lsr);ncbi_101102437(TGFBR3);ncbi_101102530(VANGL2);ncbi_101102552(IL18R1);ncbi_101102734(LVRN);ncbi_101103094(DCLK2);ncbi_101103200(EXOC6);ncbi_101103258(FOXF1);ncbi_101103329(POSTN);ncbi_101103355(CD83);ncbi_…
GO:0030154	cell differentiation	93	4711	5.12e-09	3.64e-06	ncbi_100192429(HLF);ncbi_100302348(PMP22);ncbi_100303607(CCN2);ncbi_100415773(ADAMTS1);ncbi_101101980(Tcf7);ncbi_101102072(NME1-1);ncbi_101102081(DOK4);ncbi_101102331(Lsr);ncbi_101102437(TGFBR3);ncbi_101102530(VANGL2);ncbi_101102552(IL18R1);ncbi_101102773(MELTF);ncbi_101103094(DCLK2);ncbi_101103200(EXOC6);ncbi_101103258(FOXF1);ncbi_101103329(POSTN);ncbi_101103355(CD83);ncbi_101103554(MFNG);ncbi_1…
GO:0040011	locomotion	57	2302	1.13e-08	7.04e-06	ncbi_100034672(PTX3);ncbi_100303607(CCN2);ncbi_100415773(ADAMTS1);ncbi_101102081(DOK4);ncbi_101102437(TGFBR3);ncbi_101102530(VANGL2);ncbi_101103200(EXOC6);ncbi_101103258(FOXF1);ncbi_101103329(POSTN);ncbi_101103371(Lrrc15);ncbi_101103490(ATP1B2);ncbi_101103771(S100A12);ncbi_101103843(CMLKR1);ncbi_101104155(SIX4);ncbi_101105162(ITGA11);ncbi_101106133(MUC1);ncbi_101108614(TENM4);ncbi_101108683(Tub);…
GO:0001944	vasculature development	30	803	1.33e-08	7.39e-06	ncbi_100303607(CCN2);ncbi_100415773(ADAMTS1);ncbi_101102437(TGFBR3);ncbi_101102530(VANGL2);ncbi_101103258(FOXF1);ncbi_101109353(FGF1);ncbi_101110180(LIF);ncbi_101112153(FOXS1);ncbi_101112238(SPNS2);ncbi_101114604(SEMA3C);ncbi_101115445(ITGA7);ncbi_101115511(CALCRL);ncbi_101116915(ADGRG6);ncbi_101118437(BMPER);ncbi_101118843(RSPO1);ncbi_101118965(TMEM100);ncbi_101119000(GPLD1);ncbi_101119239(NFATC…
GO:0050793	regulation of developmental process	68	3046	1.78e-08	8.89e-06	ncbi_100302348(PMP22);ncbi_100303607(CCN2);ncbi_100415773(ADAMTS1);ncbi_101102072(NME1-1);ncbi_101102437(TGFBR3);ncbi_101102530(VANGL2);ncbi_101102773(MELTF);ncbi_101103258(FOXF1);ncbi_101103329(POSTN);ncbi_101103355(CD83);ncbi_101103683(IRF7);ncbi_101103843(CMLKR1);ncbi_101104155(SIX4);ncbi_101104666(SAV1);ncbi_101105814(MYCN);ncbi_101108354(IL1RAP);ncbi_101108614(TENM4);ncbi_101108939(CAMK1D);n…
GO:0045595	regulation of cell differentiation	52	2037	2.27e-08	1.03e-05	ncbi_100302348(PMP22);ncbi_100303607(CCN2);ncbi_100415773(ADAMTS1);ncbi_101102072(NME1-1);ncbi_101102437(TGFBR3);ncbi_101102773(MELTF);ncbi_101103258(FOXF1);ncbi_101103329(POSTN);ncbi_101103355(CD83);ncbi_101103683(IRF7);ncbi_101103843(CMLKR1);ncbi_101104155(SIX4);ncbi_101104666(SAV1);ncbi_101105814(MYCN);ncbi_101108354(IL1RAP);ncbi_101108614(TENM4);ncbi_101108939(CAMK1D);ncbi_101109462(CCR7);ncb…
GO:0048468	cell development	66	2946	2.8e-08	1.16e-05	ncbi_100302348(PMP22);ncbi_100415773(ADAMTS1);ncbi_101102072(NME1-1);ncbi_101102081(DOK4);ncbi_101102331(Lsr);ncbi_101102437(TGFBR3);ncbi_101102530(VANGL2);ncbi_101102773(MELTF);ncbi_101103094(DCLK2);ncbi_101103200(EXOC6);ncbi_101103329(POSTN);ncbi_101104155(SIX4);ncbi_101104666(SAV1);ncbi_101105662(GLDN);ncbi_101105814(MYCN);ncbi_101107985(PLEKHG4);ncbi_101108354(IL1RAP);ncbi_101108614(TENM4);nc…
GO:0022610	biological adhesion	45	1640	3.17e-08	1.2e-05	ncbi_100303607(CCN2);ncbi_101101980(Tcf7);ncbi_101102552(IL18R1);ncbi_101102773(MELTF);ncbi_101103258(FOXF1);ncbi_101103329(POSTN);ncbi_101103343(CEACAM1);ncbi_101103355(CD83);ncbi_101103371(Lrrc15);ncbi_101103490(ATP1B2);ncbi_101104568(APOL6);ncbi_101105162(ITGA11);ncbi_101105570(HAPLN4);ncbi_101105662(GLDN);ncbi_101106133(MUC1);ncbi_101108614(TENM4);ncbi_101108683(Tub);ncbi_101109462(CCR7);ncbi…
GO:0048856	anatomical structure development	119	6941	3.5e-08	1.2e-05	ncbi_100192429(HLF);ncbi_100302348(PMP22);ncbi_100303607(CCN2);ncbi_100415773(ADAMTS1);ncbi_100534645(UGT1A3);ncbi_101101980(Tcf7);ncbi_101102072(NME1-1);ncbi_101102081(DOK4);ncbi_101102331(Lsr);ncbi_101102437(TGFBR3);ncbi_101102530(VANGL2);ncbi_101102552(IL18R1);ncbi_101102773(MELTF);ncbi_101103094(DCLK2);ncbi_101103200(EXOC6);ncbi_101103258(FOXF1);ncbi_101103329(POSTN);ncbi_101103355(CD83);ncbi…
GO:2000026	regulation of multicellular organismal development	57	2378	3.6e-08	1.2e-05	ncbi_100302348(PMP22);ncbi_100303607(CCN2);ncbi_100415773(ADAMTS1);ncbi_101102072(NME1-1);ncbi_101102437(TGFBR3);ncbi_101102530(VANGL2);ncbi_101103355(CD83);ncbi_101103683(IRF7);ncbi_101104155(SIX4);ncbi_101104666(SAV1);ncbi_101105814(MYCN);ncbi_101108354(IL1RAP);ncbi_101108614(TENM4);ncbi_101108939(CAMK1D);ncbi_101109353(FGF1);ncbi_101109462(CCR7);ncbi_101109815(AXIN2);ncbi_101110180(LIF);ncbi_1…
GO:0016477	cell migration	43	1538	4.05e-08	1.26e-05	ncbi_100303607(CCN2);ncbi_100415773(ADAMTS1);ncbi_101102437(TGFBR3);ncbi_101102530(VANGL2);ncbi_101103200(EXOC6);ncbi_101103258(FOXF1);ncbi_101103329(POSTN);ncbi_101103371(Lrrc15);ncbi_101103490(ATP1B2);ncbi_101103771(S100A12);ncbi_101103843(CMLKR1);ncbi_101104155(SIX4);ncbi_101105162(ITGA11);ncbi_101108939(CAMK1D);ncbi_101109353(FGF1);ncbi_101109462(CCR7);ncbi_101111731(FLRT3);ncbi_101112238(SPN…
GO:0007275	multicellular organism development	111	6311	4.37e-08	1.28e-05	ncbi_100192429(HLF);ncbi_100302348(PMP22);ncbi_100303607(CCN2);ncbi_100415773(ADAMTS1);ncbi_100534645(UGT1A3);ncbi_101101980(Tcf7);ncbi_101102072(NME1-1);ncbi_101102081(DOK4);ncbi_101102331(Lsr);ncbi_101102437(TGFBR3);ncbi_101102530(VANGL2);ncbi_101102552(IL18R1);ncbi_101103094(DCLK2);ncbi_101103200(EXOC6);ncbi_101103258(FOXF1);ncbi_101103329(POSTN);ncbi_101103355(CD83);ncbi_101103554(MFNG);ncbi_…
GO:0006928	movement of cell or subcellular component	56	2337	5.03e-08	1.39e-05	ncbi_100303607(CCN2);ncbi_100415773(ADAMTS1);ncbi_101102081(DOK4);ncbi_101102437(TGFBR3);ncbi_101102530(VANGL2);ncbi_101103200(EXOC6);ncbi_101103258(FOXF1);ncbi_101103329(POSTN);ncbi_101103371(Lrrc15);ncbi_101103490(ATP1B2);ncbi_101103771(S100A12);ncbi_101103843(CMLKR1);ncbi_101104155(SIX4);ncbi_101105162(ITGA11);ncbi_101106371(Cacna1d);ncbi_101107111(RANGRF);ncbi_101108614(TENM4);ncbi_101108939(…
GO:0007155	cell adhesion	44	1624	6.76e-08	1.78e-05	ncbi_100303607(CCN2);ncbi_101101980(Tcf7);ncbi_101102552(IL18R1);ncbi_101102773(MELTF);ncbi_101103258(FOXF1);ncbi_101103329(POSTN);ncbi_101103343(CEACAM1);ncbi_101103355(CD83);ncbi_101103490(ATP1B2);ncbi_101104568(APOL6);ncbi_101105162(ITGA11);ncbi_101105570(HAPLN4);ncbi_101105662(GLDN);ncbi_101106133(MUC1);ncbi_101108614(TENM4);ncbi_101108683(Tub);ncbi_101109462(CCR7);ncbi_101111424(COL6A6);ncbi…
GO:0032502	developmental process	123	7414	1.23e-07	2.99e-05	ncbi_100192429(HLF);ncbi_100302348(PMP22);ncbi_100303607(CCN2);ncbi_100415773(ADAMTS1);ncbi_100534645(UGT1A3);ncbi_101101980(Tcf7);ncbi_101102072(NME1-1);ncbi_101102081(DOK4);ncbi_101102331(Lsr);ncbi_101102437(TGFBR3);ncbi_101102530(VANGL2);ncbi_101102552(IL18R1);ncbi_101102773(MELTF);ncbi_101103094(DCLK2);ncbi_101103200(EXOC6);ncbi_101103258(FOXF1);ncbi_101103329(POSTN);ncbi_101103355(CD83);ncbi…
GO:0044767	single-organism developmental process	122	7332	1.26e-07	2.99e-05	ncbi_100192429(HLF);ncbi_100302348(PMP22);ncbi_100303607(CCN2);ncbi_100415773(ADAMTS1);ncbi_100534645(UGT1A3);ncbi_101101980(Tcf7);ncbi_101102072(NME1-1);ncbi_101102081(DOK4);ncbi_101102331(Lsr);ncbi_101102437(TGFBR3);ncbi_101102530(VANGL2);ncbi_101102552(IL18R1);ncbi_101102773(MELTF);ncbi_101103094(DCLK2);ncbi_101103200(EXOC6);ncbi_101103258(FOXF1);ncbi_101103329(POSTN);ncbi_101103355(CD83);ncbi…
GO:0048869	cellular developmental process	94	5110	1.6e-07	3.64e-05	ncbi_100192429(HLF);ncbi_100302348(PMP22);ncbi_100303607(CCN2);ncbi_100415773(ADAMTS1);ncbi_101101980(Tcf7);ncbi_101102072(NME1-1);ncbi_101102081(DOK4);ncbi_101102331(Lsr);ncbi_101102437(TGFBR3);ncbi_101102530(VANGL2);ncbi_101102552(IL18R1);ncbi_101102773(MELTF);ncbi_101103094(DCLK2);ncbi_101103200(EXOC6);ncbi_101103258(FOXF1);ncbi_101103329(POSTN);ncbi_101103355(CD83);ncbi_101103554(MFNG);ncbi_1…
GO:0007517	muscle organ development	21	492	2.78e-07	6.02e-05	ncbi_100192429(HLF);ncbi_101102437(TGFBR3);ncbi_101102530(VANGL2);ncbi_101104155(SIX4);ncbi_101104666(SAV1);ncbi_101105162(ITGA11);ncbi_101110180(LIF);ncbi_101112521(RBM24);ncbi_101115445(ITGA7);ncbi_101117308(DES);ncbi_101117548(COL11A1);ncbi_101117989(FKTN);ncbi_101120418(CCN4);ncbi_101121578(Egr3);ncbi_101122407(EGR2);ncbi_443163(RGS2);ncbi_443218(FOS);ncbi_443318(IGF1);ncbi_443406(IL6);ncbi_4…
GO:0048870	cell motility	45	1796	4.4e-07	9.14e-05	ncbi_100303607(CCN2);ncbi_100415773(ADAMTS1);ncbi_101102437(TGFBR3);ncbi_101102530(VANGL2);ncbi_101103200(EXOC6);ncbi_101103258(FOXF1);ncbi_101103329(POSTN);ncbi_101103371(Lrrc15);ncbi_101103490(ATP1B2);ncbi_101103771(S100A12);ncbi_101103843(CMLKR1);ncbi_101104155(SIX4);ncbi_101105162(ITGA11);ncbi_101108939(CAMK1D);ncbi_101109353(FGF1);ncbi_101109462(CCR7);ncbi_101111731(FLRT3);ncbi_101112238(SPN…
GO:0051674	localization of cell	45	1799	4.61e-07	9.2e-05	ncbi_100303607(CCN2);ncbi_100415773(ADAMTS1);ncbi_101102437(TGFBR3);ncbi_101102530(VANGL2);ncbi_101103200(EXOC6);ncbi_101103258(FOXF1);ncbi_101103329(POSTN);ncbi_101103371(Lrrc15);ncbi_101103490(ATP1B2);ncbi_101103771(S100A12);ncbi_101103843(CMLKR1);ncbi_101104155(SIX4);ncbi_101105162(ITGA11);ncbi_101108939(CAMK1D);ncbi_101109353(FGF1);ncbi_101109462(CCR7);ncbi_101111731(FLRT3);ncbi_101112238(SPN…
GO:0048646	anatomical structure formation involved in morphogenesis	42	1629	5.5e-07	0.000105502	ncbi_100302348(PMP22);ncbi_100303607(CCN2);ncbi_100415773(ADAMTS1);ncbi_101102437(TGFBR3);ncbi_101102530(VANGL2);ncbi_101103258(FOXF1);ncbi_101104155(SIX4);ncbi_101108614(TENM4);ncbi_101109353(FGF1);ncbi_101109815(AXIN2);ncbi_101110180(LIF);ncbi_101111515(LDB3);ncbi_101111996(NECTIN2);ncbi_101112238(SPNS2);ncbi_101112521(RBM24);ncbi_101114604(SEMA3C);ncbi_101115445(ITGA7);ncbi_101115511(CALCRL);n…
GO:0035556	intracellular signal transduction	63	3014	8.42e-07	0.000151758	ncbi_100034672(PTX3);ncbi_100303607(CCN2);ncbi_101102081(DOK4);ncbi_101102437(TGFBR3);ncbi_101102530(VANGL2);ncbi_101102552(IL18R1);ncbi_101103080(Stac2);ncbi_101103094(DCLK2);ncbi_101103371(Lrrc15);ncbi_101103683(IRF7);ncbi_101103771(S100A12);ncbi_101103843(CMLKR1);ncbi_101104309(RASD2);ncbi_101104666(SAV1);ncbi_101104973(Ralgps1);ncbi_101105201(FFAR4);ncbi_101106133(MUC1);ncbi_101106371(Cacna1d…
GO:0001568	blood vessel development	26	766	8.52e-07	0.000151758	ncbi_100303607(CCN2);ncbi_100415773(ADAMTS1);ncbi_101102437(TGFBR3);ncbi_101102530(VANGL2);ncbi_101103258(FOXF1);ncbi_101109353(FGF1);ncbi_101110180(LIF);ncbi_101112153(FOXS1);ncbi_101112238(SPNS2);ncbi_101114604(SEMA3C);ncbi_101115445(ITGA7);ncbi_101115511(CALCRL);ncbi_101116915(ADGRG6);ncbi_101118437(BMPER);ncbi_101118843(RSPO1);ncbi_101118965(TMEM100);ncbi_101119000(GPLD1);ncbi_101119706(CYP1B…
GO:0061061	muscle structure development	27	823	9.92e-07	0.000170618	ncbi_100192429(HLF);ncbi_101102437(TGFBR3);ncbi_101102530(VANGL2);ncbi_101103258(FOXF1);ncbi_101104155(SIX4);ncbi_101104666(SAV1);ncbi_101105162(ITGA11);ncbi_101110180(LIF);ncbi_101111515(LDB3);ncbi_101112521(RBM24);ncbi_101114869(ADRA1B);ncbi_101115445(ITGA7);ncbi_101117308(DES);ncbi_101117548(COL11A1);ncbi_101117925(CRPPA);ncbi_101117989(FKTN);ncbi_101119239(NFATC2);ncbi_101120418(CCN4);ncbi_10…
GO:0051240	positive regulation of multicellular organismal process	46	1915	1.05e-06	0.000173794	ncbi_100303607(CCN2);ncbi_100415773(ADAMTS1);ncbi_101102072(NME1-1);ncbi_101102437(TGFBR3);ncbi_101102552(IL18R1);ncbi_101103329(POSTN);ncbi_101103355(CD83);ncbi_101103683(IRF7);ncbi_101104155(SIX4);ncbi_101108354(IL1RAP);ncbi_101108614(TENM4);ncbi_101108939(CAMK1D);ncbi_101109353(FGF1);ncbi_101109462(CCR7);ncbi_101109815(AXIN2);ncbi_101110180(LIF);ncbi_101110708(ELL3);ncbi_101111294(STMN2);ncbi_…
GO:0051094	positive regulation of developmental process	41	1636	1.6e-06	0.000257788	ncbi_100303607(CCN2);ncbi_100415773(ADAMTS1);ncbi_101102072(NME1-1);ncbi_101102437(TGFBR3);ncbi_101103355(CD83);ncbi_101103843(CMLKR1);ncbi_101104155(SIX4);ncbi_101104666(SAV1);ncbi_101108354(IL1RAP);ncbi_101108614(TENM4);ncbi_101108939(CAMK1D);ncbi_101109353(FGF1);ncbi_101109462(CCR7);ncbi_101109815(AXIN2);ncbi_101110180(LIF);ncbi_101110708(ELL3);ncbi_101111294(STMN2);ncbi_101111731(FLRT3);ncbi_…
GO:0035239	tube morphogenesis	28	905	1.93e-06	0.000293567	ncbi_100303607(CCN2);ncbi_101101980(Tcf7);ncbi_101102437(TGFBR3);ncbi_101102530(VANGL2);ncbi_101103258(FOXF1);ncbi_101104155(SIX4);ncbi_101105814(MYCN);ncbi_101107111(RANGRF);ncbi_101107985(PLEKHG4);ncbi_101109353(FGF1);ncbi_101112238(SPNS2);ncbi_101112521(RBM24);ncbi_101115445(ITGA7);ncbi_101115511(CALCRL);ncbi_101116915(ADGRG6);ncbi_101118437(BMPER);ncbi_101118843(RSPO1);ncbi_101118965(TMEM100)…
GO:0048513	animal organ development	78	4162	1.94e-06	0.000293567	ncbi_100192429(HLF);ncbi_100303607(CCN2);ncbi_100415773(ADAMTS1);ncbi_100534645(UGT1A3);ncbi_101101980(Tcf7);ncbi_101102072(NME1-1);ncbi_101102331(Lsr);ncbi_101102437(TGFBR3);ncbi_101102530(VANGL2);ncbi_101102552(IL18R1);ncbi_101103094(DCLK2);ncbi_101103200(EXOC6);ncbi_101103258(FOXF1);ncbi_101103355(CD83);ncbi_101103554(MFNG);ncbi_101103683(IRF7);ncbi_101104155(SIX4);ncbi_101104666(SAV1);ncbi_10…
GO:0007507	heart development	24	707	2.32e-06	0.00034073	ncbi_100415773(ADAMTS1);ncbi_101102437(TGFBR3);ncbi_101102530(VANGL2);ncbi_101103258(FOXF1);ncbi_101104666(SAV1);ncbi_101106371(Cacna1d);ncbi_101107111(RANGRF);ncbi_101108614(TENM4);ncbi_101109353(FGF1);ncbi_101109815(AXIN2);ncbi_101111731(FLRT3);ncbi_101112238(SPNS2);ncbi_101112521(RBM24);ncbi_101114604(SEMA3C);ncbi_101114869(ADRA1B);ncbi_101115511(CALCRL);ncbi_101116915(ADGRG6);ncbi_101117548(C…
GO:0007267	cell-cell signaling	41	1669	2.65e-06	0.000377939	ncbi_100302348(PMP22);ncbi_100303607(CCN2);ncbi_101101980(Tcf7);ncbi_101102501(DOC2B);ncbi_101102530(VANGL2);ncbi_101102734(LVRN);ncbi_101103200(EXOC6);ncbi_101104309(RASD2);ncbi_101105201(FFAR4);ncbi_101106371(Cacna1d);ncbi_101107111(RANGRF);ncbi_101109815(AXIN2);ncbi_101110180(LIF);ncbi_101112286(PHEX);ncbi_101113182(CNIH2);ncbi_101113341(CA2);ncbi_101114869(ADRA1B);ncbi_101115086(TNIK);ncbi_10…
GO:0055017	cardiac muscle tissue growth	9	102	2.77e-06	0.000384007	ncbi_101102437(TGFBR3);ncbi_101104666(SAV1);ncbi_101108614(TENM4);ncbi_101109353(FGF1);ncbi_101114869(ADRA1B);ncbi_101120418(CCN4);ncbi_443163(RGS2);ncbi_443318(IGF1);ncbi_443498(EDN1)
GO:0031175	neuron projection development	34	1259	2.94e-06	0.000395725	ncbi_100302348(PMP22);ncbi_100415773(ADAMTS1);ncbi_101102072(NME1-1);ncbi_101102081(DOK4);ncbi_101102530(VANGL2);ncbi_101103200(EXOC6);ncbi_101103329(POSTN);ncbi_101104666(SAV1);ncbi_101107985(PLEKHG4);ncbi_101108354(IL1RAP);ncbi_101108614(TENM4);ncbi_101108939(CAMK1D);ncbi_101109472(Dbndd2);ncbi_101110180(LIF);ncbi_101111294(STMN2);ncbi_101111467(GAS7);ncbi_101111731(FLRT3);ncbi_101113454(NGEF);…
GO:0033002	muscle cell proliferation	13	234	3.43e-06	0.000448954	ncbi_100415773(ADAMTS1);ncbi_101102437(TGFBR3);ncbi_101104666(SAV1);ncbi_101108614(TENM4);ncbi_101109353(FGF1);ncbi_101115511(CALCRL);ncbi_101120418(CCN4);ncbi_101121018(MAP3K5);ncbi_101122759(Nr4a3);ncbi_101123436(NPR1);ncbi_443318(IGF1);ncbi_443406(IL6);ncbi_443498(EDN1)
GO:0048514	blood vessel morphogenesis	23	674	3.51e-06	0.000448954	ncbi_100303607(CCN2);ncbi_100415773(ADAMTS1);ncbi_101102437(TGFBR3);ncbi_101102530(VANGL2);ncbi_101103258(FOXF1);ncbi_101109353(FGF1);ncbi_101110180(LIF);ncbi_101112238(SPNS2);ncbi_101115445(ITGA7);ncbi_101115511(CALCRL);ncbi_101116915(ADGRG6);ncbi_101118437(BMPER);ncbi_101118843(RSPO1);ncbi_101118965(TMEM100);ncbi_101119000(GPLD1);ncbi_101119706(CYP1B1);ncbi_101120942(ADGRG1);ncbi_101121578(Egr3…
GO:0048699	generation of neurons	45	1951	4.2e-06	0.000523431	ncbi_100302348(PMP22);ncbi_100415773(ADAMTS1);ncbi_101102072(NME1-1);ncbi_101102081(DOK4);ncbi_101102530(VANGL2);ncbi_101103094(DCLK2);ncbi_101103200(EXOC6);ncbi_101103329(POSTN);ncbi_101104155(SIX4);ncbi_101104666(SAV1);ncbi_101105662(GLDN);ncbi_101105814(MYCN);ncbi_101107985(PLEKHG4);ncbi_101108354(IL1RAP);ncbi_101108614(TENM4);ncbi_101108939(CAMK1D);ncbi_101109472(Dbndd2);ncbi_101110180(LIF);n…
GO:0044700	single organism signaling	118	7423	4.32e-06	0.000524533	ncbi_100034672(PTX3);ncbi_100302348(PMP22);ncbi_100303607(CCN2);ncbi_100415773(ADAMTS1);ncbi_101101980(Tcf7);ncbi_101102072(NME1-1);ncbi_101102081(DOK4);ncbi_101102437(TGFBR3);ncbi_101102501(DOC2B);ncbi_101102530(VANGL2);ncbi_101102552(IL18R1);ncbi_101102734(LVRN);ncbi_101103080(Stac2);ncbi_101103094(DCLK2);ncbi_101103200(EXOC6);ncbi_101103258(FOXF1);ncbi_101103329(POSTN);ncbi_101103355(CD83);ncb…
GO:0048666	neuron development	37	1460	4.42e-06	0.000524533	ncbi_100302348(PMP22);ncbi_100415773(ADAMTS1);ncbi_101102072(NME1-1);ncbi_101102081(DOK4);ncbi_101102530(VANGL2);ncbi_101103094(DCLK2);ncbi_101103200(EXOC6);ncbi_101103329(POSTN);ncbi_101104666(SAV1);ncbi_101105662(GLDN);ncbi_101107985(PLEKHG4);ncbi_101108354(IL1RAP);ncbi_101108614(TENM4);ncbi_101108939(CAMK1D);ncbi_101109472(Dbndd2);ncbi_101110180(LIF);ncbi_101111294(STMN2);ncbi_101111467(GAS7);…
GO:0010646	regulation of cell communication	72	3810	4.58e-06	0.000531164	ncbi_100303607(CCN2);ncbi_101102081(DOK4);ncbi_101102437(TGFBR3);ncbi_101102501(DOC2B);ncbi_101102530(VANGL2);ncbi_101102552(IL18R1);ncbi_101103329(POSTN);ncbi_101103371(Lrrc15);ncbi_101103554(MFNG);ncbi_101103683(IRF7);ncbi_101103771(S100A12);ncbi_101103843(CMLKR1);ncbi_101104309(RASD2);ncbi_101104973(Ralgps1);ncbi_101105201(FFAR4);ncbi_101106133(MUC1);ncbi_101106371(Cacna1d);ncbi_101107111(RANG…
GO:0023052	signaling	118	7445	5.11e-06	0.000579194	ncbi_100034672(PTX3);ncbi_100302348(PMP22);ncbi_100303607(CCN2);ncbi_100415773(ADAMTS1);ncbi_101101980(Tcf7);ncbi_101102072(NME1-1);ncbi_101102081(DOK4);ncbi_101102437(TGFBR3);ncbi_101102501(DOC2B);ncbi_101102530(VANGL2);ncbi_101102552(IL18R1);ncbi_101102734(LVRN);ncbi_101103080(Stac2);ncbi_101103094(DCLK2);ncbi_101103200(EXOC6);ncbi_101103258(FOXF1);ncbi_101103329(POSTN);ncbi_101103355(CD83);ncb…
GO:0023051	regulation of signaling	71	3752	5.29e-06	0.000586179	ncbi_100303607(CCN2);ncbi_101102081(DOK4);ncbi_101102437(TGFBR3);ncbi_101102501(DOC2B);ncbi_101102530(VANGL2);ncbi_101102552(IL18R1);ncbi_101103329(POSTN);ncbi_101103371(Lrrc15);ncbi_101103554(MFNG);ncbi_101103683(IRF7);ncbi_101103771(S100A12);ncbi_101103843(CMLKR1);ncbi_101104309(RASD2);ncbi_101104973(Ralgps1);ncbi_101105201(FFAR4);ncbi_101106133(MUC1);ncbi_101106371(Cacna1d);ncbi_101107111(RANG…
GO:0051179	localization	119	7549	5.92e-06	0.00063886	MSTRG.5343(SETMAR);ncbi_100034672(PTX3);ncbi_100302348(PMP22);ncbi_100303607(CCN2);ncbi_100415773(ADAMTS1);ncbi_101102072(NME1-1);ncbi_101102277(Zdhhc23);ncbi_101102331(Lsr);ncbi_101102437(TGFBR3);ncbi_101102501(DOC2B);ncbi_101102530(VANGL2);ncbi_101102773(MELTF);ncbi_101103080(Stac2);ncbi_101103094(DCLK2);ncbi_101103200(EXOC6);ncbi_101103249(SLC43A2);ncbi_101103258(FOXF1);ncbi_101103329(POSTN);n…
GO:0060419	heart growth	9	112	6.02e-06	0.00063886	ncbi_101102437(TGFBR3);ncbi_101104666(SAV1);ncbi_101108614(TENM4);ncbi_101109353(FGF1);ncbi_101114869(ADRA1B);ncbi_101120418(CCN4);ncbi_443163(RGS2);ncbi_443318(IGF1);ncbi_443498(EDN1)
GO:0009653	anatomical structure morphogenesis	69	3628	6.5e-06	0.000674813	ncbi_100302348(PMP22);ncbi_100303607(CCN2);ncbi_100415773(ADAMTS1);ncbi_101101980(Tcf7);ncbi_101102081(DOK4);ncbi_101102437(TGFBR3);ncbi_101102530(VANGL2);ncbi_101102773(MELTF);ncbi_101103200(EXOC6);ncbi_101103258(FOXF1);ncbi_101103329(POSTN);ncbi_101104155(SIX4);ncbi_101104666(SAV1);ncbi_101105814(MYCN);ncbi_101107111(RANGRF);ncbi_101107985(PLEKHG4);ncbi_101108614(TENM4);ncbi_101109353(FGF1);ncb…
GO:0060284	regulation of cell development	33	1252	7e-06	0.000712469	ncbi_100302348(PMP22);ncbi_100415773(ADAMTS1);ncbi_101102072(NME1-1);ncbi_101102437(TGFBR3);ncbi_101102773(MELTF);ncbi_101103329(POSTN);ncbi_101104666(SAV1);ncbi_101105814(MYCN);ncbi_101108354(IL1RAP);ncbi_101108614(TENM4);ncbi_101108939(CAMK1D);ncbi_101109815(AXIN2);ncbi_101110180(LIF);ncbi_101110708(ELL3);ncbi_101111294(STMN2);ncbi_101112521(RBM24);ncbi_101113454(NGEF);ncbi_101114604(SEMA3C);nc…
GO:0070542	response to fatty acid	9	115	7.48e-06	0.000746011	ncbi_100303607(CCN2);ncbi_100415773(ADAMTS1);ncbi_101102072(NME1-1);ncbi_101102437(TGFBR3);ncbi_101109462(CCR7);ncbi_101116983(PON1);ncbi_101118332(PLAT);ncbi_114109131(INSIG2);ncbi_443498(EDN1)
GO:0045597	positive regulation of cell differentiation	31	1147	8.4e-06	0.000821017	ncbi_100303607(CCN2);ncbi_100415773(ADAMTS1);ncbi_101102072(NME1-1);ncbi_101103355(CD83);ncbi_101103843(CMLKR1);ncbi_101104666(SAV1);ncbi_101108354(IL1RAP);ncbi_101108614(TENM4);ncbi_101108939(CAMK1D);ncbi_101109462(CCR7);ncbi_101109815(AXIN2);ncbi_101110180(LIF);ncbi_101110708(ELL3);ncbi_101111294(STMN2);ncbi_101112521(RBM24);ncbi_101113341(CA2);ncbi_101114604(SEMA3C);ncbi_101115628(TXLNB);ncbi_…
GO:0001503	ossification	16	379	8.87e-06	0.000839634	ncbi_100303607(CCN2);ncbi_101102437(TGFBR3);ncbi_101108683(Tub);ncbi_101109815(AXIN2);ncbi_101112286(PHEX);ncbi_101112689(KAZALD1);ncbi_101112949(STC1);ncbi_101116915(ADGRG6);ncbi_101117548(COL11A1);ncbi_101118781(LRRC17);ncbi_101119000(GPLD1);ncbi_101121943(CTHRC1);ncbi_101122407(EGR2);ncbi_443318(IGF1);ncbi_443406(IL6);ncbi_497272(TEK)
GO:0022008	neurogenesis	46	2073	8.92e-06	0.000839634	ncbi_100302348(PMP22);ncbi_100415773(ADAMTS1);ncbi_101102072(NME1-1);ncbi_101102081(DOK4);ncbi_101102530(VANGL2);ncbi_101103094(DCLK2);ncbi_101103200(EXOC6);ncbi_101103329(POSTN);ncbi_101104155(SIX4);ncbi_101104666(SAV1);ncbi_101105662(GLDN);ncbi_101105814(MYCN);ncbi_101107985(PLEKHG4);ncbi_101108354(IL1RAP);ncbi_101108614(TENM4);ncbi_101108939(CAMK1D);ncbi_101109472(Dbndd2);ncbi_101110180(LIF);n…
GO:0048583	regulation of response to stimulus	79	4405	9.3e-06	0.000858646	MSTRG.5343(SETMAR);ncbi_100303607(CCN2);ncbi_101102081(DOK4);ncbi_101102437(TGFBR3);ncbi_101102530(VANGL2);ncbi_101102552(IL18R1);ncbi_101103258(FOXF1);ncbi_101103329(POSTN);ncbi_101103371(Lrrc15);ncbi_101103554(MFNG);ncbi_101103683(IRF7);ncbi_101103771(S100A12);ncbi_101103843(CMLKR1);ncbi_101104309(RASD2);ncbi_101104973(Ralgps1);ncbi_101105201(FFAR4);ncbi_101105814(MYCN);ncbi_101106133(MUC1);ncb…
GO:0051128	regulation of cellular component organization	60	3027	9.7e-06	0.000879625	MSTRG.5343(SETMAR);ncbi_100034672(PTX3);ncbi_100302348(PMP22);ncbi_100303607(CCN2);ncbi_100415773(ADAMTS1);ncbi_101102072(NME1-1);ncbi_101102437(TGFBR3);ncbi_101102501(DOC2B);ncbi_101102530(VANGL2);ncbi_101102773(MELTF);ncbi_101103080(Stac2);ncbi_101103329(POSTN);ncbi_101103371(Lrrc15);ncbi_101104155(SIX4);ncbi_101104666(SAV1);ncbi_101106133(MUC1);ncbi_101106222(ADPRH);ncbi_101107111(RANGRF);ncbi…
GO:1902531	regulation of intracellular signal transduction	44	1952	9.92e-06	0.000883355	ncbi_100303607(CCN2);ncbi_101102081(DOK4);ncbi_101102530(VANGL2);ncbi_101102552(IL18R1);ncbi_101103371(Lrrc15);ncbi_101103771(S100A12);ncbi_101103843(CMLKR1);ncbi_101104309(RASD2);ncbi_101104973(Ralgps1);ncbi_101105201(FFAR4);ncbi_101106133(MUC1);ncbi_101107985(PLEKHG4);ncbi_101109353(FGF1);ncbi_101109462(CCR7);ncbi_101110180(LIF);ncbi_101110677(F2RL2);ncbi_101110708(ELL3);ncbi_101111731(FLRT3);n…
GO:0001525	angiogenesis	20	569	1.03e-05	0.000897731	ncbi_100303607(CCN2);ncbi_100415773(ADAMTS1);ncbi_101102530(VANGL2);ncbi_101109353(FGF1);ncbi_101110180(LIF);ncbi_101112238(SPNS2);ncbi_101115511(CALCRL);ncbi_101116915(ADGRG6);ncbi_101118437(BMPER);ncbi_101118843(RSPO1);ncbi_101118965(TMEM100);ncbi_101119000(GPLD1);ncbi_101119706(CYP1B1);ncbi_101120942(ADGRG1);ncbi_101121578(Egr3);ncbi_101123436(NPR1);ncbi_105602841(COL8A2);ncbi_443406(IL6);ncbi…
GO:0003008	system process	49	2286	1.08e-05	0.000923535	ncbi_100303607(CCN2);ncbi_101102437(TGFBR3);ncbi_101102734(LVRN);ncbi_101103329(POSTN);ncbi_101103490(ATP1B2);ncbi_101105201(FFAR4);ncbi_101106371(Cacna1d);ncbi_101107111(RANGRF);ncbi_101108614(TENM4);ncbi_101108683(Tub);ncbi_101109774(OPN1LW);ncbi_101109900(LRRN4);ncbi_101110180(LIF);ncbi_101112153(FOXS1);ncbi_101112286(PHEX);ncbi_101112949(STC1);ncbi_101114869(ADRA1B);ncbi_101115047(MAP2K6);ncb…
GO:0042471	ear morphogenesis	10	152	1.09e-05	0.000923535	ncbi_101102530(VANGL2);ncbi_101104155(SIX4);ncbi_101116915(ADGRG6);ncbi_101117548(COL11A1);ncbi_101121943(CTHRC1);ncbi_101122759(Nr4a3);ncbi_114109131(INSIG2);ncbi_443318(IGF1);ncbi_443498(EDN1);ncbi_554333(MAFB)
GO:0060537	muscle tissue development	18	478	1.16e-05	0.000961479	ncbi_100192429(HLF);ncbi_101102437(TGFBR3);ncbi_101103258(FOXF1);ncbi_101104155(SIX4);ncbi_101104666(SAV1);ncbi_101108614(TENM4);ncbi_101109353(FGF1);ncbi_101112521(RBM24);ncbi_101114604(SEMA3C);ncbi_101114869(ADRA1B);ncbi_101115445(ITGA7);ncbi_101117548(COL11A1);ncbi_101120418(CCN4);ncbi_101122407(EGR2);ncbi_443163(RGS2);ncbi_443218(FOS);ncbi_443318(IGF1);ncbi_443498(EDN1)
GO:0003007	heart morphogenesis	14	306	1.34e-05	0.0010965	ncbi_100415773(ADAMTS1);ncbi_101102437(TGFBR3);ncbi_101102530(VANGL2);ncbi_101103258(FOXF1);ncbi_101104666(SAV1);ncbi_101107111(RANGRF);ncbi_101109815(AXIN2);ncbi_101112238(SPNS2);ncbi_101112521(RBM24);ncbi_101114604(SEMA3C);ncbi_101116915(ADGRG6);ncbi_101117548(COL11A1);ncbi_101118965(TMEM100);ncbi_497272(TEK)
GO:0008016	regulation of heart contraction	12	229	1.48e-05	0.00118828	ncbi_100303607(CCN2);ncbi_101103490(ATP1B2);ncbi_101106371(Cacna1d);ncbi_101107111(RANGRF);ncbi_101112949(STC1);ncbi_101114869(ADRA1B);ncbi_101115919(KCND3);ncbi_101117308(DES);ncbi_101123143(SCN1B);ncbi_101123436(NPR1);ncbi_443163(RGS2);ncbi_443498(EDN1)
GO:0051049	regulation of transport	45	2057	1.65e-05	0.00130263	MSTRG.5343(SETMAR);ncbi_100034672(PTX3);ncbi_101102501(DOC2B);ncbi_101103080(Stac2);ncbi_101103258(FOXF1);ncbi_101103329(POSTN);ncbi_101103490(ATP1B2);ncbi_101105201(FFAR4);ncbi_101106222(ADPRH);ncbi_101106371(Cacna1d);ncbi_101107111(RANGRF);ncbi_101108354(IL1RAP);ncbi_101108683(Tub);ncbi_101108939(CAMK1D);ncbi_101109462(CCR7);ncbi_101110180(LIF);ncbi_101111237(DNAJC6);ncbi_101112256(Lrrc32);ncbi…
GO:0007154	cell communication	118	7609	1.72e-05	0.00130953	ncbi_100034672(PTX3);ncbi_100302348(PMP22);ncbi_100303607(CCN2);ncbi_100415773(ADAMTS1);ncbi_101101980(Tcf7);ncbi_101102072(NME1-1);ncbi_101102081(DOK4);ncbi_101102437(TGFBR3);ncbi_101102501(DOC2B);ncbi_101102530(VANGL2);ncbi_101102552(IL18R1);ncbi_101102734(LVRN);ncbi_101103080(Stac2);ncbi_101103094(DCLK2);ncbi_101103200(EXOC6);ncbi_101103258(FOXF1);ncbi_101103329(POSTN);ncbi_101103355(CD83);ncb…
GO:0048562	embryonic organ morphogenesis	16	400	1.73e-05	0.00130953	ncbi_101101980(Tcf7);ncbi_101102530(VANGL2);ncbi_101103258(FOXF1);ncbi_101104155(SIX4);ncbi_101105814(MYCN);ncbi_101107111(RANGRF);ncbi_101112238(SPNS2);ncbi_101112521(RBM24);ncbi_101116915(ADGRG6);ncbi_101117548(COL11A1);ncbi_101121943(CTHRC1);ncbi_101122759(Nr4a3);ncbi_114109131(INSIG2);ncbi_443318(IGF1);ncbi_443498(EDN1);ncbi_554333(MAFB)
GO:0060047	heart contraction	13	272	1.73e-05	0.00130953	ncbi_100303607(CCN2);ncbi_101103490(ATP1B2);ncbi_101106371(Cacna1d);ncbi_101107111(RANGRF);ncbi_101112949(STC1);ncbi_101114869(ADRA1B);ncbi_101115047(MAP2K6);ncbi_101115919(KCND3);ncbi_101117308(DES);ncbi_101123143(SCN1B);ncbi_101123436(NPR1);ncbi_443163(RGS2);ncbi_443498(EDN1)
GO:0043408	regulation of MAPK cascade	24	799	1.81e-05	0.0013425	ncbi_100303607(CCN2);ncbi_101102081(DOK4);ncbi_101102530(VANGL2);ncbi_101103771(S100A12);ncbi_101105201(FFAR4);ncbi_101109353(FGF1);ncbi_101109462(CCR7);ncbi_101110180(LIF);ncbi_101112083(SPRED3);ncbi_101114869(ADRA1B);ncbi_101115047(MAP2K6);ncbi_101115086(TNIK);ncbi_101117989(FKTN);ncbi_101118437(BMPER);ncbi_101121018(MAP3K5);ncbi_101121131(PTPN5);ncbi_101121588(INHBE);ncbi_101123406(HIPK3);ncbi…
GO:0030030	cell projection organization	41	1807	1.83e-05	0.0013425	ncbi_100302348(PMP22);ncbi_100415773(ADAMTS1);ncbi_101102072(NME1-1);ncbi_101102081(DOK4);ncbi_101102530(VANGL2);ncbi_101103200(EXOC6);ncbi_101103329(POSTN);ncbi_101104666(SAV1);ncbi_101105662(GLDN);ncbi_101107985(PLEKHG4);ncbi_101108354(IL1RAP);ncbi_101108614(TENM4);ncbi_101108939(CAMK1D);ncbi_101109462(CCR7);ncbi_101109472(Dbndd2);ncbi_101110180(LIF);ncbi_101111294(STMN2);ncbi_101111467(GAS7);n…
GO:0035295	tube development	32	1254	1.88e-05	0.00135136	ncbi_100303607(CCN2);ncbi_101101980(Tcf7);ncbi_101102437(TGFBR3);ncbi_101102530(VANGL2);ncbi_101103258(FOXF1);ncbi_101104155(SIX4);ncbi_101104666(SAV1);ncbi_101105814(MYCN);ncbi_101107111(RANGRF);ncbi_101107985(PLEKHG4);ncbi_101109353(FGF1);ncbi_101110180(LIF);ncbi_101112238(SPNS2);ncbi_101112286(PHEX);ncbi_101112521(RBM24);ncbi_101114604(SEMA3C);ncbi_101115445(ITGA7);ncbi_101115511(CALCRL);ncbi_…
GO:0042472	inner ear morphogenesis	9	129	1.9e-05	0.00135136	ncbi_101102530(VANGL2);ncbi_101104155(SIX4);ncbi_101116915(ADGRG6);ncbi_101117548(COL11A1);ncbi_101121943(CTHRC1);ncbi_101122759(Nr4a3);ncbi_114109131(INSIG2);ncbi_443318(IGF1);ncbi_554333(MAFB)
GO:0061138	morphogenesis of a branching epithelium	12	236	1.99e-05	0.00140036	ncbi_101102530(VANGL2);ncbi_101103258(FOXF1);ncbi_101104155(SIX4);ncbi_101105814(MYCN);ncbi_101109353(FGF1);ncbi_101112238(SPNS2);ncbi_101114604(SEMA3C);ncbi_101120426(LLGL2);ncbi_443318(IGF1);ncbi_443406(IL6);ncbi_443498(EDN1);ncbi_497272(TEK)
GO:0044699	single-organism process	202	15983	2.09e-05	0.00144737	MSTRG.1351(--);MSTRG.5343(SETMAR);ncbi_100034672(PTX3);ncbi_100192429(HLF);ncbi_100302348(PMP22);ncbi_100303607(CCN2);ncbi_100415773(ADAMTS1);ncbi_100529154(NUDT9);ncbi_100534645(UGT1A3);ncbi_101101980(Tcf7);ncbi_101102072(NME1-1);ncbi_101102081(DOK4);ncbi_101102277(Zdhhc23);ncbi_101102331(Lsr);ncbi_101102437(TGFBR3);ncbi_101102501(DOC2B);ncbi_101102530(VANGL2);ncbi_101102552(IL18R1);ncbi_1011027…
GO:0060347	heart trabecula formation	4	15	2.13e-05	0.00145508	ncbi_100415773(ADAMTS1);ncbi_101102437(TGFBR3);ncbi_101116915(ADGRG6);ncbi_497272(TEK)
GO:0032879	regulation of localization	58	2970	2.28e-05	0.00152381	MSTRG.5343(SETMAR);ncbi_100034672(PTX3);ncbi_100415773(ADAMTS1);ncbi_101102437(TGFBR3);ncbi_101102501(DOC2B);ncbi_101103080(Stac2);ncbi_101103094(DCLK2);ncbi_101103258(FOXF1);ncbi_101103329(POSTN);ncbi_101103371(Lrrc15);ncbi_101103490(ATP1B2);ncbi_101103843(CMLKR1);ncbi_101104155(SIX4);ncbi_101105201(FFAR4);ncbi_101106222(ADPRH);ncbi_101106371(Cacna1d);ncbi_101107111(RANGRF);ncbi_101108354(IL1RAP…
GO:0048518	positive regulation of biological process	104	6484	2.3e-05	0.00152381	MSTRG.5343(SETMAR);ncbi_100034672(PTX3);ncbi_100192429(HLF);ncbi_100303607(CCN2);ncbi_100415773(ADAMTS1);ncbi_101102072(NME1-1);ncbi_101102081(DOK4);ncbi_101102437(TGFBR3);ncbi_101102501(DOC2B);ncbi_101102530(VANGL2);ncbi_101102552(IL18R1);ncbi_101102773(MELTF);ncbi_101103080(Stac2);ncbi_101103258(FOXF1);ncbi_101103329(POSTN);ncbi_101103355(CD83);ncbi_101103371(Lrrc15);ncbi_101103490(ATP1B2);ncbi…
GO:0003015	heart process	13	280	2.35e-05	0.00152381	ncbi_100303607(CCN2);ncbi_101103490(ATP1B2);ncbi_101106371(Cacna1d);ncbi_101107111(RANGRF);ncbi_101112949(STC1);ncbi_101114869(ADRA1B);ncbi_101115047(MAP2K6);ncbi_101115919(KCND3);ncbi_101117308(DES);ncbi_101123143(SCN1B);ncbi_101123436(NPR1);ncbi_443163(RGS2);ncbi_443498(EDN1)
GO:0009888	tissue development	51	2489	2.37e-05	0.00152381	ncbi_100192429(HLF);ncbi_100303607(CCN2);ncbi_101101980(Tcf7);ncbi_101102437(TGFBR3);ncbi_101102530(VANGL2);ncbi_101103200(EXOC6);ncbi_101103258(FOXF1);ncbi_101103329(POSTN);ncbi_101104155(SIX4);ncbi_101104666(SAV1);ncbi_101105814(MYCN);ncbi_101107111(RANGRF);ncbi_101107985(PLEKHG4);ncbi_101108614(TENM4);ncbi_101109353(FGF1);ncbi_101109815(AXIN2);ncbi_101110093(CERS3);ncbi_101110180(LIF);ncbi_101…
GO:0014706	striated muscle tissue development	17	457	2.38e-05	0.00152381	ncbi_100192429(HLF);ncbi_101102437(TGFBR3);ncbi_101104155(SIX4);ncbi_101104666(SAV1);ncbi_101108614(TENM4);ncbi_101109353(FGF1);ncbi_101112521(RBM24);ncbi_101114604(SEMA3C);ncbi_101114869(ADRA1B);ncbi_101115445(ITGA7);ncbi_101117548(COL11A1);ncbi_101120418(CCN4);ncbi_101122407(EGR2);ncbi_443163(RGS2);ncbi_443218(FOS);ncbi_443318(IGF1);ncbi_443498(EDN1)
GO:0008283	cell proliferation	48	2300	2.76e-05	0.00174416	ncbi_100302348(PMP22);ncbi_100303607(CCN2);ncbi_100415773(ADAMTS1);ncbi_101101980(Tcf7);ncbi_101102072(NME1-1);ncbi_101102437(TGFBR3);ncbi_101103258(FOXF1);ncbi_101104155(SIX4);ncbi_101104666(SAV1);ncbi_101105814(MYCN);ncbi_101108614(TENM4);ncbi_101109353(FGF1);ncbi_101109462(CCR7);ncbi_101109815(AXIN2);ncbi_101110180(LIF);ncbi_101110708(ELL3);ncbi_101112256(Lrrc32);ncbi_101112949(STC1);ncbi_1011…
GO:0008015	blood circulation	19	560	2.8e-05	0.0017471	ncbi_100303607(CCN2);ncbi_101102437(TGFBR3);ncbi_101102734(LVRN);ncbi_101103329(POSTN);ncbi_101103490(ATP1B2);ncbi_101106371(Cacna1d);ncbi_101107111(RANGRF);ncbi_101112949(STC1);ncbi_101114869(ADRA1B);ncbi_101115047(MAP2K6);ncbi_101115919(KCND3);ncbi_101116983(PON1);ncbi_101117308(DES);ncbi_101123143(SCN1B);ncbi_101123436(NPR1);ncbi_443163(RGS2);ncbi_443259(PER2);ncbi_443498(EDN1);ncbi_497272(TEK)
GO:0060048	cardiac muscle contraction	9	136	2.89e-05	0.00177948	ncbi_100303607(CCN2);ncbi_101106371(Cacna1d);ncbi_101107111(RANGRF);ncbi_101112949(STC1);ncbi_101114869(ADRA1B);ncbi_101115047(MAP2K6);ncbi_101115919(KCND3);ncbi_101123143(SCN1B);ncbi_443163(RGS2)
GO:0003206	cardiac chamber morphogenesis	9	137	3.06e-05	0.00184375	ncbi_100415773(ADAMTS1);ncbi_101102437(TGFBR3);ncbi_101102530(VANGL2);ncbi_101103258(FOXF1);ncbi_101104666(SAV1);ncbi_101114604(SEMA3C);ncbi_101116915(ADGRG6);ncbi_101117548(COL11A1);ncbi_497272(TEK)
GO:0051241	negative regulation of multicellular organismal process	33	1346	3.07e-05	0.00184375	ncbi_100302348(PMP22);ncbi_100415773(ADAMTS1);ncbi_101102072(NME1-1);ncbi_101102437(TGFBR3);ncbi_101103355(CD83);ncbi_101103843(CMLKR1);ncbi_101104155(SIX4);ncbi_101104666(SAV1);ncbi_101105201(FFAR4);ncbi_101105814(MYCN);ncbi_101109815(AXIN2);ncbi_101110180(LIF);ncbi_101111294(STMN2);ncbi_101112256(Lrrc32);ncbi_101112949(STC1);ncbi_101113454(NGEF);ncbi_101115409(TUSC2);ncbi_101115511(CALCRL);ncbi…
GO:0048661	positive regulation of smooth muscle cell proliferation	8	106	3.15e-05	0.00187248	ncbi_100415773(ADAMTS1);ncbi_101115511(CALCRL);ncbi_101120418(CCN4);ncbi_101121018(MAP3K5);ncbi_101122759(Nr4a3);ncbi_443318(IGF1);ncbi_443406(IL6);ncbi_443498(EDN1)
GO:0044057	regulation of system process	21	668	3.23e-05	0.00189597	ncbi_100303607(CCN2);ncbi_101103490(ATP1B2);ncbi_101106371(Cacna1d);ncbi_101107111(RANGRF);ncbi_101108614(TENM4);ncbi_101110180(LIF);ncbi_101112949(STC1);ncbi_101114869(ADRA1B);ncbi_101115511(CALCRL);ncbi_101115919(KCND3);ncbi_101117308(DES);ncbi_101118965(TMEM100);ncbi_101120418(CCN4);ncbi_101122759(Nr4a3);ncbi_101123143(SCN1B);ncbi_101123436(NPR1);ncbi_443163(RGS2);ncbi_443259(PER2);ncbi_443318…
GO:0003013	circulatory system process	19	568	3.4e-05	0.0019709	ncbi_100303607(CCN2);ncbi_101102437(TGFBR3);ncbi_101102734(LVRN);ncbi_101103329(POSTN);ncbi_101103490(ATP1B2);ncbi_101106371(Cacna1d);ncbi_101107111(RANGRF);ncbi_101112949(STC1);ncbi_101114869(ADRA1B);ncbi_101115047(MAP2K6);ncbi_101115919(KCND3);ncbi_101116983(PON1);ncbi_101117308(DES);ncbi_101123143(SCN1B);ncbi_101123436(NPR1);ncbi_443163(RGS2);ncbi_443259(PER2);ncbi_443498(EDN1);ncbi_497272(TEK)
GO:0015749	monosaccharide transport	11	211	3.53e-05	0.00202395	ncbi_101105201(FFAR4);ncbi_101115890(Camta1);ncbi_101117577(ABCC9);ncbi_101119015(ABCA1);ncbi_101119776(ABCC2);ncbi_101122496(ABCC1);ncbi_101122759(Nr4a3);ncbi_105605850(ABCA3);ncbi_443308(SLC2A3);ncbi_443318(IGF1);ncbi_443498(EDN1)
GO:0042127	regulation of cell proliferation	40	1798	3.7e-05	0.00208747	ncbi_100302348(PMP22);ncbi_100303607(CCN2);ncbi_100415773(ADAMTS1);ncbi_101101980(Tcf7);ncbi_101102072(NME1-1);ncbi_101102437(TGFBR3);ncbi_101103258(FOXF1);ncbi_101104155(SIX4);ncbi_101104666(SAV1);ncbi_101105814(MYCN);ncbi_101109353(FGF1);ncbi_101109462(CCR7);ncbi_101109815(AXIN2);ncbi_101110180(LIF);ncbi_101110708(ELL3);ncbi_101112256(Lrrc32);ncbi_101114452(BCL6B);ncbi_101115511(CALCRL);ncbi_10…
GO:0051960	regulation of nervous system development	29	1120	3.73e-05	0.00208747	ncbi_100302348(PMP22);ncbi_100415773(ADAMTS1);ncbi_101102072(NME1-1);ncbi_101102530(VANGL2);ncbi_101104155(SIX4);ncbi_101104666(SAV1);ncbi_101105814(MYCN);ncbi_101108354(IL1RAP);ncbi_101108614(TENM4);ncbi_101108939(CAMK1D);ncbi_101110180(LIF);ncbi_101110708(ELL3);ncbi_101111294(STMN2);ncbi_101111731(FLRT3);ncbi_101113454(NGEF);ncbi_101115086(TNIK);ncbi_101115628(TXLNB);ncbi_101117078(GRID2);ncbi_…
GO:0070633	transepithelial transport	7	80	3.84e-05	0.00209108	ncbi_101117577(ABCC9);ncbi_101119000(GPLD1);ncbi_101119015(ABCA1);ncbi_101119776(ABCC2);ncbi_101122496(ABCC1);ncbi_105605850(ABCA3);ncbi_443498(EDN1)
GO:0098609	cell-cell adhesion	26	949	3.84e-05	0.00209108	ncbi_101101980(Tcf7);ncbi_101102552(IL18R1);ncbi_101103258(FOXF1);ncbi_101103355(CD83);ncbi_101105662(GLDN);ncbi_101108614(TENM4);ncbi_101109462(CCR7);ncbi_101111731(FLRT3);ncbi_101111996(NECTIN2);ncbi_101112256(Lrrc32);ncbi_101113628(CNTN3);ncbi_101115445(ITGA7);ncbi_101117078(GRID2);ncbi_101119239(NFATC2);ncbi_101119706(CYP1B1);ncbi_101120296(ANK3);ncbi_101121578(Egr3);ncbi_101122759(Nr4a3);ncb…
GO:0014812	muscle cell migration	8	109	3.86e-05	0.00209108	ncbi_100415773(ADAMTS1);ncbi_101102530(VANGL2);ncbi_101103329(POSTN);ncbi_101104155(SIX4);ncbi_101118332(PLAT);ncbi_101119706(CYP1B1);ncbi_101122759(Nr4a3);ncbi_443318(IGF1)
GO:0000165	MAPK cascade	26	950	3.91e-05	0.00209721	ncbi_100303607(CCN2);ncbi_101102081(DOK4);ncbi_101102530(VANGL2);ncbi_101103771(S100A12);ncbi_101105201(FFAR4);ncbi_101109353(FGF1);ncbi_101109462(CCR7);ncbi_101110180(LIF);ncbi_101112083(SPRED3);ncbi_101114869(ADRA1B);ncbi_101115047(MAP2K6);ncbi_101115086(TNIK);ncbi_101117989(FKTN);ncbi_101118437(BMPER);ncbi_101121018(MAP3K5);ncbi_101121131(PTPN5);ncbi_101121588(INHBE);ncbi_101123406(HIPK3);ncbi…
GO:1904707	positive regulation of vascular smooth muscle cell proliferation	5	34	4.14e-05	0.00219447	ncbi_100415773(ADAMTS1);ncbi_101121018(MAP3K5);ncbi_101122759(Nr4a3);ncbi_443318(IGF1);ncbi_443498(EDN1)
GO:1903522	regulation of blood circulation	13	299	4.64e-05	0.00243604	ncbi_100303607(CCN2);ncbi_101103490(ATP1B2);ncbi_101106371(Cacna1d);ncbi_101107111(RANGRF);ncbi_101112949(STC1);ncbi_101114869(ADRA1B);ncbi_101115919(KCND3);ncbi_101117308(DES);ncbi_101123143(SCN1B);ncbi_101123436(NPR1);ncbi_443163(RGS2);ncbi_443259(PER2);ncbi_443498(EDN1)
GO:0001763	morphogenesis of a branching structure	12	258	4.77e-05	0.00247955	ncbi_101102530(VANGL2);ncbi_101103258(FOXF1);ncbi_101104155(SIX4);ncbi_101105814(MYCN);ncbi_101109353(FGF1);ncbi_101112238(SPNS2);ncbi_101114604(SEMA3C);ncbi_101120426(LLGL2);ncbi_443318(IGF1);ncbi_443406(IL6);ncbi_443498(EDN1);ncbi_497272(TEK)
GO:0001501	skeletal system development	19	584	4.94e-05	0.00254021	ncbi_100303607(CCN2);ncbi_101103329(POSTN);ncbi_101103843(CMLKR1);ncbi_101104155(SIX4);ncbi_101105570(HAPLN4);ncbi_101105814(MYCN);ncbi_101109815(AXIN2);ncbi_101112238(SPNS2);ncbi_101112286(PHEX);ncbi_101112521(RBM24);ncbi_101112949(STC1);ncbi_101117548(COL11A1);ncbi_101118781(LRRC17);ncbi_101119000(GPLD1);ncbi_114109131(INSIG2);ncbi_114117993(CEACAM6);ncbi_443318(IGF1);ncbi_443498(EDN1);ncbi_497…
GO:0009887	organ morphogenesis	33	1381	5.09e-05	0.00257423	ncbi_100303607(CCN2);ncbi_100415773(ADAMTS1);ncbi_101101980(Tcf7);ncbi_101102437(TGFBR3);ncbi_101102530(VANGL2);ncbi_101103258(FOXF1);ncbi_101104155(SIX4);ncbi_101104666(SAV1);ncbi_101105814(MYCN);ncbi_101107111(RANGRF);ncbi_101107985(PLEKHG4);ncbi_101109353(FGF1);ncbi_101109815(AXIN2);ncbi_101110180(LIF);ncbi_101112238(SPNS2);ncbi_101112521(RBM24);ncbi_101112949(STC1);ncbi_101113341(CA2);ncbi_10…
GO:0003347	epicardial cell to mesenchymal cell transition	3	7	5.13e-05	0.00257423	ncbi_101102437(TGFBR3);ncbi_101102530(VANGL2);ncbi_101109353(FGF1)
GO:0003205	cardiac chamber development	10	182	5.16e-05	0.00257423	ncbi_100415773(ADAMTS1);ncbi_101102437(TGFBR3);ncbi_101102530(VANGL2);ncbi_101103258(FOXF1);ncbi_101104666(SAV1);ncbi_101114604(SEMA3C);ncbi_101116915(ADGRG6);ncbi_101117548(COL11A1);ncbi_443318(IGF1);ncbi_497272(TEK)
GO:0023014	signal transduction by protein phosphorylation	26	969	5.44e-05	0.00268532	ncbi_100303607(CCN2);ncbi_101102081(DOK4);ncbi_101102530(VANGL2);ncbi_101103771(S100A12);ncbi_101105201(FFAR4);ncbi_101109353(FGF1);ncbi_101109462(CCR7);ncbi_101110180(LIF);ncbi_101112083(SPRED3);ncbi_101114869(ADRA1B);ncbi_101115047(MAP2K6);ncbi_101115086(TNIK);ncbi_101117989(FKTN);ncbi_101118437(BMPER);ncbi_101121018(MAP3K5);ncbi_101121131(PTPN5);ncbi_101121588(INHBE);ncbi_101123406(HIPK3);ncbi…
GO:0030182	neuron differentiation	39	1768	5.69e-05	0.00278144	ncbi_100302348(PMP22);ncbi_100415773(ADAMTS1);ncbi_101102072(NME1-1);ncbi_101102081(DOK4);ncbi_101102530(VANGL2);ncbi_101103094(DCLK2);ncbi_101103200(EXOC6);ncbi_101103329(POSTN);ncbi_101104666(SAV1);ncbi_101105662(GLDN);ncbi_101105814(MYCN);ncbi_101107985(PLEKHG4);ncbi_101108354(IL1RAP);ncbi_101108614(TENM4);ncbi_101108939(CAMK1D);ncbi_101109472(Dbndd2);ncbi_101110180(LIF);ncbi_101111294(STMN2);…
GO:0000904	cell morphogenesis involved in differentiation	28	1097	6.59e-05	0.00319181	ncbi_101102081(DOK4);ncbi_101102437(TGFBR3);ncbi_101102530(VANGL2);ncbi_101102773(MELTF);ncbi_101103200(EXOC6);ncbi_101103329(POSTN);ncbi_101104666(SAV1);ncbi_101108614(TENM4);ncbi_101109353(FGF1);ncbi_101109815(AXIN2);ncbi_101110180(LIF);ncbi_101110708(ELL3);ncbi_101111731(FLRT3);ncbi_101112949(STC1);ncbi_101113454(NGEF);ncbi_101114604(SEMA3C);ncbi_101115086(TNIK);ncbi_101116915(ADGRG6);ncbi_101…
GO:0051050	positive regulation of transport	28	1104	7.36e-05	0.0035275	ncbi_100034672(PTX3);ncbi_101102501(DOC2B);ncbi_101103080(Stac2);ncbi_101103329(POSTN);ncbi_101103490(ATP1B2);ncbi_101106371(Cacna1d);ncbi_101108354(IL1RAP);ncbi_101108683(Tub);ncbi_101108939(CAMK1D);ncbi_101109462(CCR7);ncbi_101110180(LIF);ncbi_101112949(STC1);ncbi_101113341(CA2);ncbi_101115047(MAP2K6);ncbi_101116983(PON1);ncbi_101119000(GPLD1);ncbi_101119015(ABCA1);ncbi_101120296(ANK3);ncbi_101…
GO:0060463	lung lobe morphogenesis	3	8	8.13e-05	0.00386208	ncbi_101103258(FOXF1);ncbi_101110180(LIF);ncbi_443318(IGF1)
GO:0055002	striated muscle cell development	11	232	8.33e-05	0.00391698	ncbi_101102530(VANGL2);ncbi_101104155(SIX4);ncbi_101111515(LDB3);ncbi_101112521(RBM24);ncbi_101114869(ADRA1B);ncbi_101117925(CRPPA);ncbi_101119239(NFATC2);ncbi_101120418(CCN4);ncbi_443163(RGS2);ncbi_443318(IGF1);ncbi_443498(EDN1)
GO:0007166	cell surface receptor signaling pathway	56	2965	8.56e-05	0.00398738	ncbi_100303607(CCN2);ncbi_100415773(ADAMTS1);ncbi_101101980(Tcf7);ncbi_101102072(NME1-1);ncbi_101102081(DOK4);ncbi_101102437(TGFBR3);ncbi_101102530(VANGL2);ncbi_101102552(IL18R1);ncbi_101103258(FOXF1);ncbi_101103329(POSTN);ncbi_101103371(Lrrc15);ncbi_101103554(MFNG);ncbi_101103683(IRF7);ncbi_101103843(CMLKR1);ncbi_101105162(ITGA11);ncbi_101106133(MUC1);ncbi_101108354(IL1RAP);ncbi_101109353(FGF1);…
GO:0007399	nervous system development	55	2896	8.73e-05	0.00402938	ncbi_100302348(PMP22);ncbi_100415773(ADAMTS1);ncbi_101101980(Tcf7);ncbi_101102072(NME1-1);ncbi_101102081(DOK4);ncbi_101102530(VANGL2);ncbi_101103094(DCLK2);ncbi_101103200(EXOC6);ncbi_101103329(POSTN);ncbi_101104155(SIX4);ncbi_101104666(SAV1);ncbi_101105570(HAPLN4);ncbi_101105662(GLDN);ncbi_101105814(MYCN);ncbi_101107985(PLEKHG4);ncbi_101108354(IL1RAP);ncbi_101108614(TENM4);ncbi_101108939(CAMK1D);…
GO:0006935	chemotaxis	22	772	8.95e-05	0.00409357	ncbi_101102081(DOK4);ncbi_101102530(VANGL2);ncbi_101103200(EXOC6);ncbi_101103771(S100A12);ncbi_101103843(CMLKR1);ncbi_101108614(TENM4);ncbi_101108683(Tub);ncbi_101108939(CAMK1D);ncbi_101109353(FGF1);ncbi_101109462(CCR7);ncbi_101111731(FLRT3);ncbi_101112286(PHEX);ncbi_101114604(SEMA3C);ncbi_101117925(CRPPA);ncbi_101120296(ANK3);ncbi_101121578(Egr3);ncbi_101122407(EGR2);ncbi_101122759(Nr4a3);ncbi_1…
GO:0030335	positive regulation of cell migration	17	509	9.07e-05	0.00411233	ncbi_100415773(ADAMTS1);ncbi_101103258(FOXF1);ncbi_101103329(POSTN);ncbi_101103371(Lrrc15);ncbi_101103843(CMLKR1);ncbi_101108939(CAMK1D);ncbi_101109353(FGF1);ncbi_101109462(CCR7);ncbi_101114604(SEMA3C);ncbi_101116996(FAM83H);ncbi_101119000(GPLD1);ncbi_101119706(CYP1B1);ncbi_101122759(Nr4a3);ncbi_443318(IGF1);ncbi_443406(IL6);ncbi_443498(EDN1);ncbi_497272(TEK)
GO:0043405	regulation of MAP kinase activity	14	367	9.71e-05	0.00434028	ncbi_101102530(VANGL2);ncbi_101103771(S100A12);ncbi_101109353(FGF1);ncbi_101109462(CCR7);ncbi_101112083(SPRED3);ncbi_101115047(MAP2K6);ncbi_101115086(TNIK);ncbi_101121018(MAP3K5);ncbi_101121131(PTPN5);ncbi_101123406(HIPK3);ncbi_443163(RGS2);ncbi_443318(IGF1);ncbi_443498(EDN1);ncbi_780505(IL1RN)
GO:0043583	ear development	12	278	9.75e-05	0.00434028	ncbi_101102530(VANGL2);ncbi_101104155(SIX4);ncbi_101105814(MYCN);ncbi_101116915(ADGRG6);ncbi_101117548(COL11A1);ncbi_101118437(BMPER);ncbi_101121943(CTHRC1);ncbi_101122759(Nr4a3);ncbi_114109131(INSIG2);ncbi_443318(IGF1);ncbi_443498(EDN1);ncbi_554333(MAFB)
GO:0006468	protein phosphorylation	43	2079	9.88e-05	0.00436024	ncbi_100303607(CCN2);ncbi_101102072(NME1-1);ncbi_101102081(DOK4);ncbi_101102437(TGFBR3);ncbi_101102530(VANGL2);ncbi_101103094(DCLK2);ncbi_101103371(Lrrc15);ncbi_101103771(S100A12);ncbi_101105201(FFAR4);ncbi_101108939(CAMK1D);ncbi_101109232(STK32C);ncbi_101109353(FGF1);ncbi_101109462(CCR7);ncbi_101109472(Dbndd2);ncbi_101109815(AXIN2);ncbi_101110180(LIF);ncbi_101110748(Gprc5a);ncbi_101111731(FLRT3)…
GO:0043410	positive regulation of MAPK cascade	18	566	0.000104519	0.00457226	ncbi_100303607(CCN2);ncbi_101102081(DOK4);ncbi_101102530(VANGL2);ncbi_101103771(S100A12);ncbi_101105201(FFAR4);ncbi_101109353(FGF1);ncbi_101109462(CCR7);ncbi_101110180(LIF);ncbi_101114869(ADRA1B);ncbi_101115047(MAP2K6);ncbi_101115086(TNIK);ncbi_101118437(BMPER);ncbi_101121018(MAP3K5);ncbi_443318(IGF1);ncbi_443406(IL6);ncbi_443498(EDN1);ncbi_497272(TEK);ncbi_780505(IL1RN)
GO:0086012	membrane depolarization during cardiac muscle cell action potential	4	22	0.000107132	0.00464582	ncbi_101106371(Cacna1d);ncbi_101107111(RANGRF);ncbi_101120296(ANK3);ncbi_101123143(SCN1B)
GO:0048660	regulation of smooth muscle cell proliferation	9	162	0.000112736	0.00483419	ncbi_100415773(ADAMTS1);ncbi_101115511(CALCRL);ncbi_101120418(CCN4);ncbi_101121018(MAP3K5);ncbi_101122759(Nr4a3);ncbi_101123436(NPR1);ncbi_443318(IGF1);ncbi_443406(IL6);ncbi_443498(EDN1)
GO:0048568	embryonic organ development	19	622	0.000113415	0.00483419	ncbi_101101980(Tcf7);ncbi_101102530(VANGL2);ncbi_101103258(FOXF1);ncbi_101104155(SIX4);ncbi_101105814(MYCN);ncbi_101107111(RANGRF);ncbi_101110180(LIF);ncbi_101112238(SPNS2);ncbi_101112521(RBM24);ncbi_101116915(ADGRG6);ncbi_101117548(COL11A1);ncbi_101120426(LLGL2);ncbi_101121943(CTHRC1);ncbi_101122407(EGR2);ncbi_101122759(Nr4a3);ncbi_114109131(INSIG2);ncbi_443318(IGF1);ncbi_443498(EDN1);ncbi_55433…
GO:0003298	physiological muscle hypertrophy	5	42	0.000117328	0.00487594	ncbi_101114869(ADRA1B);ncbi_101120418(CCN4);ncbi_443163(RGS2);ncbi_443318(IGF1);ncbi_443498(EDN1)
GO:0003301	physiological cardiac muscle hypertrophy	5	42	0.000117328	0.00487594	ncbi_101114869(ADRA1B);ncbi_101120418(CCN4);ncbi_443163(RGS2);ncbi_443318(IGF1);ncbi_443498(EDN1)
GO:0061049	cell growth involved in cardiac muscle cell development	5	42	0.000117328	0.00487594	ncbi_101114869(ADRA1B);ncbi_101120418(CCN4);ncbi_443163(RGS2);ncbi_443318(IGF1);ncbi_443498(EDN1)
GO:0060426	lung vasculature development	3	9	0.000120934	0.00494344	ncbi_101103258(FOXF1);ncbi_101110180(LIF);ncbi_443318(IGF1)
GO:0060462	lung lobe development	3	9	0.000120934	0.00494344	ncbi_101103258(FOXF1);ncbi_101110180(LIF);ncbi_443318(IGF1)
GO:0065009	regulation of molecular function	64	3588	0.000124025	0.00500845	MSTRG.5343(SETMAR);ncbi_100034672(PTX3);ncbi_100303607(CCN2);ncbi_100534645(UGT1A3);ncbi_101102072(NME1-1);ncbi_101102437(TGFBR3);ncbi_101102530(VANGL2);ncbi_101102552(IL18R1);ncbi_101103080(Stac2);ncbi_101103371(Lrrc15);ncbi_101103490(ATP1B2);ncbi_101103554(MFNG);ncbi_101103771(S100A12);ncbi_101103843(CMLKR1);ncbi_101104666(SAV1);ncbi_101104973(Ralgps1);ncbi_101106222(ADPRH);ncbi_101106371(Cacna…
GO:0042330	taxis	22	790	0.000124654	0.00500845	ncbi_101102081(DOK4);ncbi_101102530(VANGL2);ncbi_101103200(EXOC6);ncbi_101103771(S100A12);ncbi_101103843(CMLKR1);ncbi_101108614(TENM4);ncbi_101108683(Tub);ncbi_101108939(CAMK1D);ncbi_101109353(FGF1);ncbi_101109462(CCR7);ncbi_101111731(FLRT3);ncbi_101112286(PHEX);ncbi_101114604(SEMA3C);ncbi_101117925(CRPPA);ncbi_101120296(ANK3);ncbi_101121578(Egr3);ncbi_101122407(EGR2);ncbi_101122759(Nr4a3);ncbi_1…
GO:0043062	extracellular structure organization	26	1022	0.000129332	0.00500845	ncbi_100303607(CCN2);ncbi_101102530(VANGL2);ncbi_101102773(MELTF);ncbi_101103258(FOXF1);ncbi_101103329(POSTN);ncbi_101104155(SIX4);ncbi_101105162(ITGA11);ncbi_101107111(RANGRF);ncbi_101109462(CCR7);ncbi_101111294(STMN2);ncbi_101111467(GAS7);ncbi_101111515(LDB3);ncbi_101111940(SH3YL1);ncbi_101112521(RBM24);ncbi_101112689(KAZALD1);ncbi_101115445(ITGA7);ncbi_101117308(DES);ncbi_101117548(COL11A1);nc…
GO:0032485	regulation of Ral protein signal transduction	2	2	0.000132568	0.00500845	ncbi_101104973(Ralgps1);ncbi_101119920(RALGPS2)
GO:0048897	myelination of lateral line nerve axons	2	2	0.000132568	0.00500845	ncbi_101116915(ADGRG6);ncbi_101122407(EGR2)
GO:0048931	posterior lateral line nerve glial cell differentiation	2	2	0.000132568	0.00500845	ncbi_101116915(ADGRG6);ncbi_101122407(EGR2)
GO:0048932	myelination of posterior lateral line nerve axons	2	2	0.000132568	0.00500845	ncbi_101116915(ADGRG6);ncbi_101122407(EGR2)
GO:0048938	lateral line nerve glial cell morphogenesis involved in differentiation	2	2	0.000132568	0.00500845	ncbi_101116915(ADGRG6);ncbi_101122407(EGR2)
GO:0048941	posterior lateral line nerve glial cell development	2	2	0.000132568	0.00500845	ncbi_101116915(ADGRG6);ncbi_101122407(EGR2)
GO:0048942	posterior lateral line nerve glial cell morphogenesis involved in differentiation	2	2	0.000132568	0.00500845	ncbi_101116915(ADGRG6);ncbi_101122407(EGR2)
GO:0048659	smooth muscle cell proliferation	9	168	0.000148594	0.00557172	ncbi_100415773(ADAMTS1);ncbi_101115511(CALCRL);ncbi_101120418(CCN4);ncbi_101121018(MAP3K5);ncbi_101122759(Nr4a3);ncbi_101123436(NPR1);ncbi_443318(IGF1);ncbi_443406(IL6);ncbi_443498(EDN1)
GO:0048839	inner ear development	11	248	0.000150093	0.00558591	ncbi_101102530(VANGL2);ncbi_101104155(SIX4);ncbi_101105814(MYCN);ncbi_101116915(ADGRG6);ncbi_101117548(COL11A1);ncbi_101118437(BMPER);ncbi_101121943(CTHRC1);ncbi_101122759(Nr4a3);ncbi_114109131(INSIG2);ncbi_443318(IGF1);ncbi_554333(MAFB)
GO:1902105	regulation of leukocyte differentiation	12	293	0.000159519	0.00586083	ncbi_101102072(NME1-1);ncbi_101103355(CD83);ncbi_101103683(IRF7);ncbi_101109462(CCR7);ncbi_101110180(LIF);ncbi_101113341(CA2);ncbi_101118781(LRRC17);ncbi_101119239(NFATC2);ncbi_101121578(Egr3);ncbi_443218(FOS);ncbi_443406(IL6);ncbi_554333(MAFB)
GO:0048729	tissue morphogenesis	25	977	0.000160726	0.00586083	ncbi_101102437(TGFBR3);ncbi_101102530(VANGL2);ncbi_101103258(FOXF1);ncbi_101104155(SIX4);ncbi_101105814(MYCN);ncbi_101107111(RANGRF);ncbi_101107985(PLEKHG4);ncbi_101109353(FGF1);ncbi_101110180(LIF);ncbi_101111731(FLRT3);ncbi_101112238(SPNS2);ncbi_101112521(RBM24);ncbi_101112949(STC1);ncbi_101113341(CA2);ncbi_101114604(SEMA3C);ncbi_101117548(COL11A1);ncbi_101118437(BMPER);ncbi_101118965(TMEM100);n…
GO:0055001	muscle cell development	11	250	0.000161005	0.00586083	ncbi_101102530(VANGL2);ncbi_101104155(SIX4);ncbi_101111515(LDB3);ncbi_101112521(RBM24);ncbi_101114869(ADRA1B);ncbi_101117925(CRPPA);ncbi_101119239(NFATC2);ncbi_101120418(CCN4);ncbi_443163(RGS2);ncbi_443318(IGF1);ncbi_443498(EDN1)
GO:2000147	positive regulation of cell motility	17	536	0.000168459	0.00608771	ncbi_100415773(ADAMTS1);ncbi_101103258(FOXF1);ncbi_101103329(POSTN);ncbi_101103371(Lrrc15);ncbi_101103843(CMLKR1);ncbi_101108939(CAMK1D);ncbi_101109353(FGF1);ncbi_101109462(CCR7);ncbi_101114604(SEMA3C);ncbi_101116996(FAM83H);ncbi_101119000(GPLD1);ncbi_101119706(CYP1B1);ncbi_101122759(Nr4a3);ncbi_443318(IGF1);ncbi_443406(IL6);ncbi_443498(EDN1);ncbi_497272(TEK)
GO:0030198	extracellular matrix organization	25	982	0.000173864	0.00623785	ncbi_100303607(CCN2);ncbi_101102530(VANGL2);ncbi_101102773(MELTF);ncbi_101103258(FOXF1);ncbi_101103329(POSTN);ncbi_101104155(SIX4);ncbi_101105162(ITGA11);ncbi_101107111(RANGRF);ncbi_101109462(CCR7);ncbi_101111294(STMN2);ncbi_101111467(GAS7);ncbi_101111515(LDB3);ncbi_101111940(SH3YL1);ncbi_101112521(RBM24);ncbi_101112689(KAZALD1);ncbi_101115445(ITGA7);ncbi_101117308(DES);ncbi_101117548(COL11A1);nc…
GO:0071310	cellular response to organic substance	53	2831	0.000178048	0.00634232	ncbi_100303607(CCN2);ncbi_100415773(ADAMTS1);ncbi_100534645(UGT1A3);ncbi_101101980(Tcf7);ncbi_101102072(NME1-1);ncbi_101102437(TGFBR3);ncbi_101102552(IL18R1);ncbi_101103258(FOXF1);ncbi_101103329(POSTN);ncbi_101103349(TRIM2);ncbi_101103365(PLSCR4);ncbi_101103371(Lrrc15);ncbi_101103683(IRF7);ncbi_101103843(CMLKR1);ncbi_101105814(MYCN);ncbi_101106133(MUC1);ncbi_101106371(Cacna1d);ncbi_101108354(IL1R…
GO:0071385	cellular response to glucocorticoid stimulus	7	102	0.000180334	0.00637819	ncbi_100534645(UGT1A3);ncbi_101112949(STC1);ncbi_101118332(PLAT);ncbi_101119776(ABCC2);ncbi_443318(IGF1);ncbi_443406(IL6);ncbi_443498(EDN1)
GO:0048634	regulation of muscle organ development	9	173	0.000185329	0.00647311	ncbi_101102437(TGFBR3);ncbi_101104155(SIX4);ncbi_101104666(SAV1);ncbi_101112521(RBM24);ncbi_101120418(CCN4);ncbi_443163(RGS2);ncbi_443318(IGF1);ncbi_443406(IL6);ncbi_443498(EDN1)
GO:0048522	positive regulation of cellular process	91	5727	0.000185614	0.00647311	ncbi_100034672(PTX3);ncbi_100192429(HLF);ncbi_100303607(CCN2);ncbi_100415773(ADAMTS1);ncbi_101102072(NME1-1);ncbi_101102081(DOK4);ncbi_101102437(TGFBR3);ncbi_101102501(DOC2B);ncbi_101102530(VANGL2);ncbi_101102552(IL18R1);ncbi_101102773(MELTF);ncbi_101103080(Stac2);ncbi_101103258(FOXF1);ncbi_101103329(POSTN);ncbi_101103355(CD83);ncbi_101103371(Lrrc15);ncbi_101103490(ATP1B2);ncbi_101103554(MFNG);nc…
GO:0055021	regulation of cardiac muscle tissue growth	6	73	0.000196797	0.00681546	ncbi_101102437(TGFBR3);ncbi_101104666(SAV1);ncbi_101120418(CCN4);ncbi_443163(RGS2);ncbi_443318(IGF1);ncbi_443498(EDN1)
GO:0001816	cytokine production	20	705	0.00020082	0.00690681	ncbi_101102552(IL18R1);ncbi_101103329(POSTN);ncbi_101103355(CD83);ncbi_101103683(IRF7);ncbi_101103771(S100A12);ncbi_101103843(CMLKR1);ncbi_101105201(FFAR4);ncbi_101108354(IL1RAP);ncbi_101109462(CCR7);ncbi_101112256(Lrrc32);ncbi_101115409(TUSC2);ncbi_101115925(IGF2BP2);ncbi_101119015(ABCA1);ncbi_101119239(NFATC2);ncbi_101119706(CYP1B1);ncbi_101120942(ADGRG1);ncbi_101122759(Nr4a3);ncbi_105613643(HH…
GO:0051093	negative regulation of developmental process	27	1113	0.000206722	0.00706111	ncbi_100302348(PMP22);ncbi_100415773(ADAMTS1);ncbi_101102072(NME1-1);ncbi_101102437(TGFBR3);ncbi_101102773(MELTF);ncbi_101103329(POSTN);ncbi_101104155(SIX4);ncbi_101104666(SAV1);ncbi_101105814(MYCN);ncbi_101109815(AXIN2);ncbi_101110180(LIF);ncbi_101111294(STMN2);ncbi_101113454(NGEF);ncbi_101118781(LRRC17);ncbi_101119015(ABCA1);ncbi_101119239(NFATC2);ncbi_101120426(LLGL2);ncbi_101120942(ADGRG1);nc…
GO:0060343	trabecula formation	4	26	0.000211176	0.00716418	ncbi_100415773(ADAMTS1);ncbi_101102437(TGFBR3);ncbi_101116915(ADGRG6);ncbi_497272(TEK)
GO:0043506	regulation of JUN kinase activity	7	105	0.00021589	0.00727463	ncbi_101102530(VANGL2);ncbi_101109462(CCR7);ncbi_101115086(TNIK);ncbi_101121018(MAP3K5);ncbi_101123406(HIPK3);ncbi_443498(EDN1);ncbi_780505(IL1RN)
GO:0030334	regulation of cell migration	23	883	0.000231251	0.00772334	ncbi_100415773(ADAMTS1);ncbi_101102437(TGFBR3);ncbi_101103258(FOXF1);ncbi_101103329(POSTN);ncbi_101103371(Lrrc15);ncbi_101103843(CMLKR1);ncbi_101108939(CAMK1D);ncbi_101109353(FGF1);ncbi_101109462(CCR7);ncbi_101112949(STC1);ncbi_101114604(SEMA3C);ncbi_101116996(FAM83H);ncbi_101118437(BMPER);ncbi_101119000(GPLD1);ncbi_101119706(CYP1B1);ncbi_101120426(LLGL2);ncbi_101120942(ADGRG1);ncbi_101122759(Nr4…
GO:0010975	regulation of neuron projection development	18	604	0.000233088	0.00772334	ncbi_100302348(PMP22);ncbi_100415773(ADAMTS1);ncbi_101102072(NME1-1);ncbi_101104666(SAV1);ncbi_101108354(IL1RAP);ncbi_101108614(TENM4);ncbi_101108939(CAMK1D);ncbi_101110180(LIF);ncbi_101111294(STMN2);ncbi_101113454(NGEF);ncbi_101115086(TNIK);ncbi_101115628(TXLNB);ncbi_101117078(GRID2);ncbi_101121131(PTPN5);ncbi_101121774(NR2F1);ncbi_101123143(SCN1B);ncbi_443163(RGS2);ncbi_443406(IL6)
GO:0048738	cardiac muscle tissue development	11	261	0.000233853	0.00772334	ncbi_101102437(TGFBR3);ncbi_101104666(SAV1);ncbi_101108614(TENM4);ncbi_101109353(FGF1);ncbi_101112521(RBM24);ncbi_101114869(ADRA1B);ncbi_101117548(COL11A1);ncbi_101120418(CCN4);ncbi_443163(RGS2);ncbi_443318(IGF1);ncbi_443498(EDN1)
GO:0032989	cellular component morphogenesis	39	1892	0.000238268	0.00781739	ncbi_100302348(PMP22);ncbi_101102081(DOK4);ncbi_101102437(TGFBR3);ncbi_101102530(VANGL2);ncbi_101102773(MELTF);ncbi_101103200(EXOC6);ncbi_101103329(POSTN);ncbi_101104155(SIX4);ncbi_101104666(SAV1);ncbi_101107985(PLEKHG4);ncbi_101108614(TENM4);ncbi_101109353(FGF1);ncbi_101109815(AXIN2);ncbi_101110180(LIF);ncbi_101110708(ELL3);ncbi_101111467(GAS7);ncbi_101111515(LDB3);ncbi_101111731(FLRT3);ncbi_101…
GO:0060485	mesenchyme development	12	308	0.000252671	0.00823575	ncbi_101102437(TGFBR3);ncbi_101102530(VANGL2);ncbi_101103258(FOXF1);ncbi_101104155(SIX4);ncbi_101109353(FGF1);ncbi_101109815(AXIN2);ncbi_101110708(ELL3);ncbi_101112521(RBM24);ncbi_101114604(SEMA3C);ncbi_101118965(TMEM100);ncbi_101120426(LLGL2);ncbi_443498(EDN1)
GO:0003012	muscle system process	16	504	0.00025957	0.00840569	ncbi_100303607(CCN2);ncbi_101106371(Cacna1d);ncbi_101107111(RANGRF);ncbi_101112949(STC1);ncbi_101114869(ADRA1B);ncbi_101115047(MAP2K6);ncbi_101115511(CALCRL);ncbi_101115919(KCND3);ncbi_101117308(DES);ncbi_101120418(CCN4);ncbi_101122759(Nr4a3);ncbi_101123143(SCN1B);ncbi_443163(RGS2);ncbi_443318(IGF1);ncbi_443498(EDN1);ncbi_497274(CRYAB)
GO:0071384	cellular response to corticosteroid stimulus	7	109	0.000271881	0.00871441	ncbi_100534645(UGT1A3);ncbi_101112949(STC1);ncbi_101118332(PLAT);ncbi_101119776(ABCC2);ncbi_443318(IGF1);ncbi_443406(IL6);ncbi_443498(EDN1)
GO:0007165	signal transduction	105	6931	0.000272598	0.00871441	ncbi_100034672(PTX3);ncbi_100303607(CCN2);ncbi_100415773(ADAMTS1);ncbi_101101980(Tcf7);ncbi_101102072(NME1-1);ncbi_101102081(DOK4);ncbi_101102437(TGFBR3);ncbi_101102530(VANGL2);ncbi_101102552(IL18R1);ncbi_101102734(LVRN);ncbi_101103080(Stac2);ncbi_101103094(DCLK2);ncbi_101103258(FOXF1);ncbi_101103329(POSTN);ncbi_101103355(CD83);ncbi_101103371(Lrrc15);ncbi_101103554(MFNG);ncbi_101103683(IRF7);ncbi…
GO:0061050	regulation of cell growth involved in cardiac muscle cell development	4	28	0.000284043	0.00902245	ncbi_101120418(CCN4);ncbi_443163(RGS2);ncbi_443318(IGF1);ncbi_443498(EDN1)
GO:0002790	peptide secretion	19	670	0.000292098	0.00917648	ncbi_101102501(DOC2B);ncbi_101103329(POSTN);ncbi_101103771(S100A12);ncbi_101105201(FFAR4);ncbi_101106371(Cacna1d);ncbi_101108354(IL1RAP);ncbi_101109462(CCR7);ncbi_101110180(LIF);ncbi_101112256(Lrrc32);ncbi_101113902(RAB26);ncbi_101119000(GPLD1);ncbi_101119015(ABCA1);ncbi_101120426(LLGL2);ncbi_443259(PER2);ncbi_443318(IGF1);ncbi_443406(IL6);ncbi_443498(EDN1);ncbi_497272(TEK);ncbi_780505(IL1RN)
GO:0006941	striated muscle contraction	9	184	0.000293269	0.00917648	ncbi_100303607(CCN2);ncbi_101106371(Cacna1d);ncbi_101107111(RANGRF);ncbi_101112949(STC1);ncbi_101114869(ADRA1B);ncbi_101115047(MAP2K6);ncbi_101115919(KCND3);ncbi_101123143(SCN1B);ncbi_443163(RGS2)
GO:1902533	positive regulation of intracellular signal transduction	26	1077	0.000294413	0.00917648	ncbi_100303607(CCN2);ncbi_101102081(DOK4);ncbi_101102530(VANGL2);ncbi_101102552(IL18R1);ncbi_101103771(S100A12);ncbi_101104309(RASD2);ncbi_101105201(FFAR4);ncbi_101107985(PLEKHG4);ncbi_101109353(FGF1);ncbi_101109462(CCR7);ncbi_101110180(LIF);ncbi_101110677(F2RL2);ncbi_101114869(ADRA1B);ncbi_101115047(MAP2K6);ncbi_101115086(TNIK);ncbi_101115890(Camta1);ncbi_101118437(BMPER);ncbi_101119706(CYP1B1);…
GO:0051272	positive regulation of cellular component movement	17	563	0.000299249	0.00926928	ncbi_100415773(ADAMTS1);ncbi_101103258(FOXF1);ncbi_101103329(POSTN);ncbi_101103371(Lrrc15);ncbi_101103843(CMLKR1);ncbi_101108939(CAMK1D);ncbi_101109353(FGF1);ncbi_101109462(CCR7);ncbi_101114604(SEMA3C);ncbi_101116996(FAM83H);ncbi_101119000(GPLD1);ncbi_101119706(CYP1B1);ncbi_101122759(Nr4a3);ncbi_443318(IGF1);ncbi_443406(IL6);ncbi_443498(EDN1);ncbi_497272(TEK)
GO:0015804	neutral amino acid transport	8	147	0.000311549	0.0095379	ncbi_101103249(SLC43A2);ncbi_101111950(SLC3A1);ncbi_101117577(ABCC9);ncbi_101119015(ABCA1);ncbi_101119776(ABCC2);ncbi_101122496(ABCC1);ncbi_105605850(ABCA3);ncbi_443163(RGS2)
GO:0046942	carboxylic acid transport	17	565	0.000311746	0.0095379	ncbi_101103249(SLC43A2);ncbi_101111950(SLC3A1);ncbi_101112238(SPNS2);ncbi_101115047(MAP2K6);ncbi_101115907(PXMP2);ncbi_101117577(ABCC9);ncbi_101119015(ABCA1);ncbi_101119561(PLA2G12A);ncbi_101119776(ABCC2);ncbi_101121458(SLC25A21);ncbi_101122496(ABCC1);ncbi_105605850(ABCA3);ncbi_443163(RGS2);ncbi_443259(PER2);ncbi_443308(SLC2A3);ncbi_443498(EDN1);ncbi_780505(IL1RN)
GO:0035265	organ growth	10	227	0.000316103	0.00961224	ncbi_101102437(TGFBR3);ncbi_101104666(SAV1);ncbi_101108614(TENM4);ncbi_101109353(FGF1);ncbi_101112949(STC1);ncbi_101114869(ADRA1B);ncbi_101120418(CCN4);ncbi_443163(RGS2);ncbi_443318(IGF1);ncbi_443498(EDN1)
GO:0015849	organic acid transport	17	566	0.000318163	0.00961624	ncbi_101103249(SLC43A2);ncbi_101111950(SLC3A1);ncbi_101112238(SPNS2);ncbi_101115047(MAP2K6);ncbi_101115907(PXMP2);ncbi_101117577(ABCC9);ncbi_101119015(ABCA1);ncbi_101119561(PLA2G12A);ncbi_101119776(ABCC2);ncbi_101121458(SLC25A21);ncbi_101122496(ABCC1);ncbi_105605850(ABCA3);ncbi_443163(RGS2);ncbi_443259(PER2);ncbi_443308(SLC2A3);ncbi_443498(EDN1);ncbi_780505(IL1RN)
GO:1904705	regulation of vascular smooth muscle cell proliferation	5	52	0.000326487	0.00980836	ncbi_100415773(ADAMTS1);ncbi_101121018(MAP3K5);ncbi_101122759(Nr4a3);ncbi_443318(IGF1);ncbi_443498(EDN1)
GO:0033993	response to lipid	29	1274	0.000345087	0.0102576	ncbi_100303607(CCN2);ncbi_100415773(ADAMTS1);ncbi_100534645(UGT1A3);ncbi_101102072(NME1-1);ncbi_101102437(TGFBR3);ncbi_101103329(POSTN);ncbi_101103365(PLSCR4);ncbi_101109462(CCR7);ncbi_101112286(PHEX);ncbi_101112949(STC1);ncbi_101113341(CA2);ncbi_101114869(ADRA1B);ncbi_101116983(PON1);ncbi_101118332(PLAT);ncbi_101118590(STS);ncbi_101119000(GPLD1);ncbi_101119015(ABCA1);ncbi_101119776(ABCC2);ncbi_1…
GO:0044763	single-organism cellular process	191	15004	0.000345878	0.0102576	MSTRG.5343(SETMAR);ncbi_100034672(PTX3);ncbi_100192429(HLF);ncbi_100302348(PMP22);ncbi_100303607(CCN2);ncbi_100415773(ADAMTS1);ncbi_100529154(NUDT9);ncbi_100534645(UGT1A3);ncbi_101101980(Tcf7);ncbi_101102072(NME1-1);ncbi_101102081(DOK4);ncbi_101102277(Zdhhc23);ncbi_101102331(Lsr);ncbi_101102437(TGFBR3);ncbi_101102501(DOC2B);ncbi_101102530(VANGL2);ncbi_101102552(IL18R1);ncbi_101102734(LVRN);ncbi_1…
GO:0060420	regulation of heart growth	6	81	0.000347609	0.0102576	ncbi_101102437(TGFBR3);ncbi_101104666(SAV1);ncbi_101120418(CCN4);ncbi_443163(RGS2);ncbi_443318(IGF1);ncbi_443498(EDN1)
GO:1903018	regulation of glycoprotein metabolic process	5	53	0.000357148	0.0104158	ncbi_100034672(PTX3);ncbi_101109462(CCR7);ncbi_101117925(CRPPA);ncbi_101117989(FKTN);ncbi_443318(IGF1)
GO:1990874	vascular smooth muscle cell proliferation	5	53	0.000357148	0.0104158	ncbi_100415773(ADAMTS1);ncbi_101121018(MAP3K5);ncbi_101122759(Nr4a3);ncbi_443318(IGF1);ncbi_443498(EDN1)
GO:0050673	epithelial cell proliferation	14	417	0.000361591	0.010484	ncbi_101102072(NME1-1);ncbi_101102437(TGFBR3);ncbi_101104155(SIX4);ncbi_101104666(SAV1);ncbi_101109353(FGF1);ncbi_101118437(BMPER);ncbi_101120426(LLGL2);ncbi_101121578(Egr3);ncbi_101121774(NR2F1);ncbi_101122759(Nr4a3);ncbi_105602841(COL8A2);ncbi_443318(IGF1);ncbi_443406(IL6);ncbi_497272(TEK)
GO:0019755	one-carbon compound transport	6	82	0.000371493	0.0106714	ncbi_101113341(CA2);ncbi_101117577(ABCC9);ncbi_101119015(ABCA1);ncbi_101119776(ABCC2);ncbi_101122496(ABCC1);ncbi_105605850(ABCA3)
GO:0042221	response to chemical	83	5193	0.000372334	0.0106714	ncbi_100192429(HLF);ncbi_100303607(CCN2);ncbi_100415773(ADAMTS1);ncbi_100534645(UGT1A3);ncbi_101101980(Tcf7);ncbi_101102072(NME1-1);ncbi_101102081(DOK4);ncbi_101102437(TGFBR3);ncbi_101102530(VANGL2);ncbi_101102552(IL18R1);ncbi_101103200(EXOC6);ncbi_101103258(FOXF1);ncbi_101103329(POSTN);ncbi_101103349(TRIM2);ncbi_101103355(CD83);ncbi_101103365(PLSCR4);ncbi_101103371(Lrrc15);ncbi_101103683(IRF7);n…
GO:0022603	regulation of anatomical structure morphogenesis	30	1344	0.000376268	0.0107226	ncbi_100415773(ADAMTS1);ncbi_101102437(TGFBR3);ncbi_101102530(VANGL2);ncbi_101102773(MELTF);ncbi_101103329(POSTN);ncbi_101104155(SIX4);ncbi_101104666(SAV1);ncbi_101108614(TENM4);ncbi_101109353(FGF1);ncbi_101109815(AXIN2);ncbi_101110180(LIF);ncbi_101110708(ELL3);ncbi_101111467(GAS7);ncbi_101112521(RBM24);ncbi_101113454(NGEF);ncbi_101114604(SEMA3C);ncbi_101115086(TNIK);ncbi_101115445(ITGA7);ncbi_10…
GO:0098602	single organism cell adhesion	21	798	0.000381591	0.0107503	ncbi_101101980(Tcf7);ncbi_101102552(IL18R1);ncbi_101102773(MELTF);ncbi_101103329(POSTN);ncbi_101103355(CD83);ncbi_101105662(GLDN);ncbi_101109462(CCR7);ncbi_101112256(Lrrc32);ncbi_101115445(ITGA7);ncbi_101119239(NFATC2);ncbi_101119706(CYP1B1);ncbi_101120296(ANK3);ncbi_101121578(Egr3);ncbi_101122759(Nr4a3);ncbi_105613643(HHLA2);ncbi_114108678(CNTN4);ncbi_443318(IGF1);ncbi_443406(IL6);ncbi_497272(TE…
GO:0048705	skeletal system morphogenesis	11	277	0.000388338	0.0107503	ncbi_100303607(CCN2);ncbi_101104155(SIX4);ncbi_101105814(MYCN);ncbi_101109815(AXIN2);ncbi_101112238(SPNS2);ncbi_101112521(RBM24);ncbi_101112949(STC1);ncbi_101117548(COL11A1);ncbi_114109131(INSIG2);ncbi_443318(IGF1);ncbi_497272(TEK)
GO:0032484	Ral protein signal transduction	2	3	0.000394672	0.0107503	ncbi_101104973(Ralgps1);ncbi_101119920(RALGPS2)
GO:0048895	lateral line nerve glial cell differentiation	2	3	0.000394672	0.0107503	ncbi_101116915(ADGRG6);ncbi_101122407(EGR2)
GO:0048937	lateral line nerve glial cell development	2	3	0.000394672	0.0107503	ncbi_101116915(ADGRG6);ncbi_101122407(EGR2)
GO:0071324	cellular response to disaccharide stimulus	2	3	0.000394672	0.0107503	ncbi_101115511(CALCRL);ncbi_101120406(PICK1)
GO:0071329	cellular response to sucrose stimulus	2	3	0.000394672	0.0107503	ncbi_101115511(CALCRL);ncbi_101120406(PICK1)
GO:0042953	lipoprotein transport	6	83	0.000396641	0.0107503	ncbi_101102331(Lsr);ncbi_101117577(ABCC9);ncbi_101119015(ABCA1);ncbi_101119776(ABCC2);ncbi_101122496(ABCC1);ncbi_105605850(ABCA3)
GO:0044872	lipoprotein localization	6	83	0.000396641	0.0107503	ncbi_101102331(Lsr);ncbi_101117577(ABCC9);ncbi_101119015(ABCA1);ncbi_101119776(ABCC2);ncbi_101122496(ABCC1);ncbi_105605850(ABCA3)
GO:0046903	secretion	41	2079	0.000406141	0.0109482	ncbi_100034672(PTX3);ncbi_100303607(CCN2);ncbi_101102072(NME1-1);ncbi_101102501(DOC2B);ncbi_101103200(EXOC6);ncbi_101103258(FOXF1);ncbi_101103329(POSTN);ncbi_101103771(S100A12);ncbi_101105201(FFAR4);ncbi_101105979(GCA);ncbi_101106371(Cacna1d);ncbi_101108354(IL1RAP);ncbi_101109462(CCR7);ncbi_101110180(LIF);ncbi_101112256(Lrrc32);ncbi_101112687(ALDH3B1);ncbi_101112949(STC1);ncbi_101113341(CA2);ncbi…
GO:0010033	response to organic substance	63	3664	0.000410876	0.0110163	ncbi_100303607(CCN2);ncbi_100415773(ADAMTS1);ncbi_100534645(UGT1A3);ncbi_101101980(Tcf7);ncbi_101102072(NME1-1);ncbi_101102437(TGFBR3);ncbi_101102552(IL18R1);ncbi_101103258(FOXF1);ncbi_101103329(POSTN);ncbi_101103349(TRIM2);ncbi_101103355(CD83);ncbi_101103365(PLSCR4);ncbi_101103371(Lrrc15);ncbi_101103683(IRF7);ncbi_101103843(CMLKR1);ncbi_101105814(MYCN);ncbi_101106133(MUC1);ncbi_101106371(Cacna1d…
GO:0097305	response to alcohol	19	690	0.00042023	0.0112069	ncbi_100303607(CCN2);ncbi_100415773(ADAMTS1);ncbi_100534645(UGT1A3);ncbi_101102072(NME1-1);ncbi_101102437(TGFBR3);ncbi_101103329(POSTN);ncbi_101109462(CCR7);ncbi_101112286(PHEX);ncbi_101112949(STC1);ncbi_101118332(PLAT);ncbi_101119000(GPLD1);ncbi_101119015(ABCA1);ncbi_101119776(ABCC2);ncbi_443163(RGS2);ncbi_443218(FOS);ncbi_443318(IGF1);ncbi_443406(IL6);ncbi_443498(EDN1);ncbi_497274(CRYAB)
GO:0001974	blood vessel remodeling	5	55	0.00042495	0.0112725	ncbi_101102437(TGFBR3);ncbi_101110180(LIF);ncbi_101114604(SEMA3C);ncbi_101114869(ADRA1B);ncbi_443318(IGF1)
GO:0050767	regulation of neurogenesis	24	985	0.000446486	0.0117811	ncbi_100302348(PMP22);ncbi_100415773(ADAMTS1);ncbi_101102072(NME1-1);ncbi_101104666(SAV1);ncbi_101105814(MYCN);ncbi_101108354(IL1RAP);ncbi_101108614(TENM4);ncbi_101108939(CAMK1D);ncbi_101110180(LIF);ncbi_101110708(ELL3);ncbi_101111294(STMN2);ncbi_101113454(NGEF);ncbi_101115086(TNIK);ncbi_101115628(TXLNB);ncbi_101117078(GRID2);ncbi_101120942(ADGRG1);ncbi_101121131(PTPN5);ncbi_101121774(NR2F1);ncbi…
GO:0048545	response to steroid hormone	20	751	0.000453516	0.0118613	ncbi_100303607(CCN2);ncbi_100534645(UGT1A3);ncbi_101102072(NME1-1);ncbi_101103329(POSTN);ncbi_101112949(STC1);ncbi_101113341(CA2);ncbi_101114869(ADRA1B);ncbi_101118332(PLAT);ncbi_101118590(STS);ncbi_101119776(ABCC2);ncbi_101121774(NR2F1);ncbi_101122759(Nr4a3);ncbi_105605850(ABCA3);ncbi_443218(FOS);ncbi_443318(IGF1);ncbi_443406(IL6);ncbi_443498(EDN1);ncbi_497272(TEK);ncbi_497274(CRYAB);ncbi_780505…
GO:0090130	tissue migration	13	377	0.000455487	0.0118613	ncbi_101102437(TGFBR3);ncbi_101103200(EXOC6);ncbi_101103258(FOXF1);ncbi_101109353(FGF1);ncbi_101112949(STC1);ncbi_101118437(BMPER);ncbi_101119000(GPLD1);ncbi_101119422(PDZD2);ncbi_101119706(CYP1B1);ncbi_101121578(Egr3);ncbi_443318(IGF1);ncbi_443498(EDN1);ncbi_497272(TEK)
GO:0045596	negative regulation of cell differentiation	21	809	0.000456661	0.0118613	ncbi_100302348(PMP22);ncbi_101102072(NME1-1);ncbi_101102437(TGFBR3);ncbi_101102773(MELTF);ncbi_101103329(POSTN);ncbi_101104155(SIX4);ncbi_101105814(MYCN);ncbi_101109815(AXIN2);ncbi_101111294(STMN2);ncbi_101113454(NGEF);ncbi_101118781(LRRC17);ncbi_101119015(ABCA1);ncbi_101119239(NFATC2);ncbi_101120426(LLGL2);ncbi_101120942(ADGRG1);ncbi_101121774(NR2F1);ncbi_114108678(CNTN4);ncbi_443163(RGS2);ncbi_…
GO:0040012	regulation of locomotion	26	1112	0.000478919	0.012375	ncbi_100034672(PTX3);ncbi_100415773(ADAMTS1);ncbi_101102437(TGFBR3);ncbi_101103258(FOXF1);ncbi_101103329(POSTN);ncbi_101103371(Lrrc15);ncbi_101103843(CMLKR1);ncbi_101108939(CAMK1D);ncbi_101109353(FGF1);ncbi_101109462(CCR7);ncbi_101111996(NECTIN2);ncbi_101112286(PHEX);ncbi_101112949(STC1);ncbi_101114604(SEMA3C);ncbi_101116996(FAM83H);ncbi_101118437(BMPER);ncbi_101119000(GPLD1);ncbi_101119706(CYP1B…
GO:0010647	positive regulation of cell communication	39	1961	0.000489023	0.0125709	ncbi_100303607(CCN2);ncbi_101102081(DOK4);ncbi_101102437(TGFBR3);ncbi_101102501(DOC2B);ncbi_101102530(VANGL2);ncbi_101102552(IL18R1);ncbi_101103554(MFNG);ncbi_101103683(IRF7);ncbi_101103771(S100A12);ncbi_101104309(RASD2);ncbi_101105201(FFAR4);ncbi_101106371(Cacna1d);ncbi_101107985(PLEKHG4);ncbi_101109353(FGF1);ncbi_101109462(CCR7);ncbi_101109815(AXIN2);ncbi_101110180(LIF);ncbi_101110677(F2RL2);nc…
GO:0015886	heme transport	6	87	0.000510814	0.0129971	ncbi_101117577(ABCC9);ncbi_101119015(ABCA1);ncbi_101119262(MRS2);ncbi_101119776(ABCC2);ncbi_101122496(ABCC1);ncbi_105605850(ABCA3)
GO:0043507	positive regulation of JUN kinase activity	6	87	0.000510814	0.0129971	ncbi_101102530(VANGL2);ncbi_101109462(CCR7);ncbi_101115086(TNIK);ncbi_101121018(MAP3K5);ncbi_443498(EDN1);ncbi_780505(IL1RN)
GO:0031960	response to corticosteroid	11	287	0.000522849	0.0131822	ncbi_100303607(CCN2);ncbi_100534645(UGT1A3);ncbi_101112949(STC1);ncbi_101118332(PLAT);ncbi_101119776(ABCC2);ncbi_105605850(ABCA3);ncbi_443218(FOS);ncbi_443318(IGF1);ncbi_443406(IL6);ncbi_443498(EDN1);ncbi_780505(IL1RN)
GO:0051270	regulation of cellular component movement	25	1057	0.000523375	0.0131822	ncbi_100415773(ADAMTS1);ncbi_101102437(TGFBR3);ncbi_101103258(FOXF1);ncbi_101103329(POSTN);ncbi_101103371(Lrrc15);ncbi_101103843(CMLKR1);ncbi_101107111(RANGRF);ncbi_101108939(CAMK1D);ncbi_101109353(FGF1);ncbi_101109462(CCR7);ncbi_101112949(STC1);ncbi_101113182(CNIH2);ncbi_101114604(SEMA3C);ncbi_101116996(FAM83H);ncbi_101118437(BMPER);ncbi_101119000(GPLD1);ncbi_101119706(CYP1B1);ncbi_101120426(LLG…
GO:0048754	branching morphogenesis of an epithelial tube	9	200	0.000539016	0.0135079	ncbi_101102530(VANGL2);ncbi_101103258(FOXF1);ncbi_101104155(SIX4);ncbi_101105814(MYCN);ncbi_101109353(FGF1);ncbi_101112238(SPNS2);ncbi_443318(IGF1);ncbi_443498(EDN1);ncbi_497272(TEK)
GO:0014070	response to organic cyclic compound	30	1375	0.000549122	0.0136479	ncbi_100303607(CCN2);ncbi_100415773(ADAMTS1);ncbi_100534645(UGT1A3);ncbi_101102072(NME1-1);ncbi_101103258(FOXF1);ncbi_101103329(POSTN);ncbi_101103355(CD83);ncbi_101105814(MYCN);ncbi_101109815(AXIN2);ncbi_101112286(PHEX);ncbi_101112949(STC1);ncbi_101113341(CA2);ncbi_101114869(ADRA1B);ncbi_101118332(PLAT);ncbi_101118590(STS);ncbi_101119000(GPLD1);ncbi_101119015(ABCA1);ncbi_101119706(CYP1B1);ncbi_10…
GO:0019932	second-messenger-mediated signaling	14	435	0.000550077	0.0136479	ncbi_101103843(CMLKR1);ncbi_101104309(RASD2);ncbi_101106371(Cacna1d);ncbi_101114869(ADRA1B);ncbi_101115511(CALCRL);ncbi_101115890(Camta1);ncbi_101116915(ADGRG6);ncbi_101118965(TMEM100);ncbi_101119015(ABCA1);ncbi_101119239(NFATC2);ncbi_101123436(NPR1);ncbi_443163(RGS2);ncbi_443318(IGF1);ncbi_443498(EDN1)
GO:0006936	muscle contraction	13	385	0.000554664	0.0136936	ncbi_100303607(CCN2);ncbi_101106371(Cacna1d);ncbi_101107111(RANGRF);ncbi_101112949(STC1);ncbi_101114869(ADRA1B);ncbi_101115047(MAP2K6);ncbi_101115511(CALCRL);ncbi_101115919(KCND3);ncbi_101117308(DES);ncbi_101123143(SCN1B);ncbi_443163(RGS2);ncbi_443498(EDN1);ncbi_497274(CRYAB)
GO:0008284	positive regulation of cell proliferation	24	1003	0.000577439	0.0141857	ncbi_100303607(CCN2);ncbi_100415773(ADAMTS1);ncbi_101102072(NME1-1);ncbi_101102437(TGFBR3);ncbi_101103258(FOXF1);ncbi_101105814(MYCN);ncbi_101109353(FGF1);ncbi_101109462(CCR7);ncbi_101110180(LIF);ncbi_101110708(ELL3);ncbi_101115511(CALCRL);ncbi_101118590(STS);ncbi_101119239(NFATC2);ncbi_101120418(CCN4);ncbi_101120942(ADGRG1);ncbi_101121018(MAP3K5);ncbi_101121578(Egr3);ncbi_101121943(CTHRC1);ncbi_…
GO:0023056	positive regulation of signaling	38	1911	0.00058616	0.0143293	ncbi_100303607(CCN2);ncbi_101102081(DOK4);ncbi_101102437(TGFBR3);ncbi_101102501(DOC2B);ncbi_101102530(VANGL2);ncbi_101102552(IL18R1);ncbi_101103554(MFNG);ncbi_101103683(IRF7);ncbi_101103771(S100A12);ncbi_101104309(RASD2);ncbi_101105201(FFAR4);ncbi_101106371(Cacna1d);ncbi_101107985(PLEKHG4);ncbi_101109353(FGF1);ncbi_101109462(CCR7);ncbi_101109815(AXIN2);ncbi_101110180(LIF);ncbi_101110677(F2RL2);nc…
GO:0061384	heart trabecula morphogenesis	4	34	0.00060948	0.0148267	ncbi_100415773(ADAMTS1);ncbi_101102437(TGFBR3);ncbi_101116915(ADGRG6);ncbi_497272(TEK)
GO:0015711	organic anion transport	19	712	0.000615226	0.0148939	ncbi_101103249(SLC43A2);ncbi_101103365(PLSCR4);ncbi_101111950(SLC3A1);ncbi_101112238(SPNS2);ncbi_101113341(CA2);ncbi_101115047(MAP2K6);ncbi_101115907(PXMP2);ncbi_101117577(ABCC9);ncbi_101119015(ABCA1);ncbi_101119561(PLA2G12A);ncbi_101119776(ABCC2);ncbi_101121458(SLC25A21);ncbi_101122496(ABCC1);ncbi_105605850(ABCA3);ncbi_443163(RGS2);ncbi_443259(PER2);ncbi_443308(SLC2A3);ncbi_443498(EDN1);ncbi_780…
GO:0070252	actin-mediated cell contraction	7	125	0.000623217	0.0150144	ncbi_101106371(Cacna1d);ncbi_101107111(RANGRF);ncbi_101112949(STC1);ncbi_101115919(KCND3);ncbi_101117308(DES);ncbi_101117577(ABCC9);ncbi_101123143(SCN1B)
GO:0009966	regulation of signal transduction	58	3348	0.000634753	0.0152188	ncbi_100303607(CCN2);ncbi_101102081(DOK4);ncbi_101102437(TGFBR3);ncbi_101102530(VANGL2);ncbi_101102552(IL18R1);ncbi_101103329(POSTN);ncbi_101103371(Lrrc15);ncbi_101103554(MFNG);ncbi_101103683(IRF7);ncbi_101103771(S100A12);ncbi_101103843(CMLKR1);ncbi_101104309(RASD2);ncbi_101104973(Ralgps1);ncbi_101105201(FFAR4);ncbi_101106133(MUC1);ncbi_101107985(PLEKHG4);ncbi_101108683(Tub);ncbi_101109353(FGF1);…
GO:2000145	regulation of cell motility	23	951	0.000652711	0.0155408	ncbi_100415773(ADAMTS1);ncbi_101102437(TGFBR3);ncbi_101103258(FOXF1);ncbi_101103329(POSTN);ncbi_101103371(Lrrc15);ncbi_101103843(CMLKR1);ncbi_101108939(CAMK1D);ncbi_101109353(FGF1);ncbi_101109462(CCR7);ncbi_101112949(STC1);ncbi_101114604(SEMA3C);ncbi_101116996(FAM83H);ncbi_101118437(BMPER);ncbi_101119000(GPLD1);ncbi_101119706(CYP1B1);ncbi_101120426(LLGL2);ncbi_101120942(ADGRG1);ncbi_101122759(Nr4…
GO:0009605	response to external stimulus	53	2984	0.000656653	0.0155408	ncbi_100034672(PTX3);ncbi_100192429(HLF);ncbi_100302348(PMP22);ncbi_100415773(ADAMTS1);ncbi_100534645(UGT1A3);ncbi_101102081(DOK4);ncbi_101102530(VANGL2);ncbi_101103200(EXOC6);ncbi_101103258(FOXF1);ncbi_101103329(POSTN);ncbi_101103365(PLSCR4);ncbi_101103683(IRF7);ncbi_101103771(S100A12);ncbi_101103843(CMLKR1);ncbi_101104759(LRP11);ncbi_101105201(FFAR4);ncbi_101108614(TENM4);ncbi_101108683(Tub);nc…
GO:0051090	regulation of sequence-specific DNA binding transcription factor activity	14	443	0.000657532	0.0155408	ncbi_101102437(TGFBR3);ncbi_101102552(IL18R1);ncbi_101103771(S100A12);ncbi_101103843(CMLKR1);ncbi_101104666(SAV1);ncbi_101106371(Cacna1d);ncbi_101108354(IL1RAP);ncbi_101108939(CAMK1D);ncbi_101112153(FOXS1);ncbi_101119706(CYP1B1);ncbi_443218(FOS);ncbi_443406(IL6);ncbi_443453(CAMK2A);ncbi_443498(EDN1)
GO:0001667	ameboidal-type cell migration	15	496	0.000667491	0.0156617	ncbi_101102437(TGFBR3);ncbi_101102530(VANGL2);ncbi_101103200(EXOC6);ncbi_101109353(FGF1);ncbi_101112949(STC1);ncbi_101114604(SEMA3C);ncbi_101117577(ABCC9);ncbi_101118437(BMPER);ncbi_101119000(GPLD1);ncbi_101119422(PDZD2);ncbi_101119706(CYP1B1);ncbi_101121578(Egr3);ncbi_443318(IGF1);ncbi_443498(EDN1);ncbi_497272(TEK)
GO:0046578	regulation of Ras protein signal transduction	10	250	0.000672871	0.0156617	ncbi_101104973(Ralgps1);ncbi_101107985(PLEKHG4);ncbi_101110677(F2RL2);ncbi_101113454(NGEF);ncbi_101114869(ADRA1B);ncbi_101119015(ABCA1);ncbi_101119833(TNK1);ncbi_101119920(RALGPS2);ncbi_101120942(ADGRG1);ncbi_443318(IGF1)
GO:0002761	regulation of myeloid leukocyte differentiation	7	127	0.000684999	0.0156617	ncbi_101102072(NME1-1);ncbi_101103683(IRF7);ncbi_101110180(LIF);ncbi_101113341(CA2);ncbi_101118781(LRRC17);ncbi_443218(FOS);ncbi_554333(MAFB)
GO:0015750	pentose transport	5	61	0.000687213	0.0156617	ncbi_101117577(ABCC9);ncbi_101119015(ABCA1);ncbi_101119776(ABCC2);ncbi_101122496(ABCC1);ncbi_105605850(ABCA3)
GO:0015753	D-xylose transport	5	61	0.000687213	0.0156617	ncbi_101117577(ABCC9);ncbi_101119015(ABCA1);ncbi_101119776(ABCC2);ncbi_101122496(ABCC1);ncbi_105605850(ABCA3)
GO:0043213	bacteriocin transport	5	61	0.000687213	0.0156617	ncbi_101117577(ABCC9);ncbi_101119015(ABCA1);ncbi_101119776(ABCC2);ncbi_101122496(ABCC1);ncbi_105605850(ABCA3)
GO:0048473	D-methionine transport	5	61	0.000687213	0.0156617	ncbi_101117577(ABCC9);ncbi_101119015(ABCA1);ncbi_101119776(ABCC2);ncbi_101122496(ABCC1);ncbi_105605850(ABCA3)
GO:1901678	iron coordination entity transport	6	92	0.000687772	0.0156617	ncbi_101117577(ABCC9);ncbi_101119015(ABCA1);ncbi_101119262(MRS2);ncbi_101119776(ABCC2);ncbi_101122496(ABCC1);ncbi_105605850(ABCA3)
GO:0016202	regulation of striated muscle tissue development	8	166	0.000699697	0.0158609	ncbi_101102437(TGFBR3);ncbi_101104155(SIX4);ncbi_101104666(SAV1);ncbi_101112521(RBM24);ncbi_101120418(CCN4);ncbi_443163(RGS2);ncbi_443318(IGF1);ncbi_443498(EDN1)
GO:0015821	methionine transport	5	62	0.00074057	0.0165139	ncbi_101117577(ABCC9);ncbi_101119015(ABCA1);ncbi_101119776(ABCC2);ncbi_101122496(ABCC1);ncbi_105605850(ABCA3)
GO:0043215	daunorubicin transport	5	62	0.00074057	0.0165139	ncbi_101117577(ABCC9);ncbi_101119015(ABCA1);ncbi_101119776(ABCC2);ncbi_101122496(ABCC1);ncbi_105605850(ABCA3)
GO:0040017	positive regulation of locomotion	17	610	0.00074079	0.0165139	ncbi_100415773(ADAMTS1);ncbi_101103258(FOXF1);ncbi_101103329(POSTN);ncbi_101103371(Lrrc15);ncbi_101103843(CMLKR1);ncbi_101108939(CAMK1D);ncbi_101109353(FGF1);ncbi_101109462(CCR7);ncbi_101114604(SEMA3C);ncbi_101116996(FAM83H);ncbi_101119000(GPLD1);ncbi_101119706(CYP1B1);ncbi_101122759(Nr4a3);ncbi_443318(IGF1);ncbi_443406(IL6);ncbi_443498(EDN1);ncbi_497272(TEK)
GO:0009306	protein secretion	23	960	0.000741751	0.0165139	ncbi_101102501(DOC2B);ncbi_101103329(POSTN);ncbi_101103771(S100A12);ncbi_101105201(FFAR4);ncbi_101106371(Cacna1d);ncbi_101108354(IL1RAP);ncbi_101109462(CCR7);ncbi_101112256(Lrrc32);ncbi_101113902(RAB26);ncbi_101117577(ABCC9);ncbi_101119000(GPLD1);ncbi_101119015(ABCA1);ncbi_101119776(ABCC2);ncbi_101120426(LLGL2);ncbi_101122319(CD200R1);ncbi_101122496(ABCC1);ncbi_105605850(ABCA3);ncbi_121815986(LNX…
GO:0035269	protein O-linked mannosylation	3	16	0.000759506	0.0167595	ncbi_101117098(FKRP);ncbi_101117925(CRPPA);ncbi_101117989(FKTN)
GO:0061051	positive regulation of cell growth involved in cardiac muscle cell development	3	16	0.000759506	0.0167595	ncbi_101120418(CCN4);ncbi_443318(IGF1);ncbi_443498(EDN1)
GO:0048918	posterior lateral line nerve development	2	4	0.000783333	0.0170426	ncbi_101116915(ADGRG6);ncbi_101122407(EGR2)
GO:2000660	negative regulation of interleukin-1-mediated signaling pathway	2	4	0.000783333	0.0170426	ncbi_443406(IL6);ncbi_780505(IL1RN)
GO:1901861	regulation of muscle tissue development	8	169	0.000786592	0.0170426	ncbi_101102437(TGFBR3);ncbi_101104155(SIX4);ncbi_101104666(SAV1);ncbi_101112521(RBM24);ncbi_101120418(CCN4);ncbi_443163(RGS2);ncbi_443318(IGF1);ncbi_443498(EDN1)
GO:0046328	regulation of JNK cascade	9	211	0.000790636	0.0170426	ncbi_100303607(CCN2);ncbi_101102530(VANGL2);ncbi_101109462(CCR7);ncbi_101115086(TNIK);ncbi_101117989(FKTN);ncbi_101121018(MAP3K5);ncbi_101123406(HIPK3);ncbi_443498(EDN1);ncbi_780505(IL1RN)
GO:0014911	positive regulation of smooth muscle cell migration	5	63	0.000796961	0.0170426	ncbi_100415773(ADAMTS1);ncbi_101103329(POSTN);ncbi_101119706(CYP1B1);ncbi_101122759(Nr4a3);ncbi_443318(IGF1)
GO:0033231	carbohydrate export	5	63	0.000796961	0.0170426	ncbi_101117577(ABCC9);ncbi_101119015(ABCA1);ncbi_101119776(ABCC2);ncbi_101122496(ABCC1);ncbi_105605850(ABCA3)
GO:1902305	regulation of sodium ion transmembrane transport	5	63	0.000796961	0.0170426	ncbi_101103490(ATP1B2);ncbi_101107111(RANGRF);ncbi_101120296(ANK3);ncbi_101123143(SCN1B);ncbi_443318(IGF1)
GO:0002521	leukocyte differentiation	16	559	0.000799672	0.0170426	ncbi_101101980(Tcf7);ncbi_101102072(NME1-1);ncbi_101102552(IL18R1);ncbi_101103355(CD83);ncbi_101103554(MFNG);ncbi_101103683(IRF7);ncbi_101109462(CCR7);ncbi_101110180(LIF);ncbi_101113341(CA2);ncbi_101115409(TUSC2);ncbi_101118781(LRRC17);ncbi_101119239(NFATC2);ncbi_101121578(Egr3);ncbi_443218(FOS);ncbi_443406(IL6);ncbi_554333(MAFB)
GO:0044093	positive regulation of molecular function	38	1944	0.000811201	0.0172147	MSTRG.5343(SETMAR);ncbi_100303607(CCN2);ncbi_101102072(NME1-1);ncbi_101102437(TGFBR3);ncbi_101102530(VANGL2);ncbi_101102552(IL18R1);ncbi_101103080(Stac2);ncbi_101103490(ATP1B2);ncbi_101103554(MFNG);ncbi_101103771(S100A12);ncbi_101104666(SAV1);ncbi_101106222(ADPRH);ncbi_101106371(Cacna1d);ncbi_101107985(PLEKHG4);ncbi_101108354(IL1RAP);ncbi_101108939(CAMK1D);ncbi_101109353(FGF1);ncbi_101109462(CCR7…
GO:0014909	smooth muscle cell migration	6	95	0.00081469	0.0172155	ncbi_100415773(ADAMTS1);ncbi_101103329(POSTN);ncbi_101118332(PLAT);ncbi_101119706(CYP1B1);ncbi_101122759(Nr4a3);ncbi_443318(IGF1)
GO:0010941	regulation of cell death	38	1945	0.000819078	0.017223	ncbi_100303607(CCN2);ncbi_101101980(Tcf7);ncbi_101102072(NME1-1);ncbi_101102437(TGFBR3);ncbi_101103349(TRIM2);ncbi_101103683(IRF7);ncbi_101104155(SIX4);ncbi_101104666(SAV1);ncbi_101105201(FFAR4);ncbi_101105814(MYCN);ncbi_101106133(MUC1);ncbi_101108939(CAMK1D);ncbi_101109462(CCR7);ncbi_101109768(PNMA2);ncbi_101109815(AXIN2);ncbi_101110708(ELL3);ncbi_101113454(NGEF);ncbi_101115047(MAP2K6);ncbi_1011…
GO:0051716	cellular response to stimulus	126	8914	0.000821952	0.017223	MSTRG.5343(SETMAR);ncbi_100034672(PTX3);ncbi_100192429(HLF);ncbi_100303607(CCN2);ncbi_100415773(ADAMTS1);ncbi_100529154(NUDT9);ncbi_100534645(UGT1A3);ncbi_101101980(Tcf7);ncbi_101102072(NME1-1);ncbi_101102081(DOK4);ncbi_101102437(TGFBR3);ncbi_101102530(VANGL2);ncbi_101102552(IL18R1);ncbi_101102734(LVRN);ncbi_101103080(Stac2);ncbi_101103094(DCLK2);ncbi_101103258(FOXF1);ncbi_101103329(POSTN);ncbi_1…
GO:0051046	regulation of secretion	22	907	0.000825457	0.0172241	ncbi_101102501(DOC2B);ncbi_101103258(FOXF1);ncbi_101103329(POSTN);ncbi_101105201(FFAR4);ncbi_101106371(Cacna1d);ncbi_101108354(IL1RAP);ncbi_101109462(CCR7);ncbi_101110180(LIF);ncbi_101112256(Lrrc32);ncbi_101112949(STC1);ncbi_101113902(RAB26);ncbi_101115047(MAP2K6);ncbi_101119000(GPLD1);ncbi_101120426(LLGL2);ncbi_101123436(NPR1);ncbi_443259(PER2);ncbi_443318(IGF1);ncbi_443406(IL6);ncbi_443453(CAMK…
GO:0010976	positive regulation of neuron projection development	12	352	0.000829766	0.0172418	ncbi_100415773(ADAMTS1);ncbi_101102072(NME1-1);ncbi_101108354(IL1RAP);ncbi_101108614(TENM4);ncbi_101108939(CAMK1D);ncbi_101110180(LIF);ncbi_101111294(STMN2);ncbi_101115628(TXLNB);ncbi_101121131(PTPN5);ncbi_101123143(SCN1B);ncbi_443163(RGS2);ncbi_443406(IL6)
GO:0034694	response to prostaglandin	4	37	0.000844847	0.0174194	ncbi_100415773(ADAMTS1);ncbi_101102437(TGFBR3);ncbi_101109462(CCR7);ncbi_443498(EDN1)
GO:0050663	cytokine secretion	9	213	0.000845298	0.0174194	ncbi_101103329(POSTN);ncbi_101103771(S100A12);ncbi_101105201(FFAR4);ncbi_101108354(IL1RAP);ncbi_101109462(CCR7);ncbi_101112256(Lrrc32);ncbi_101119015(ABCA1);ncbi_443406(IL6);ncbi_497272(TEK)
GO:0001101	response to acid chemical	15	508	0.000850794	0.017434	ncbi_100303607(CCN2);ncbi_100415773(ADAMTS1);ncbi_101102072(NME1-1);ncbi_101102437(TGFBR3);ncbi_101104759(LRP11);ncbi_101109462(CCR7);ncbi_101116983(PON1);ncbi_101118332(PLAT);ncbi_101119015(ABCA1);ncbi_101119776(ABCC2);ncbi_101121131(PTPN5);ncbi_114109131(INSIG2);ncbi_443406(IL6);ncbi_443498(EDN1);ncbi_497272(TEK)
GO:0015846	polyamine transport	5	64	0.000856495	0.017434	ncbi_101117577(ABCC9);ncbi_101119015(ABCA1);ncbi_101119776(ABCC2);ncbi_101122496(ABCC1);ncbi_105605850(ABCA3)
GO:0030321	transepithelial chloride transport	5	64	0.000856495	0.017434	ncbi_101117577(ABCC9);ncbi_101119015(ABCA1);ncbi_101119776(ABCC2);ncbi_101122496(ABCC1);ncbi_105605850(ABCA3)
GO:0055024	regulation of cardiac muscle tissue development	6	96	0.000860778	0.01745	ncbi_101102437(TGFBR3);ncbi_101104666(SAV1);ncbi_101120418(CCN4);ncbi_443163(RGS2);ncbi_443318(IGF1);ncbi_443498(EDN1)
GO:0002009	morphogenesis of an epithelium	20	792	0.000878129	0.0177297	ncbi_101102530(VANGL2);ncbi_101103258(FOXF1);ncbi_101104155(SIX4);ncbi_101105814(MYCN);ncbi_101107111(RANGRF);ncbi_101107985(PLEKHG4);ncbi_101109353(FGF1);ncbi_101110180(LIF);ncbi_101111731(FLRT3);ncbi_101112238(SPNS2);ncbi_101112521(RBM24);ncbi_101113341(CA2);ncbi_101114604(SEMA3C);ncbi_101118437(BMPER);ncbi_101120426(LLGL2);ncbi_101121943(CTHRC1);ncbi_443318(IGF1);ncbi_443406(IL6);ncbi_443498(E…
GO:0010720	positive regulation of cell development	19	734	0.000884108	0.0177784	ncbi_100415773(ADAMTS1);ncbi_101102072(NME1-1);ncbi_101108354(IL1RAP);ncbi_101108614(TENM4);ncbi_101108939(CAMK1D);ncbi_101109815(AXIN2);ncbi_101110180(LIF);ncbi_101110708(ELL3);ncbi_101111294(STMN2);ncbi_101112521(RBM24);ncbi_101114604(SEMA3C);ncbi_101115628(TXLNB);ncbi_101120418(CCN4);ncbi_101121131(PTPN5);ncbi_101123143(SCN1B);ncbi_443163(RGS2);ncbi_443318(IGF1);ncbi_443406(IL6);ncbi_443498(ED…
GO:0031344	regulation of cell projection organization	20	794	0.000905578	0.017908	ncbi_100302348(PMP22);ncbi_100415773(ADAMTS1);ncbi_101102072(NME1-1);ncbi_101104666(SAV1);ncbi_101108354(IL1RAP);ncbi_101108614(TENM4);ncbi_101108939(CAMK1D);ncbi_101109462(CCR7);ncbi_101110180(LIF);ncbi_101111294(STMN2);ncbi_101111940(SH3YL1);ncbi_101113454(NGEF);ncbi_101115086(TNIK);ncbi_101115628(TXLNB);ncbi_101117078(GRID2);ncbi_101121131(PTPN5);ncbi_101121774(NR2F1);ncbi_101123143(SCN1B);ncb…
GO:0051384	response to glucocorticoid	10	260	0.000908411	0.017908	ncbi_100534645(UGT1A3);ncbi_101112949(STC1);ncbi_101118332(PLAT);ncbi_101119776(ABCC2);ncbi_105605850(ABCA3);ncbi_443218(FOS);ncbi_443318(IGF1);ncbi_443406(IL6);ncbi_443498(EDN1);ncbi_780505(IL1RN)
GO:0055006	cardiac cell development	6	97	0.00090885	0.017908	ncbi_101102437(TGFBR3);ncbi_101114869(ADRA1B);ncbi_101120418(CCN4);ncbi_443163(RGS2);ncbi_443318(IGF1);ncbi_443498(EDN1)
GO:1901700	response to oxygen-containing compound	39	2025	0.000910281	0.017908	ncbi_100303607(CCN2);ncbi_100415773(ADAMTS1);ncbi_100534645(UGT1A3);ncbi_101102072(NME1-1);ncbi_101102437(TGFBR3);ncbi_101103329(POSTN);ncbi_101103365(PLSCR4);ncbi_101104759(LRP11);ncbi_101106371(Cacna1d);ncbi_101108683(Tub);ncbi_101109462(CCR7);ncbi_101112286(PHEX);ncbi_101112949(STC1);ncbi_101113341(CA2);ncbi_101114869(ADRA1B);ncbi_101115047(MAP2K6);ncbi_101115511(CALCRL);ncbi_101116983(PON1);n…
GO:0002684	positive regulation of immune system process	23	975	0.000913747	0.017908	ncbi_101102552(IL18R1);ncbi_101103258(FOXF1);ncbi_101103355(CD83);ncbi_101103683(IRF7);ncbi_101103843(CMLKR1);ncbi_101106133(MUC1);ncbi_101108939(CAMK1D);ncbi_101109462(CCR7);ncbi_101110180(LIF);ncbi_101111996(NECTIN2);ncbi_101113341(CA2);ncbi_101115047(MAP2K6);ncbi_101119000(GPLD1);ncbi_101119239(NFATC2);ncbi_101121578(Egr3);ncbi_101122759(Nr4a3);ncbi_101123372(FCER2);ncbi_105613643(HHLA2);ncbi_…
GO:0015706	nitrate transport	5	65	0.00091928	0.017908	ncbi_101117577(ABCC9);ncbi_101119015(ABCA1);ncbi_101119776(ABCC2);ncbi_101122496(ABCC1);ncbi_105605850(ABCA3)
GO:0015920	lipopolysaccharide transport	5	65	0.00091928	0.017908	ncbi_101117577(ABCC9);ncbi_101119015(ABCA1);ncbi_101119776(ABCC2);ncbi_101122496(ABCC1);ncbi_105605850(ABCA3)
GO:1901656	glycoside transport	5	65	0.00091928	0.017908	ncbi_101117577(ABCC9);ncbi_101119015(ABCA1);ncbi_101119776(ABCC2);ncbi_101122496(ABCC1);ncbi_105605850(ABCA3)
GO:0048863	stem cell differentiation	13	408	0.000947094	0.0183123	ncbi_101102437(TGFBR3);ncbi_101102530(VANGL2);ncbi_101104155(SIX4);ncbi_101104666(SAV1);ncbi_101109353(FGF1);ncbi_101109815(AXIN2);ncbi_101110180(LIF);ncbi_101110708(ELL3);ncbi_101112521(RBM24);ncbi_101114604(SEMA3C);ncbi_101118965(TMEM100);ncbi_101120426(LLGL2);ncbi_443498(EDN1)
GO:0009725	response to hormone	29	1357	0.000947377	0.0183123	ncbi_100303607(CCN2);ncbi_100415773(ADAMTS1);ncbi_100534645(UGT1A3);ncbi_101102072(NME1-1);ncbi_101102437(TGFBR3);ncbi_101103329(POSTN);ncbi_101108683(Tub);ncbi_101109462(CCR7);ncbi_101112286(PHEX);ncbi_101112949(STC1);ncbi_101113341(CA2);ncbi_101114869(ADRA1B);ncbi_101118332(PLAT);ncbi_101118590(STS);ncbi_101119000(GPLD1);ncbi_101119776(ABCC2);ncbi_101121774(NR2F1);ncbi_101122407(EGR2);ncbi_1011…
GO:0086001	cardiac muscle cell action potential	5	66	0.000985425	0.0189742	ncbi_101106371(Cacna1d);ncbi_101107111(RANGRF);ncbi_101115919(KCND3);ncbi_101120296(ANK3);ncbi_101123143(SCN1B)
GO:0008643	carbohydrate transport	12	360	0.00100731	0.0192516	ncbi_101105201(FFAR4);ncbi_101112238(SPNS2);ncbi_101115890(Camta1);ncbi_101117577(ABCC9);ncbi_101119015(ABCA1);ncbi_101119776(ABCC2);ncbi_101122496(ABCC1);ncbi_101122759(Nr4a3);ncbi_105605850(ABCA3);ncbi_443308(SLC2A3);ncbi_443318(IGF1);ncbi_443498(EDN1)
GO:0045664	regulation of neuron differentiation	20	801	0.00100756	0.0192516	ncbi_100302348(PMP22);ncbi_100415773(ADAMTS1);ncbi_101102072(NME1-1);ncbi_101104666(SAV1);ncbi_101105814(MYCN);ncbi_101108354(IL1RAP);ncbi_101108614(TENM4);ncbi_101108939(CAMK1D);ncbi_101110180(LIF);ncbi_101111294(STMN2);ncbi_101113454(NGEF);ncbi_101115086(TNIK);ncbi_101115628(TXLNB);ncbi_101117078(GRID2);ncbi_101121131(PTPN5);ncbi_101121774(NR2F1);ncbi_101123143(SCN1B);ncbi_114108678(CNTN4);ncbi…
GO:0030155	regulation of cell adhesion	19	743	0.00102026	0.01942	ncbi_101102773(MELTF);ncbi_101103258(FOXF1);ncbi_101103329(POSTN);ncbi_101103355(CD83);ncbi_101106133(MUC1);ncbi_101109462(CCR7);ncbi_101111515(LDB3);ncbi_101112256(Lrrc32);ncbi_101119239(NFATC2);ncbi_101119706(CYP1B1);ncbi_101120296(ANK3);ncbi_101120942(ADGRG1);ncbi_101121578(Egr3);ncbi_101122759(Nr4a3);ncbi_105613643(HHLA2);ncbi_443318(IGF1);ncbi_443406(IL6);ncbi_497272(TEK);ncbi_780505(IL1RN)
GO:0043434	response to peptide hormone	16	573	0.00103682	0.0196601	ncbi_100303607(CCN2);ncbi_101102437(TGFBR3);ncbi_101112286(PHEX);ncbi_101113341(CA2);ncbi_101118332(PLAT);ncbi_101118590(STS);ncbi_101119000(GPLD1);ncbi_101119776(ABCC2);ncbi_101122407(EGR2);ncbi_101122759(Nr4a3);ncbi_114109131(INSIG2);ncbi_443318(IGF1);ncbi_443406(IL6);ncbi_443453(CAMK2A);ncbi_443498(EDN1);ncbi_497272(TEK)
GO:0042940	D-amino acid transport	5	67	0.00105504	0.0198239	ncbi_101117577(ABCC9);ncbi_101119015(ABCA1);ncbi_101119776(ABCC2);ncbi_101122496(ABCC1);ncbi_105605850(ABCA3)
GO:0010631	epithelial cell migration	12	362	0.00105633	0.0198239	ncbi_101102437(TGFBR3);ncbi_101103200(EXOC6);ncbi_101109353(FGF1);ncbi_101112949(STC1);ncbi_101118437(BMPER);ncbi_101119000(GPLD1);ncbi_101119422(PDZD2);ncbi_101119706(CYP1B1);ncbi_101121578(Egr3);ncbi_443318(IGF1);ncbi_443498(EDN1);ncbi_497272(TEK)
GO:0045859	regulation of protein kinase activity	21	864	0.00105807	0.0198239	ncbi_101102530(VANGL2);ncbi_101103371(Lrrc15);ncbi_101103771(S100A12);ncbi_101109353(FGF1);ncbi_101109462(CCR7);ncbi_101109472(Dbndd2);ncbi_101109815(AXIN2);ncbi_101110748(Gprc5a);ncbi_101111731(FLRT3);ncbi_101112083(SPRED3);ncbi_101115047(MAP2K6);ncbi_101115086(TNIK);ncbi_101121018(MAP3K5);ncbi_101121131(PTPN5);ncbi_101123406(HIPK3);ncbi_106990878(CAMK2N2);ncbi_443163(RGS2);ncbi_443318(IGF1);ncb…
GO:0014031	mesenchymal cell development	9	220	0.00106136	0.0198239	ncbi_101102437(TGFBR3);ncbi_101102530(VANGL2);ncbi_101109353(FGF1);ncbi_101109815(AXIN2);ncbi_101110708(ELL3);ncbi_101114604(SEMA3C);ncbi_101118965(TMEM100);ncbi_101120426(LLGL2);ncbi_443498(EDN1)
GO:0000101	sulfur amino acid transport	6	100	0.00106555	0.0198279	ncbi_101111950(SLC3A1);ncbi_101117577(ABCC9);ncbi_101119015(ABCA1);ncbi_101119776(ABCC2);ncbi_101122496(ABCC1);ncbi_105605850(ABCA3)
GO:0043549	regulation of kinase activity	22	926	0.00107987	0.0200198	ncbi_101102530(VANGL2);ncbi_101103371(Lrrc15);ncbi_101103771(S100A12);ncbi_101109353(FGF1);ncbi_101109462(CCR7);ncbi_101109472(Dbndd2);ncbi_101109815(AXIN2);ncbi_101110748(Gprc5a);ncbi_101111731(FLRT3);ncbi_101112083(SPRED3);ncbi_101115047(MAP2K6);ncbi_101115086(TNIK);ncbi_101121018(MAP3K5);ncbi_101121131(PTPN5);ncbi_101123406(HIPK3);ncbi_106990878(CAMK2N2);ncbi_443163(RGS2);ncbi_443318(IGF1);ncb…
GO:0043542	endothelial cell migration	9	221	0.00109558	0.0202358	ncbi_101109353(FGF1);ncbi_101112949(STC1);ncbi_101118437(BMPER);ncbi_101119000(GPLD1);ncbi_101119706(CYP1B1);ncbi_101121578(Egr3);ncbi_443318(IGF1);ncbi_443498(EDN1);ncbi_497272(TEK)
GO:0045117	azole transport	6	101	0.00112213	0.02061	ncbi_101117577(ABCC9);ncbi_101119015(ABCA1);ncbi_101119776(ABCC2);ncbi_101122496(ABCC1);ncbi_105605850(ABCA3);ncbi_443498(EDN1)
GO:0033308	hydroxyectoine transport	5	68	0.00112824	0.02061	ncbi_101117577(ABCC9);ncbi_101119015(ABCA1);ncbi_101119776(ABCC2);ncbi_101122496(ABCC1);ncbi_105605850(ABCA3)
GO:0051470	ectoine transport	5	68	0.00112824	0.02061	ncbi_101117577(ABCC9);ncbi_101119015(ABCA1);ncbi_101119776(ABCC2);ncbi_101122496(ABCC1);ncbi_105605850(ABCA3)
GO:0090132	epithelium migration	12	365	0.00113357	0.0206317	ncbi_101102437(TGFBR3);ncbi_101103200(EXOC6);ncbi_101109353(FGF1);ncbi_101112949(STC1);ncbi_101118437(BMPER);ncbi_101119000(GPLD1);ncbi_101119422(PDZD2);ncbi_101119706(CYP1B1);ncbi_101121578(Egr3);ncbi_443318(IGF1);ncbi_443498(EDN1);ncbi_497272(TEK)
GO:0006820	anion transport	22	930	0.00114131	0.0206972	ncbi_101103249(SLC43A2);ncbi_101103365(PLSCR4);ncbi_101111950(SLC3A1);ncbi_101112238(SPNS2);ncbi_101112949(STC1);ncbi_101113341(CA2);ncbi_101115047(MAP2K6);ncbi_101115907(PXMP2);ncbi_101117577(ABCC9);ncbi_101119015(ABCA1);ncbi_101119561(PLA2G12A);ncbi_101119776(ABCC2);ncbi_101121458(SLC25A21);ncbi_101122496(ABCC1);ncbi_101122868(TG);ncbi_101123372(FCER2);ncbi_105605850(ABCA3);ncbi_443163(RGS2);nc…
GO:0048598	embryonic morphogenesis	21	870	0.00115329	0.0208176	ncbi_101101980(Tcf7);ncbi_101102530(VANGL2);ncbi_101103258(FOXF1);ncbi_101104155(SIX4);ncbi_101105814(MYCN);ncbi_101107111(RANGRF);ncbi_101108614(TENM4);ncbi_101111731(FLRT3);ncbi_101112238(SPNS2);ncbi_101112521(RBM24);ncbi_101115445(ITGA7);ncbi_101116915(ADGRG6);ncbi_101117548(COL11A1);ncbi_101120426(LLGL2);ncbi_101121943(CTHRC1);ncbi_101122759(Nr4a3);ncbi_114109131(INSIG2);ncbi_443318(IGF1);ncb…
GO:0070887	cellular response to chemical stimulus	58	3429	0.0011563	0.0208176	ncbi_100303607(CCN2);ncbi_100415773(ADAMTS1);ncbi_100534645(UGT1A3);ncbi_101101980(Tcf7);ncbi_101102072(NME1-1);ncbi_101102437(TGFBR3);ncbi_101102552(IL18R1);ncbi_101103258(FOXF1);ncbi_101103329(POSTN);ncbi_101103349(TRIM2);ncbi_101103365(PLSCR4);ncbi_101103371(Lrrc15);ncbi_101103683(IRF7);ncbi_101103771(S100A12);ncbi_101103843(CMLKR1);ncbi_101105814(MYCN);ncbi_101106133(MUC1);ncbi_101106371(Cacn…
GO:0015716	organic phosphonate transport	5	69	0.00120514	0.0215271	ncbi_101117577(ABCC9);ncbi_101119015(ABCA1);ncbi_101119776(ABCC2);ncbi_101122496(ABCC1);ncbi_105605850(ABCA3)
GO:0021545	cranial nerve development	5	69	0.00120514	0.0215271	ncbi_101104155(SIX4);ncbi_101116915(ADGRG6);ncbi_101122407(EGR2);ncbi_443318(IGF1);ncbi_554333(MAFB)
GO:0032880	regulation of protein localization	25	1121	0.00120866	0.0215271	MSTRG.5343(SETMAR);ncbi_101102501(DOC2B);ncbi_101103080(Stac2);ncbi_101103094(DCLK2);ncbi_101103329(POSTN);ncbi_101103371(Lrrc15);ncbi_101104155(SIX4);ncbi_101105201(FFAR4);ncbi_101106371(Cacna1d);ncbi_101107111(RANGRF);ncbi_101108354(IL1RAP);ncbi_101109462(CCR7);ncbi_101109488(ABHD17C);ncbi_101110180(LIF);ncbi_101112256(Lrrc32);ncbi_101113182(CNIH2);ncbi_101119000(GPLD1);ncbi_101120296(ANK3);ncb…
GO:0007411	axon guidance	12	368	0.00121544	0.0215708	ncbi_101102081(DOK4);ncbi_101102530(VANGL2);ncbi_101103200(EXOC6);ncbi_101108614(TENM4);ncbi_101111731(FLRT3);ncbi_101114604(SEMA3C);ncbi_101117925(CRPPA);ncbi_101120296(ANK3);ncbi_101122407(EGR2);ncbi_101122759(Nr4a3);ncbi_101123143(SCN1B);ncbi_114108678(CNTN4)
GO:0002027	regulation of heart rate	6	103	0.00124219	0.0219443	ncbi_101106371(Cacna1d);ncbi_101107111(RANGRF);ncbi_101114869(ADRA1B);ncbi_101115919(KCND3);ncbi_101123143(SCN1B);ncbi_443498(EDN1)
GO:0010613	positive regulation of cardiac muscle hypertrophy	4	41	0.00124969	0.0219443	ncbi_101120418(CCN4);ncbi_101122759(Nr4a3);ncbi_443318(IGF1);ncbi_443498(EDN1)
GO:0014742	positive regulation of muscle hypertrophy	4	41	0.00124969	0.0219443	ncbi_101120418(CCN4);ncbi_101122759(Nr4a3);ncbi_443318(IGF1);ncbi_443498(EDN1)
GO:0048881	mechanosensory lateral line system development	3	19	0.00128111	0.0223387	ncbi_101116915(ADGRG6);ncbi_101120426(LLGL2);ncbi_101122407(EGR2)
GO:0048915	posterior lateral line system development	3	19	0.00128111	0.0223387	ncbi_101116915(ADGRG6);ncbi_101120426(LLGL2);ncbi_101122407(EGR2)
GO:0003150	muscular septum morphogenesis	2	5	0.00129562	0.0223573	ncbi_101102437(TGFBR3);ncbi_101102530(VANGL2)
GO:0060681	branch elongation involved in ureteric bud branching	2	5	0.00129562	0.0223573	ncbi_101104155(SIX4);ncbi_101109353(FGF1)
GO:1900825	regulation of membrane depolarization during cardiac muscle cell action potential	2	5	0.00129562	0.0223573	ncbi_101107111(RANGRF);ncbi_101120296(ANK3)
GO:0035051	cardiocyte differentiation	8	183	0.00131397	0.0225958	ncbi_101102437(TGFBR3);ncbi_101102530(VANGL2);ncbi_101108614(TENM4);ncbi_101114869(ADRA1B);ncbi_101120418(CCN4);ncbi_443163(RGS2);ncbi_443318(IGF1);ncbi_443498(EDN1)
GO:0048584	positive regulation of response to stimulus	44	2420	0.00133068	0.0228045	ncbi_100303607(CCN2);ncbi_101102081(DOK4);ncbi_101102437(TGFBR3);ncbi_101102530(VANGL2);ncbi_101102552(IL18R1);ncbi_101103554(MFNG);ncbi_101103683(IRF7);ncbi_101103771(S100A12);ncbi_101103843(CMLKR1);ncbi_101104309(RASD2);ncbi_101105201(FFAR4);ncbi_101105814(MYCN);ncbi_101106133(MUC1);ncbi_101106371(Cacna1d);ncbi_101107985(PLEKHG4);ncbi_101108939(CAMK1D);ncbi_101109353(FGF1);ncbi_101109462(CCR7);…
GO:0051130	positive regulation of cellular component organization	31	1521	0.00134977	0.023035	ncbi_100034672(PTX3);ncbi_100303607(CCN2);ncbi_100415773(ADAMTS1);ncbi_101102072(NME1-1);ncbi_101102501(DOC2B);ncbi_101102773(MELTF);ncbi_101103080(Stac2);ncbi_101106133(MUC1);ncbi_101107111(RANGRF);ncbi_101108354(IL1RAP);ncbi_101108614(TENM4);ncbi_101108683(Tub);ncbi_101108939(CAMK1D);ncbi_101109462(CCR7);ncbi_101109815(AXIN2);ncbi_101110180(LIF);ncbi_101111294(STMN2);ncbi_101111731(FLRT3);ncbi_…
GO:0055023	positive regulation of cardiac muscle tissue growth	4	42	0.00136888	0.023035	ncbi_101102437(TGFBR3);ncbi_101120418(CCN4);ncbi_443318(IGF1);ncbi_443498(EDN1)
GO:0015689	molybdate ion transport	5	71	0.00137047	0.023035	ncbi_101117577(ABCC9);ncbi_101119015(ABCA1);ncbi_101119776(ABCC2);ncbi_101122496(ABCC1);ncbi_105605850(ABCA3)
GO:0030974	thiamine pyrophosphate transport	5	71	0.00137047	0.023035	ncbi_101117577(ABCC9);ncbi_101119015(ABCA1);ncbi_101119776(ABCC2);ncbi_101122496(ABCC1);ncbi_105605850(ABCA3)
GO:0086003	cardiac muscle cell contraction	5	71	0.00137047	0.023035	ncbi_101106371(Cacna1d);ncbi_101107111(RANGRF);ncbi_101112949(STC1);ncbi_101115919(KCND3);ncbi_101123143(SCN1B)
GO:0003300	cardiac muscle hypertrophy	6	105	0.00137184	0.023035	ncbi_101114869(ADRA1B);ncbi_101120418(CCN4);ncbi_101122759(Nr4a3);ncbi_443163(RGS2);ncbi_443318(IGF1);ncbi_443498(EDN1)
GO:0001932	regulation of protein phosphorylation	31	1524	0.0013927	0.0232496	ncbi_100303607(CCN2);ncbi_101102081(DOK4);ncbi_101102530(VANGL2);ncbi_101103371(Lrrc15);ncbi_101103771(S100A12);ncbi_101105201(FFAR4);ncbi_101109353(FGF1);ncbi_101109462(CCR7);ncbi_101109472(Dbndd2);ncbi_101109815(AXIN2);ncbi_101110180(LIF);ncbi_101110748(Gprc5a);ncbi_101111731(FLRT3);ncbi_101112083(SPRED3);ncbi_101114869(ADRA1B);ncbi_101115047(MAP2K6);ncbi_101115086(TNIK);ncbi_101117989(FKTN);nc…
GO:0097485	neuron projection guidance	12	374	0.00139395	0.0232496	ncbi_101102081(DOK4);ncbi_101102530(VANGL2);ncbi_101103200(EXOC6);ncbi_101108614(TENM4);ncbi_101111731(FLRT3);ncbi_101114604(SEMA3C);ncbi_101117925(CRPPA);ncbi_101120296(ANK3);ncbi_101122407(EGR2);ncbi_101122759(Nr4a3);ncbi_101123143(SCN1B);ncbi_114108678(CNTN4)
GO:0051181	cofactor transport	7	144	0.00142924	0.0237588	ncbi_101117577(ABCC9);ncbi_101119015(ABCA1);ncbi_101119262(MRS2);ncbi_101119776(ABCC2);ncbi_101121458(SLC25A21);ncbi_101122496(ABCC1);ncbi_105605850(ABCA3)
GO:0060429	epithelium development	33	1663	0.00145778	0.0241526	ncbi_100303607(CCN2);ncbi_101101980(Tcf7);ncbi_101102437(TGFBR3);ncbi_101102530(VANGL2);ncbi_101103200(EXOC6);ncbi_101103258(FOXF1);ncbi_101104155(SIX4);ncbi_101104666(SAV1);ncbi_101105814(MYCN);ncbi_101107111(RANGRF);ncbi_101107985(PLEKHG4);ncbi_101109353(FGF1);ncbi_101109815(AXIN2);ncbi_101110093(CERS3);ncbi_101110180(LIF);ncbi_101111731(FLRT3);ncbi_101112238(SPNS2);ncbi_101112521(RBM24);ncbi_1…
GO:0045444	fat cell differentiation	9	231	0.0014895	0.0243285	ncbi_101103843(CMLKR1);ncbi_101104666(SAV1);ncbi_101105201(FFAR4);ncbi_101122407(EGR2);ncbi_101122759(Nr4a3);ncbi_443163(RGS2);ncbi_443259(PER2);ncbi_443318(IGF1);ncbi_443406(IL6)
GO:0048864	stem cell development	9	231	0.0014895	0.0243285	ncbi_101102437(TGFBR3);ncbi_101102530(VANGL2);ncbi_101109353(FGF1);ncbi_101109815(AXIN2);ncbi_101110708(ELL3);ncbi_101114604(SEMA3C);ncbi_101118965(TMEM100);ncbi_101120426(LLGL2);ncbi_443498(EDN1)
GO:0033160	positive regulation of protein import into nucleus, translocation	3	20	0.00149443	0.0243285	ncbi_101121131(PTPN5);ncbi_443318(IGF1);ncbi_443406(IL6)
GO:0002720	positive regulation of cytokine production involved in immune response	4	43	0.00149579	0.0243285	ncbi_101102552(IL18R1);ncbi_101122759(Nr4a3);ncbi_443406(IL6);ncbi_497272(TEK)
GO:0010765	positive regulation of sodium ion transport	4	43	0.00149579	0.0243285	ncbi_101103490(ATP1B2);ncbi_101120296(ANK3);ncbi_101123143(SCN1B);ncbi_443318(IGF1)
GO:0090257	regulation of muscle system process	10	278	0.00150158	0.0243285	ncbi_100303607(CCN2);ncbi_101107111(RANGRF);ncbi_101112949(STC1);ncbi_101114869(ADRA1B);ncbi_101115511(CALCRL);ncbi_101120418(CCN4);ncbi_101122759(Nr4a3);ncbi_443163(RGS2);ncbi_443318(IGF1);ncbi_443498(EDN1)
GO:0048523	negative regulation of cellular process	81	5256	0.0015055	0.0243285	MSTRG.5343(SETMAR);ncbi_100034672(PTX3);ncbi_100302348(PMP22);ncbi_100303607(CCN2);ncbi_100415773(ADAMTS1);ncbi_100534645(UGT1A3);ncbi_101101980(Tcf7);ncbi_101102072(NME1-1);ncbi_101102437(TGFBR3);ncbi_101102773(MELTF);ncbi_101103094(DCLK2);ncbi_101103258(FOXF1);ncbi_101103329(POSTN);ncbi_101103371(Lrrc15);ncbi_101103683(IRF7);ncbi_101103843(CMLKR1);ncbi_101104155(SIX4);ncbi_101104309(RASD2);ncbi…
GO:0035637	multicellular organismal signaling	8	187	0.00150742	0.0243285	ncbi_101103490(ATP1B2);ncbi_101106371(Cacna1d);ncbi_101107111(RANGRF);ncbi_101115919(KCND3);ncbi_101120296(ANK3);ncbi_101123143(SCN1B);ncbi_101123436(NPR1);ncbi_443406(IL6)
GO:0048762	mesenchymal cell differentiation	9	232	0.00153445	0.0246849	ncbi_101102437(TGFBR3);ncbi_101102530(VANGL2);ncbi_101109353(FGF1);ncbi_101109815(AXIN2);ncbi_101110708(ELL3);ncbi_101114604(SEMA3C);ncbi_101118965(TMEM100);ncbi_101120426(LLGL2);ncbi_443498(EDN1)
GO:0006817	phosphate ion transport	7	146	0.00154726	0.0248063	ncbi_101117577(ABCC9);ncbi_101119015(ABCA1);ncbi_101119776(ABCC2);ncbi_101122496(ABCC1);ncbi_101123372(FCER2);ncbi_105605850(ABCA3);ncbi_443308(SLC2A3)
GO:0015840	urea transport	5	73	0.00155195	0.0248063	ncbi_101117577(ABCC9);ncbi_101119015(ABCA1);ncbi_101119776(ABCC2);ncbi_101122496(ABCC1);ncbi_105605850(ABCA3)
GO:0043406	positive regulation of MAP kinase activity	10	280	0.00158342	0.0250994	ncbi_101102530(VANGL2);ncbi_101103771(S100A12);ncbi_101109353(FGF1);ncbi_101109462(CCR7);ncbi_101115047(MAP2K6);ncbi_101115086(TNIK);ncbi_101121018(MAP3K5);ncbi_443318(IGF1);ncbi_443498(EDN1);ncbi_780505(IL1RN)
GO:0014897	striated muscle hypertrophy	6	108	0.00158538	0.0250994	ncbi_101114869(ADRA1B);ncbi_101120418(CCN4);ncbi_101122759(Nr4a3);ncbi_443163(RGS2);ncbi_443318(IGF1);ncbi_443498(EDN1)
GO:0061337	cardiac conduction	6	108	0.00158538	0.0250994	ncbi_101103490(ATP1B2);ncbi_101106371(Cacna1d);ncbi_101107111(RANGRF);ncbi_101115919(KCND3);ncbi_101123143(SCN1B);ncbi_101123436(NPR1)
GO:0006954	inflammatory response	18	714	0.00161788	0.0255328	ncbi_100034672(PTX3);ncbi_100534645(UGT1A3);ncbi_101102552(IL18R1);ncbi_101103258(FOXF1);ncbi_101103771(S100A12);ncbi_101105201(FFAR4);ncbi_101105798(CHST2);ncbi_101108354(IL1RAP);ncbi_101108939(CAMK1D);ncbi_101109462(CCR7);ncbi_101114452(BCL6B);ncbi_101115409(TUSC2);ncbi_101115511(CALCRL);ncbi_101117316(DMBT1);ncbi_443218(FOS);ncbi_443406(IL6);ncbi_497272(TEK);ncbi_780505(IL1RN)
GO:0086009	membrane repolarization	4	44	0.00163067	0.0256535	ncbi_101103490(ATP1B2);ncbi_101106371(Cacna1d);ncbi_101115919(KCND3);ncbi_101123143(SCN1B)
GO:0010611	regulation of cardiac muscle hypertrophy	5	74	0.00164904	0.0256993	ncbi_101120418(CCN4);ncbi_101122759(Nr4a3);ncbi_443163(RGS2);ncbi_443318(IGF1);ncbi_443498(EDN1)
GO:0015871	choline transport	5	74	0.00164904	0.0256993	ncbi_101117577(ABCC9);ncbi_101119015(ABCA1);ncbi_101119776(ABCC2);ncbi_101122496(ABCC1);ncbi_105605850(ABCA3)
GO:0015888	thiamine transport	5	74	0.00164904	0.0256993	ncbi_101117577(ABCC9);ncbi_101119015(ABCA1);ncbi_101119776(ABCC2);ncbi_101122496(ABCC1);ncbi_105605850(ABCA3)
GO:1901654	response to ketone	11	331	0.00166241	0.0258269	ncbi_100415773(ADAMTS1);ncbi_101102072(NME1-1);ncbi_101102437(TGFBR3);ncbi_101103329(POSTN);ncbi_101109462(CCR7);ncbi_101118332(PLAT);ncbi_101119776(ABCC2);ncbi_443218(FOS);ncbi_443318(IGF1);ncbi_443406(IL6);ncbi_443498(EDN1)
GO:0097435	fibril organization	18	716	0.00166835	0.0258386	ncbi_100303607(CCN2);ncbi_101102530(VANGL2);ncbi_101104155(SIX4);ncbi_101107111(RANGRF);ncbi_101109462(CCR7);ncbi_101111294(STMN2);ncbi_101111467(GAS7);ncbi_101111515(LDB3);ncbi_101111940(SH3YL1);ncbi_101112521(RBM24);ncbi_101117308(DES);ncbi_101117548(COL11A1);ncbi_101119706(CYP1B1);ncbi_101120406(PICK1);ncbi_105609865(TUBB4A);ncbi_443163(RGS2);ncbi_443498(EDN1);ncbi_497274(CRYAB)
GO:0030324	lung development	9	235	0.0016759	0.0258752	ncbi_100303607(CCN2);ncbi_101102530(VANGL2);ncbi_101103258(FOXF1);ncbi_101104666(SAV1);ncbi_101105814(MYCN);ncbi_101109353(FGF1);ncbi_101110180(LIF);ncbi_101112286(PHEX);ncbi_443318(IGF1)
GO:0050877	neurological system process	30	1478	0.00172785	0.0264459	ncbi_101105201(FFAR4);ncbi_101106371(Cacna1d);ncbi_101108614(TENM4);ncbi_101108683(Tub);ncbi_101109774(OPN1LW);ncbi_101109900(LRRN4);ncbi_101112153(FOXS1);ncbi_101112286(PHEX);ncbi_101114869(ADRA1B);ncbi_101115890(Camta1);ncbi_101117078(GRID2);ncbi_101117548(COL11A1);ncbi_101117577(ABCC9);ncbi_101118590(STS);ncbi_101118729(MARVELD2);ncbi_101118965(TMEM100);ncbi_101119015(ABCA1);ncbi_101119706(CYP…
GO:0032288	myelin assembly	3	21	0.00172876	0.0264459	ncbi_100302348(PMP22);ncbi_101108614(TENM4);ncbi_101116915(ADGRG6)
GO:0035268	protein mannosylation	3	21	0.00172876	0.0264459	ncbi_101117098(FKRP);ncbi_101117925(CRPPA);ncbi_101117989(FKTN)
GO:0051155	positive regulation of striated muscle cell differentiation	5	75	0.00175052	0.0266967	ncbi_101112521(RBM24);ncbi_101119239(NFATC2);ncbi_101120418(CCN4);ncbi_443318(IGF1);ncbi_443498(EDN1)
GO:0051091	positive regulation of sequence-specific DNA binding transcription factor activity	10	284	0.00175799	0.026729	ncbi_101102437(TGFBR3);ncbi_101102552(IL18R1);ncbi_101103771(S100A12);ncbi_101104666(SAV1);ncbi_101106371(Cacna1d);ncbi_101108354(IL1RAP);ncbi_101108939(CAMK1D);ncbi_443406(IL6);ncbi_443453(CAMK2A);ncbi_443498(EDN1)
GO:0016337	single organismal cell-cell adhesion	18	721	0.00180039	0.0272904	ncbi_101101980(Tcf7);ncbi_101102552(IL18R1);ncbi_101103355(CD83);ncbi_101105662(GLDN);ncbi_101109462(CCR7);ncbi_101112256(Lrrc32);ncbi_101115445(ITGA7);ncbi_101119239(NFATC2);ncbi_101119706(CYP1B1);ncbi_101120296(ANK3);ncbi_101121578(Egr3);ncbi_101122759(Nr4a3);ncbi_105613643(HHLA2);ncbi_114108678(CNTN4);ncbi_443318(IGF1);ncbi_443406(IL6);ncbi_554333(MAFB);ncbi_780505(IL1RN)
GO:0014896	muscle hypertrophy	6	111	0.00182331	0.0275541	ncbi_101114869(ADRA1B);ncbi_101120418(CCN4);ncbi_101122759(Nr4a3);ncbi_443163(RGS2);ncbi_443318(IGF1);ncbi_443498(EDN1)
GO:2000736	regulation of stem cell differentiation	8	193	0.00183928	0.0277114	ncbi_101102437(TGFBR3);ncbi_101104155(SIX4);ncbi_101104666(SAV1);ncbi_101109815(AXIN2);ncbi_101110708(ELL3);ncbi_101112521(RBM24);ncbi_101114604(SEMA3C);ncbi_101120426(LLGL2)
GO:0033223	2-aminoethylphosphonate transport	5	76	0.0018565	0.0278866	ncbi_101117577(ABCC9);ncbi_101119015(ABCA1);ncbi_101119776(ABCC2);ncbi_101122496(ABCC1);ncbi_105605850(ABCA3)
GO:0030048	actin filament-based movement	7	151	0.00187563	0.0280894	ncbi_101106371(Cacna1d);ncbi_101107111(RANGRF);ncbi_101112949(STC1);ncbi_101115919(KCND3);ncbi_101117308(DES);ncbi_101117577(ABCC9);ncbi_101123143(SCN1B)
GO:0009967	positive regulation of signal transduction	33	1690	0.00189689	0.028206	ncbi_100303607(CCN2);ncbi_101102081(DOK4);ncbi_101102437(TGFBR3);ncbi_101102530(VANGL2);ncbi_101102552(IL18R1);ncbi_101103554(MFNG);ncbi_101103683(IRF7);ncbi_101103771(S100A12);ncbi_101104309(RASD2);ncbi_101105201(FFAR4);ncbi_101107985(PLEKHG4);ncbi_101109353(FGF1);ncbi_101109462(CCR7);ncbi_101109815(AXIN2);ncbi_101110180(LIF);ncbi_101110677(F2RL2);ncbi_101111996(NECTIN2);ncbi_101114869(ADRA1B);n…
GO:0050896	response to stimulus	145	10771	0.00191717	0.028206	MSTRG.5343(SETMAR);ncbi_100034672(PTX3);ncbi_100192429(HLF);ncbi_100302348(PMP22);ncbi_100303607(CCN2);ncbi_100415773(ADAMTS1);ncbi_100529154(NUDT9);ncbi_100534645(UGT1A3);ncbi_101101980(Tcf7);ncbi_101102072(NME1-1);ncbi_101102081(DOK4);ncbi_101102437(TGFBR3);ncbi_101102530(VANGL2);ncbi_101102552(IL18R1);ncbi_101102734(LVRN);ncbi_101103080(Stac2);ncbi_101103094(DCLK2);ncbi_101103200(EXOC6);ncbi_1…
GO:0060421	positive regulation of heart growth	4	46	0.00192536	0.028206	ncbi_101102437(TGFBR3);ncbi_101120418(CCN4);ncbi_443318(IGF1);ncbi_443498(EDN1)
GO:0021571	rhombomere 5 development	2	6	0.00192866	0.028206	ncbi_101122407(EGR2);ncbi_554333(MAFB)
GO:0060298	positive regulation of sarcomere organization	2	6	0.00192866	0.028206	ncbi_101112521(RBM24);ncbi_443498(EDN1)
GO:0098902	regulation of membrane depolarization during action potential	2	6	0.00192866	0.028206	ncbi_101107111(RANGRF);ncbi_101120296(ANK3)
GO:1990418	response to insulin-like growth factor stimulus	2	6	0.00192866	0.028206	ncbi_101112286(PHEX);ncbi_443318(IGF1)
GO:2000659	regulation of interleukin-1-mediated signaling pathway	2	6	0.00192866	0.028206	ncbi_443406(IL6);ncbi_780505(IL1RN)
GO:0030323	respiratory tube development	9	240	0.00193473	0.028212	ncbi_100303607(CCN2);ncbi_101102530(VANGL2);ncbi_101103258(FOXF1);ncbi_101104666(SAV1);ncbi_101105814(MYCN);ncbi_101109353(FGF1);ncbi_101110180(LIF);ncbi_101112286(PHEX);ncbi_443318(IGF1)
GO:0006809	nitric oxide biosynthetic process	5	77	0.0019671	0.0284345	ncbi_100034672(PTX3);ncbi_101119706(CYP1B1);ncbi_443318(IGF1);ncbi_443406(IL6);ncbi_443498(EDN1)
GO:0014743	regulation of muscle hypertrophy	5	77	0.0019671	0.0284345	ncbi_101120418(CCN4);ncbi_101122759(Nr4a3);ncbi_443163(RGS2);ncbi_443318(IGF1);ncbi_443498(EDN1)
GO:0015675	nickel cation transport	5	77	0.0019671	0.0284345	ncbi_101117577(ABCC9);ncbi_101119015(ABCA1);ncbi_101119776(ABCC2);ncbi_101122496(ABCC1);ncbi_105605850(ABCA3)
GO:0015732	prostaglandin transport	3	22	0.00198481	0.0285252	ncbi_101115047(MAP2K6);ncbi_101119776(ABCC2);ncbi_443498(EDN1)
GO:1902307	positive regulation of sodium ion transmembrane transport	3	22	0.00198481	0.0285252	ncbi_101103490(ATP1B2);ncbi_101120296(ANK3);ncbi_443318(IGF1)
GO:1903706	regulation of hemopoiesis	13	444	0.00201312	0.0288489	ncbi_101102072(NME1-1);ncbi_101103355(CD83);ncbi_101103683(IRF7);ncbi_101109462(CCR7);ncbi_101110180(LIF);ncbi_101113341(CA2);ncbi_101118781(LRRC17);ncbi_101119239(NFATC2);ncbi_101121578(Egr3);ncbi_101122759(Nr4a3);ncbi_443218(FOS);ncbi_443406(IL6);ncbi_554333(MAFB)
GO:0086010	membrane depolarization during action potential	4	47	0.00208568	0.029718	ncbi_101106371(Cacna1d);ncbi_101107111(RANGRF);ncbi_101120296(ANK3);ncbi_101123143(SCN1B)
GO:2000725	regulation of cardiac muscle cell differentiation	4	47	0.00208568	0.029718	ncbi_101120418(CCN4);ncbi_443163(RGS2);ncbi_443318(IGF1);ncbi_443498(EDN1)
GO:0006469	negative regulation of protein kinase activity	10	291	0.00210082	0.0298484	ncbi_101103371(Lrrc15);ncbi_101109472(Dbndd2);ncbi_101110748(Gprc5a);ncbi_101111731(FLRT3);ncbi_101112083(SPRED3);ncbi_101121131(PTPN5);ncbi_101123406(HIPK3);ncbi_106990878(CAMK2N2);ncbi_443163(RGS2);ncbi_443406(IL6)
GO:0048534	hematopoietic or lymphoid organ development	23	1041	0.00214525	0.0303931	ncbi_101101980(Tcf7);ncbi_101102072(NME1-1);ncbi_101102437(TGFBR3);ncbi_101102552(IL18R1);ncbi_101103200(EXOC6);ncbi_101103355(CD83);ncbi_101103554(MFNG);ncbi_101103683(IRF7);ncbi_101104155(SIX4);ncbi_101109353(FGF1);ncbi_101109462(CCR7);ncbi_101110180(LIF);ncbi_101112238(SPNS2);ncbi_101113341(CA2);ncbi_101115409(TUSC2);ncbi_101118781(LRRC17);ncbi_101119239(NFATC2);ncbi_101121578(Egr3);ncbi_10112…
GO:0035914	skeletal muscle cell differentiation	5	79	0.00220264	0.0311178	ncbi_100192429(HLF);ncbi_101104155(SIX4);ncbi_101112521(RBM24);ncbi_101122407(EGR2);ncbi_443218(FOS)
GO:0046330	positive regulation of JNK cascade	7	156	0.00225567	0.0317769	ncbi_100303607(CCN2);ncbi_101102530(VANGL2);ncbi_101109462(CCR7);ncbi_101115086(TNIK);ncbi_101121018(MAP3K5);ncbi_443498(EDN1);ncbi_780505(IL1RN)
GO:0002040	sprouting angiogenesis	6	116	0.00227882	0.0320127	ncbi_101109353(FGF1);ncbi_101116915(ADGRG6);ncbi_101118437(BMPER);ncbi_101119000(GPLD1);ncbi_101121578(Egr3);ncbi_497272(TEK)
GO:0010721	negative regulation of cell development	13	451	0.00230641	0.0323027	ncbi_100302348(PMP22);ncbi_101102437(TGFBR3);ncbi_101102773(MELTF);ncbi_101103329(POSTN);ncbi_101105814(MYCN);ncbi_101111294(STMN2);ncbi_101113454(NGEF);ncbi_101120426(LLGL2);ncbi_101120942(ADGRG1);ncbi_101121774(NR2F1);ncbi_114108678(CNTN4);ncbi_443163(RGS2);ncbi_443318(IGF1)
GO:0034762	regulation of transmembrane transport	16	620	0.0023146	0.0323027	ncbi_101103080(Stac2);ncbi_101103490(ATP1B2);ncbi_101105201(FFAR4);ncbi_101106371(Cacna1d);ncbi_101107111(RANGRF);ncbi_101112949(STC1);ncbi_101113182(CNIH2);ncbi_101113341(CA2);ncbi_101115919(KCND3);ncbi_101120296(ANK3);ncbi_101122759(Nr4a3);ncbi_101123143(SCN1B);ncbi_443163(RGS2);ncbi_443259(PER2);ncbi_443318(IGF1);ncbi_443498(EDN1)
GO:0002682	regulation of immune system process	29	1440	0.00232447	0.0323027	ncbi_101102072(NME1-1);ncbi_101102552(IL18R1);ncbi_101103258(FOXF1);ncbi_101103355(CD83);ncbi_101103683(IRF7);ncbi_101103843(CMLKR1);ncbi_101106133(MUC1);ncbi_101108939(CAMK1D);ncbi_101109462(CCR7);ncbi_101110180(LIF);ncbi_101111996(NECTIN2);ncbi_101112238(SPNS2);ncbi_101112256(Lrrc32);ncbi_101113341(CA2);ncbi_101115047(MAP2K6);ncbi_101118781(LRRC17);ncbi_101119000(GPLD1);ncbi_101119239(NFATC2);n…
GO:0032890	regulation of organic acid transport	5	80	0.00232782	0.0323027	ncbi_101115047(MAP2K6);ncbi_443163(RGS2);ncbi_443259(PER2);ncbi_443498(EDN1);ncbi_780505(IL1RN)
GO:0007423	sensory organ development	20	860	0.00233362	0.0323027	ncbi_101102530(VANGL2);ncbi_101103200(EXOC6);ncbi_101104155(SIX4);ncbi_101104666(SAV1);ncbi_101105814(MYCN);ncbi_101108683(Tub);ncbi_101110180(LIF);ncbi_101116915(ADGRG6);ncbi_101117548(COL11A1);ncbi_101118437(BMPER);ncbi_101119706(CYP1B1);ncbi_101120426(LLGL2);ncbi_101121943(CTHRC1);ncbi_101122759(Nr4a3);ncbi_105602841(COL8A2);ncbi_114109131(INSIG2);ncbi_443318(IGF1);ncbi_443498(EDN1);ncbi_49727…
GO:0001837	epithelial to mesenchymal transition	7	157	0.00233833	0.0323027	ncbi_101102437(TGFBR3);ncbi_101102530(VANGL2);ncbi_101109353(FGF1);ncbi_101109815(AXIN2);ncbi_101110708(ELL3);ncbi_101118965(TMEM100);ncbi_101120426(LLGL2)
GO:0051216	cartilage development	9	247	0.0023498	0.0323714	ncbi_100303607(CCN2);ncbi_101105814(MYCN);ncbi_101109815(AXIN2);ncbi_101112238(SPNS2);ncbi_101112949(STC1);ncbi_101117548(COL11A1);ncbi_101119000(GPLD1);ncbi_114117993(CEACAM6);ncbi_443498(EDN1)
GO:0016043	cellular component organization	111	7820	0.00236824	0.0325356	MSTRG.5343(SETMAR);ncbi_100034672(PTX3);ncbi_100302348(PMP22);ncbi_100303607(CCN2);ncbi_100415773(ADAMTS1);ncbi_101101980(Tcf7);ncbi_101102072(NME1-1);ncbi_101102081(DOK4);ncbi_101102277(Zdhhc23);ncbi_101102331(Lsr);ncbi_101102437(TGFBR3);ncbi_101102501(DOC2B);ncbi_101102530(VANGL2);ncbi_101102773(MELTF);ncbi_101103080(Stac2);ncbi_101103094(DCLK2);ncbi_101103200(EXOC6);ncbi_101103258(FOXF1);ncbi_…
GO:0010559	regulation of glycoprotein biosynthetic process	4	49	0.00243354	0.0332494	ncbi_101109462(CCR7);ncbi_101117925(CRPPA);ncbi_101117989(FKTN);ncbi_443318(IGF1)
GO:0045823	positive regulation of heart contraction	4	49	0.00243354	0.0332494	ncbi_100303607(CCN2);ncbi_101114869(ADRA1B);ncbi_443163(RGS2);ncbi_443498(EDN1)
GO:0051234	establishment of localization	92	6235	0.00244502	0.0333112	MSTRG.5343(SETMAR);ncbi_100034672(PTX3);ncbi_100302348(PMP22);ncbi_100303607(CCN2);ncbi_101102072(NME1-1);ncbi_101102277(Zdhhc23);ncbi_101102331(Lsr);ncbi_101102501(DOC2B);ncbi_101102530(VANGL2);ncbi_101102773(MELTF);ncbi_101103080(Stac2);ncbi_101103200(EXOC6);ncbi_101103249(SLC43A2);ncbi_101103258(FOXF1);ncbi_101103329(POSTN);ncbi_101103355(CD83);ncbi_101103365(PLSCR4);ncbi_101103490(ATP1B2);ncb…
GO:0006811	ion transport	41	2280	0.00245531	0.0333112	ncbi_100302348(PMP22);ncbi_100303607(CCN2);ncbi_101102773(MELTF);ncbi_101103080(Stac2);ncbi_101103249(SLC43A2);ncbi_101103365(PLSCR4);ncbi_101103490(ATP1B2);ncbi_101106371(Cacna1d);ncbi_101107111(RANGRF);ncbi_101109462(CCR7);ncbi_101111950(SLC3A1);ncbi_101112238(SPNS2);ncbi_101112949(STC1);ncbi_101113182(CNIH2);ncbi_101113341(CA2);ncbi_101113902(RAB26);ncbi_101115047(MAP2K6);ncbi_101115511(CALCRL…
GO:0046209	nitric oxide metabolic process	5	81	0.0024581	0.0333112	ncbi_100034672(PTX3);ncbi_101119706(CYP1B1);ncbi_443318(IGF1);ncbi_443406(IL6);ncbi_443498(EDN1)
GO:0045637	regulation of myeloid cell differentiation	9	250	0.00254806	0.0341077	ncbi_101102072(NME1-1);ncbi_101103683(IRF7);ncbi_101110180(LIF);ncbi_101113341(CA2);ncbi_101118781(LRRC17);ncbi_101122759(Nr4a3);ncbi_443218(FOS);ncbi_443406(IL6);ncbi_554333(MAFB)
GO:0002376	immune system process	50	2943	0.0025635	0.0341077	ncbi_100034672(PTX3);ncbi_101101980(Tcf7);ncbi_101102072(NME1-1);ncbi_101102437(TGFBR3);ncbi_101102552(IL18R1);ncbi_101103200(EXOC6);ncbi_101103258(FOXF1);ncbi_101103355(CD83);ncbi_101103490(ATP1B2);ncbi_101103554(MFNG);ncbi_101103683(IRF7);ncbi_101103771(S100A12);ncbi_101103843(CMLKR1);ncbi_101104155(SIX4);ncbi_101105979(GCA);ncbi_101106133(MUC1);ncbi_101108354(IL1RAP);ncbi_101108939(CAMK1D);ncb…
GO:0009744	response to sucrose	3	24	0.00256474	0.0341077	ncbi_101108683(Tub);ncbi_101115511(CALCRL);ncbi_101120406(PICK1)
GO:0034285	response to disaccharide	3	24	0.00256474	0.0341077	ncbi_101108683(Tub);ncbi_101115511(CALCRL);ncbi_101120406(PICK1)
GO:0048925	lateral line system development	3	24	0.00256474	0.0341077	ncbi_101116915(ADGRG6);ncbi_101120426(LLGL2);ncbi_101122407(EGR2)
GO:0051767	nitric-oxide synthase biosynthetic process	3	24	0.00256474	0.0341077	ncbi_101115047(MAP2K6);ncbi_101123372(FCER2);ncbi_443498(EDN1)
GO:0051769	regulation of nitric-oxide synthase biosynthetic process	3	24	0.00256474	0.0341077	ncbi_101115047(MAP2K6);ncbi_101123372(FCER2);ncbi_443498(EDN1)
GO:0055117	regulation of cardiac muscle contraction	5	82	0.00259359	0.0343996	ncbi_100303607(CCN2);ncbi_101107111(RANGRF);ncbi_101112949(STC1);ncbi_101114869(ADRA1B);ncbi_443163(RGS2)
GO:0071407	cellular response to organic cyclic compound	18	746	0.00260088	0.0344047	ncbi_100415773(ADAMTS1);ncbi_100534645(UGT1A3);ncbi_101103258(FOXF1);ncbi_101105814(MYCN);ncbi_101109815(AXIN2);ncbi_101112286(PHEX);ncbi_101112949(STC1);ncbi_101118332(PLAT);ncbi_101119000(GPLD1);ncbi_101119015(ABCA1);ncbi_101119706(CYP1B1);ncbi_101119776(ABCC2);ncbi_101121774(NR2F1);ncbi_101122759(Nr4a3);ncbi_443318(IGF1);ncbi_443406(IL6);ncbi_443498(EDN1);ncbi_780505(IL1RN)
GO:0007254	JNK cascade	9	251	0.00261701	0.0344954	ncbi_100303607(CCN2);ncbi_101102530(VANGL2);ncbi_101109462(CCR7);ncbi_101115086(TNIK);ncbi_101117989(FKTN);ncbi_101121018(MAP3K5);ncbi_101123406(HIPK3);ncbi_443498(EDN1);ncbi_780505(IL1RN)
GO:0001569	patterning of blood vessels	4	50	0.00262157	0.0344954	ncbi_101102530(VANGL2);ncbi_101112238(SPNS2);ncbi_443498(EDN1);ncbi_497272(TEK)
GO:0048771	tissue remodeling	8	205	0.00267476	0.0348911	ncbi_101102437(TGFBR3);ncbi_101110180(LIF);ncbi_101113341(CA2);ncbi_101114604(SEMA3C);ncbi_101114869(ADRA1B);ncbi_101121943(CTHRC1);ncbi_443318(IGF1);ncbi_443406(IL6)
GO:0021654	rhombomere boundary formation	2	7	0.00267963	0.0348911	ncbi_101122407(EGR2);ncbi_554333(MAFB)
GO:0048892	lateral line nerve development	2	7	0.00267963	0.0348911	ncbi_101116915(ADGRG6);ncbi_101122407(EGR2)
GO:0098528	skeletal muscle fiber differentiation	2	7	0.00267963	0.0348911	ncbi_101104155(SIX4);ncbi_101112521(RBM24)
GO:0071345	cellular response to cytokine stimulus	23	1060	0.00269351	0.0348972	ncbi_101101980(Tcf7);ncbi_101102552(IL18R1);ncbi_101103258(FOXF1);ncbi_101103329(POSTN);ncbi_101103349(TRIM2);ncbi_101103371(Lrrc15);ncbi_101103683(IRF7);ncbi_101103843(CMLKR1);ncbi_101106133(MUC1);ncbi_101108354(IL1RAP);ncbi_101109462(CCR7);ncbi_101110180(LIF);ncbi_101111731(FLRT3);ncbi_101116547(PTPN18);ncbi_101119776(ABCC2);ncbi_101121018(MAP3K5);ncbi_101121131(PTPN5);ncbi_101123372(FCER2);ncb…
GO:0051149	positive regulation of muscle cell differentiation	6	120	0.00270109	0.0348972	ncbi_101112521(RBM24);ncbi_101119239(NFATC2);ncbi_101120418(CCN4);ncbi_101121018(MAP3K5);ncbi_443318(IGF1);ncbi_443498(EDN1)
GO:0051180	vitamin transport	6	120	0.00270109	0.0348972	ncbi_101117577(ABCC9);ncbi_101119015(ABCA1);ncbi_101119776(ABCC2);ncbi_101122496(ABCC1);ncbi_105605850(ABCA3);ncbi_443308(SLC2A3)
GO:0048519	negative regulation of biological process	86	5765	0.00273639	0.0351285	MSTRG.5343(SETMAR);ncbi_100034672(PTX3);ncbi_100302348(PMP22);ncbi_100303607(CCN2);ncbi_100415773(ADAMTS1);ncbi_100534645(UGT1A3);ncbi_101101980(Tcf7);ncbi_101102072(NME1-1);ncbi_101102437(TGFBR3);ncbi_101102773(MELTF);ncbi_101103094(DCLK2);ncbi_101103258(FOXF1);ncbi_101103329(POSTN);ncbi_101103355(CD83);ncbi_101103371(Lrrc15);ncbi_101103683(IRF7);ncbi_101103843(CMLKR1);ncbi_101104155(SIX4);ncbi_…
GO:0031098	stress-activated protein kinase signaling cascade	11	353	0.00274012	0.0351285	ncbi_100303607(CCN2);ncbi_101102530(VANGL2);ncbi_101109462(CCR7);ncbi_101115047(MAP2K6);ncbi_101115086(TNIK);ncbi_101117989(FKTN);ncbi_101121018(MAP3K5);ncbi_101123406(HIPK3);ncbi_443498(EDN1);ncbi_497274(CRYAB);ncbi_780505(IL1RN)
GO:0050678	regulation of epithelial cell proliferation	11	353	0.00274012	0.0351285	ncbi_101102072(NME1-1);ncbi_101102437(TGFBR3);ncbi_101104155(SIX4);ncbi_101104666(SAV1);ncbi_101109353(FGF1);ncbi_101120426(LLGL2);ncbi_101121578(Egr3);ncbi_101122759(Nr4a3);ncbi_443318(IGF1);ncbi_443406(IL6);ncbi_497272(TEK)
GO:0001817	regulation of cytokine production	16	631	0.00275411	0.0352173	ncbi_101102552(IL18R1);ncbi_101103329(POSTN);ncbi_101103355(CD83);ncbi_101103683(IRF7);ncbi_101103843(CMLKR1);ncbi_101105201(FFAR4);ncbi_101108354(IL1RAP);ncbi_101109462(CCR7);ncbi_101112256(Lrrc32);ncbi_101115409(TUSC2);ncbi_101115925(IGF2BP2);ncbi_101119706(CYP1B1);ncbi_101122759(Nr4a3);ncbi_105613643(HHLA2);ncbi_443406(IL6);ncbi_497272(TEK)
GO:0001819	positive regulation of cytokine production	12	407	0.00280642	0.0357761	ncbi_101102552(IL18R1);ncbi_101103329(POSTN);ncbi_101103355(CD83);ncbi_101103683(IRF7);ncbi_101108354(IL1RAP);ncbi_101109462(CCR7);ncbi_101115409(TUSC2);ncbi_101119706(CYP1B1);ncbi_101122759(Nr4a3);ncbi_105613643(HHLA2);ncbi_443406(IL6);ncbi_497272(TEK)
GO:0061383	trabecula morphogenesis	4	51	0.00281933	0.0357761	ncbi_100415773(ADAMTS1);ncbi_101102437(TGFBR3);ncbi_101116915(ADGRG6);ncbi_497272(TEK)
GO:2000649	regulation of sodium ion transmembrane transporter activity	4	51	0.00281933	0.0357761	ncbi_101107111(RANGRF);ncbi_101120296(ANK3);ncbi_101123143(SCN1B);ncbi_443318(IGF1)
GO:0000902	cell morphogenesis	33	1734	0.00285954	0.036129	ncbi_101102081(DOK4);ncbi_101102437(TGFBR3);ncbi_101102530(VANGL2);ncbi_101102773(MELTF);ncbi_101103200(EXOC6);ncbi_101103329(POSTN);ncbi_101104666(SAV1);ncbi_101107985(PLEKHG4);ncbi_101108614(TENM4);ncbi_101109353(FGF1);ncbi_101109815(AXIN2);ncbi_101110180(LIF);ncbi_101110708(ELL3);ncbi_101111467(GAS7);ncbi_101111731(FLRT3);ncbi_101112949(STC1);ncbi_101113454(NGEF);ncbi_101114604(SEMA3C);ncbi_10…
GO:0015718	monocarboxylic acid transport	10	304	0.00287964	0.036129	ncbi_101112238(SPNS2);ncbi_101115047(MAP2K6);ncbi_101117577(ABCC9);ncbi_101119015(ABCA1);ncbi_101119561(PLA2G12A);ncbi_101119776(ABCC2);ncbi_101122496(ABCC1);ncbi_105605850(ABCA3);ncbi_443308(SLC2A3);ncbi_443498(EDN1)
GO:0045844	positive regulation of striated muscle tissue development	5	84	0.00288071	0.036129	ncbi_101102437(TGFBR3);ncbi_101112521(RBM24);ncbi_101120418(CCN4);ncbi_443318(IGF1);ncbi_443498(EDN1)
GO:0071548	response to dexamethasone	5	84	0.00288071	0.036129	ncbi_101118332(PLAT);ncbi_101119776(ABCC2);ncbi_443318(IGF1);ncbi_443406(IL6);ncbi_443498(EDN1)
GO:0001502	cartilage condensation	3	25	0.00288989	0.036129	ncbi_100303607(CCN2);ncbi_101105814(MYCN);ncbi_101117548(COL11A1)
GO:0031346	positive regulation of cell projection organization	13	463	0.00289061	0.036129	ncbi_100415773(ADAMTS1);ncbi_101102072(NME1-1);ncbi_101108354(IL1RAP);ncbi_101108614(TENM4);ncbi_101108939(CAMK1D);ncbi_101109462(CCR7);ncbi_101110180(LIF);ncbi_101111294(STMN2);ncbi_101115628(TXLNB);ncbi_101121131(PTPN5);ncbi_101123143(SCN1B);ncbi_443163(RGS2);ncbi_443406(IL6)
GO:0034112	positive regulation of homotypic cell-cell adhesion	8	208	0.00292395	0.0364544	ncbi_101103355(CD83);ncbi_101109462(CCR7);ncbi_101120296(ANK3);ncbi_101121578(Egr3);ncbi_101122759(Nr4a3);ncbi_105613643(HHLA2);ncbi_443318(IGF1);ncbi_443406(IL6)
GO:0032872	regulation of stress-activated MAPK cascade	9	256	0.00298432	0.037075	ncbi_100303607(CCN2);ncbi_101102530(VANGL2);ncbi_101109462(CCR7);ncbi_101115086(TNIK);ncbi_101117989(FKTN);ncbi_101121018(MAP3K5);ncbi_101123406(HIPK3);ncbi_443498(EDN1);ncbi_780505(IL1RN)
GO:0002931	response to ischemia	4	52	0.00302707	0.037075	ncbi_101115047(MAP2K6);ncbi_101121018(MAP3K5);ncbi_443259(PER2);ncbi_443453(CAMK2A)
GO:0002690	positive regulation of leukocyte chemotaxis	5	85	0.00303257	0.037075	ncbi_101103843(CMLKR1);ncbi_101108939(CAMK1D);ncbi_101109462(CCR7);ncbi_443406(IL6);ncbi_443498(EDN1)
GO:0006824	cobalt ion transport	5	85	0.00303257	0.037075	ncbi_101117577(ABCC9);ncbi_101119015(ABCA1);ncbi_101119776(ABCC2);ncbi_101122496(ABCC1);ncbi_105605850(ABCA3)
GO:0008272	sulfate transport	5	85	0.00303257	0.037075	ncbi_101117577(ABCC9);ncbi_101119015(ABCA1);ncbi_101119776(ABCC2);ncbi_101122496(ABCC1);ncbi_105605850(ABCA3)
GO:0048636	positive regulation of muscle organ development	5	85	0.00303257	0.037075	ncbi_101102437(TGFBR3);ncbi_101112521(RBM24);ncbi_101120418(CCN4);ncbi_443318(IGF1);ncbi_443498(EDN1)
GO:1901863	positive regulation of muscle tissue development	5	85	0.00303257	0.037075	ncbi_101102437(TGFBR3);ncbi_101112521(RBM24);ncbi_101120418(CCN4);ncbi_443318(IGF1);ncbi_443498(EDN1)
GO:0030029	actin filament-based process	20	880	0.00303321	0.037075	ncbi_100303607(CCN2);ncbi_101102530(VANGL2);ncbi_101104155(SIX4);ncbi_101106371(Cacna1d);ncbi_101107111(RANGRF);ncbi_101109462(CCR7);ncbi_101111467(GAS7);ncbi_101111515(LDB3);ncbi_101111940(SH3YL1);ncbi_101112521(RBM24);ncbi_101112949(STC1);ncbi_101115086(TNIK);ncbi_101115919(KCND3);ncbi_101117308(DES);ncbi_101117577(ABCC9);ncbi_101118650(CDC42BPG);ncbi_101120406(PICK1);ncbi_101123143(SCN1B);ncbi…
GO:0002791	regulation of peptide secretion	14	522	0.00305114	0.0371592	ncbi_101102501(DOC2B);ncbi_101103329(POSTN);ncbi_101105201(FFAR4);ncbi_101106371(Cacna1d);ncbi_101108354(IL1RAP);ncbi_101109462(CCR7);ncbi_101110180(LIF);ncbi_101112256(Lrrc32);ncbi_101119000(GPLD1);ncbi_101120426(LLGL2);ncbi_443259(PER2);ncbi_443318(IGF1);ncbi_443406(IL6);ncbi_497272(TEK)
GO:1901698	response to nitrogen compound	28	1400	0.00305633	0.0371592	ncbi_100303607(CCN2);ncbi_101102072(NME1-1);ncbi_101102437(TGFBR3);ncbi_101105814(MYCN);ncbi_101109462(CCR7);ncbi_101112286(PHEX);ncbi_101112949(STC1);ncbi_101113341(CA2);ncbi_101114869(ADRA1B);ncbi_101118332(PLAT);ncbi_101118590(STS);ncbi_101119000(GPLD1);ncbi_101119015(ABCA1);ncbi_101119776(ABCC2);ncbi_101121018(MAP3K5);ncbi_101121131(PTPN5);ncbi_101121774(NR2F1);ncbi_101122407(EGR2);ncbi_10112…
GO:0070302	regulation of stress-activated protein kinase signaling cascade	9	257	0.00306245	0.0371592	ncbi_100303607(CCN2);ncbi_101102530(VANGL2);ncbi_101109462(CCR7);ncbi_101115086(TNIK);ncbi_101117989(FKTN);ncbi_101121018(MAP3K5);ncbi_101123406(HIPK3);ncbi_443498(EDN1);ncbi_780505(IL1RN)
GO:0006810	transport	90	6118	0.00314343	0.0380492	MSTRG.5343(SETMAR);ncbi_100034672(PTX3);ncbi_100302348(PMP22);ncbi_100303607(CCN2);ncbi_101102072(NME1-1);ncbi_101102277(Zdhhc23);ncbi_101102331(Lsr);ncbi_101102501(DOC2B);ncbi_101102773(MELTF);ncbi_101103080(Stac2);ncbi_101103200(EXOC6);ncbi_101103249(SLC43A2);ncbi_101103258(FOXF1);ncbi_101103329(POSTN);ncbi_101103355(CD83);ncbi_101103365(PLSCR4);ncbi_101103490(ATP1B2);ncbi_101103771(S100A12);nc…
GO:0007265	Ras protein signal transduction	12	414	0.00322046	0.0388079	ncbi_101102530(VANGL2);ncbi_101104973(Ralgps1);ncbi_101107111(RANGRF);ncbi_101107985(PLEKHG4);ncbi_101110677(F2RL2);ncbi_101113454(NGEF);ncbi_101114869(ADRA1B);ncbi_101119015(ABCA1);ncbi_101119833(TNK1);ncbi_101119920(RALGPS2);ncbi_101120942(ADGRG1);ncbi_443318(IGF1)
GO:0002793	positive regulation of peptide secretion	10	309	0.00323451	0.0388079	ncbi_101102501(DOC2B);ncbi_101103329(POSTN);ncbi_101106371(Cacna1d);ncbi_101108354(IL1RAP);ncbi_101109462(CCR7);ncbi_101110180(LIF);ncbi_101119000(GPLD1);ncbi_443318(IGF1);ncbi_443406(IL6);ncbi_497272(TEK)
GO:0033673	negative regulation of kinase activity	10	309	0.00323451	0.0388079	ncbi_101103371(Lrrc15);ncbi_101109472(Dbndd2);ncbi_101110748(Gprc5a);ncbi_101111731(FLRT3);ncbi_101112083(SPRED3);ncbi_101121131(PTPN5);ncbi_101123406(HIPK3);ncbi_106990878(CAMK2N2);ncbi_443163(RGS2);ncbi_443406(IL6)
GO:0090023	positive regulation of neutrophil chemotaxis	3	26	0.00323929	0.0388079	ncbi_101108939(CAMK1D);ncbi_101109462(CCR7);ncbi_443498(EDN1)
GO:0055025	positive regulation of cardiac muscle tissue development	4	53	0.00324502	0.0388079	ncbi_101102437(TGFBR3);ncbi_101120418(CCN4);ncbi_443318(IGF1);ncbi_443498(EDN1)
GO:1902107	positive regulation of leukocyte differentiation	7	167	0.0032996	0.0393663	ncbi_101103355(CD83);ncbi_101109462(CCR7);ncbi_101110180(LIF);ncbi_101113341(CA2);ncbi_101121578(Egr3);ncbi_443218(FOS);ncbi_443406(IL6)
GO:1901652	response to peptide	16	644	0.00336086	0.0400014	ncbi_100303607(CCN2);ncbi_101102437(TGFBR3);ncbi_101112286(PHEX);ncbi_101113341(CA2);ncbi_101118332(PLAT);ncbi_101118590(STS);ncbi_101119000(GPLD1);ncbi_101119776(ABCC2);ncbi_101122407(EGR2);ncbi_101122759(Nr4a3);ncbi_114109131(INSIG2);ncbi_443318(IGF1);ncbi_443406(IL6);ncbi_443453(CAMK2A);ncbi_443498(EDN1);ncbi_497272(TEK)
GO:2000377	regulation of reactive oxygen species metabolic process	8	213	0.00337913	0.0401076	ncbi_100034672(PTX3);ncbi_101105814(MYCN);ncbi_101115409(TUSC2);ncbi_101119706(CYP1B1);ncbi_443318(IGF1);ncbi_443406(IL6);ncbi_443498(EDN1);ncbi_497274(CRYAB)
GO:0015698	inorganic anion transport	10	311	0.00338586	0.0401076	ncbi_101103249(SLC43A2);ncbi_101113341(CA2);ncbi_101117577(ABCC9);ncbi_101119015(ABCA1);ncbi_101119776(ABCC2);ncbi_101122496(ABCC1);ncbi_101122868(TG);ncbi_101123372(FCER2);ncbi_105605850(ABCA3);ncbi_443308(SLC2A3)
GO:0008285	negative regulation of cell proliferation	18	766	0.00343917	0.0406425	ncbi_100302348(PMP22);ncbi_100415773(ADAMTS1);ncbi_101102072(NME1-1);ncbi_101102437(TGFBR3);ncbi_101104666(SAV1);ncbi_101109815(AXIN2);ncbi_101110180(LIF);ncbi_101112256(Lrrc32);ncbi_101117989(FKTN);ncbi_101119000(GPLD1);ncbi_101119706(CYP1B1);ncbi_101120426(LLGL2);ncbi_101120942(ADGRG1);ncbi_101123436(NPR1);ncbi_105613317(Cend1);ncbi_443259(PER2);ncbi_443318(IGF1);ncbi_443406(IL6)
GO:0014910	regulation of smooth muscle cell migration	5	88	0.00352281	0.0414111	ncbi_100415773(ADAMTS1);ncbi_101103329(POSTN);ncbi_101119706(CYP1B1);ncbi_101122759(Nr4a3);ncbi_443318(IGF1)
GO:0072659	protein localization to plasma membrane	10	313	0.0035428	0.0414111	ncbi_101102277(Zdhhc23);ncbi_101103080(Stac2);ncbi_101103200(EXOC6);ncbi_101103371(Lrrc15);ncbi_101107111(RANGRF);ncbi_101108683(Tub);ncbi_101113902(RAB26);ncbi_101115086(TNIK);ncbi_101120296(ANK3);ncbi_443453(CAMK2A)
GO:0021594	rhombomere formation	2	8	0.00354573	0.0414111	ncbi_101122407(EGR2);ncbi_554333(MAFB)
GO:0034699	response to luteinizing hormone	2	8	0.00354573	0.0414111	ncbi_101102437(TGFBR3);ncbi_101118332(PLAT)
GO:0060677	ureteric bud elongation	2	8	0.00354573	0.0414111	ncbi_101104155(SIX4);ncbi_101109353(FGF1)
GO:0060348	bone development	8	215	0.00357588	0.0416657	ncbi_101109815(AXIN2);ncbi_101112238(SPNS2);ncbi_101112286(PHEX);ncbi_101112949(STC1);ncbi_101118781(LRRC17);ncbi_114109131(INSIG2);ncbi_443318(IGF1);ncbi_497272(TEK)
GO:0033158	regulation of protein import into nucleus, translocation	3	27	0.0036135	0.0417141	ncbi_101121131(PTPN5);ncbi_443318(IGF1);ncbi_443406(IL6)
GO:0048880	sensory system development	3	27	0.0036135	0.0417141	ncbi_101116915(ADGRG6);ncbi_101120426(LLGL2);ncbi_101122407(EGR2)
GO:0090103	cochlea morphogenesis	3	27	0.0036135	0.0417141	ncbi_101102530(VANGL2);ncbi_101121943(CTHRC1);ncbi_443318(IGF1)
GO:2000727	positive regulation of cardiac muscle cell differentiation	3	27	0.0036135	0.0417141	ncbi_101120418(CCN4);ncbi_443318(IGF1);ncbi_443498(EDN1)
GO:2001057	reactive nitrogen species metabolic process	5	89	0.00369817	0.0425617	ncbi_100034672(PTX3);ncbi_101119706(CYP1B1);ncbi_443318(IGF1);ncbi_443406(IL6);ncbi_443498(EDN1)
GO:0043627	response to estrogen	10	315	0.00370546	0.0425617	ncbi_100303607(CCN2);ncbi_100534645(UGT1A3);ncbi_101103329(POSTN);ncbi_101113341(CA2);ncbi_101118590(STS);ncbi_101119776(ABCC2);ncbi_443318(IGF1);ncbi_443406(IL6);ncbi_497272(TEK);ncbi_497274(CRYAB)
GO:0071622	regulation of granulocyte chemotaxis	4	55	0.00371252	0.0425617	ncbi_101103843(CMLKR1);ncbi_101108939(CAMK1D);ncbi_101109462(CCR7);ncbi_443498(EDN1)
GO:0006955	immune response	35	1906	0.00378865	0.0433348	ncbi_100034672(PTX3);ncbi_101101980(Tcf7);ncbi_101102437(TGFBR3);ncbi_101102552(IL18R1);ncbi_101103258(FOXF1);ncbi_101103355(CD83);ncbi_101103554(MFNG);ncbi_101103683(IRF7);ncbi_101103771(S100A12);ncbi_101103843(CMLKR1);ncbi_101105979(GCA);ncbi_101106133(MUC1);ncbi_101108354(IL1RAP);ncbi_101109462(CCR7);ncbi_101110180(LIF);ncbi_101111996(NECTIN2);ncbi_101112238(SPNS2);ncbi_101112687(ALDH3B1);ncbi…
GO:0050708	regulation of protein secretion	13	479	0.0038526	0.0439655	ncbi_101102501(DOC2B);ncbi_101103329(POSTN);ncbi_101105201(FFAR4);ncbi_101106371(Cacna1d);ncbi_101108354(IL1RAP);ncbi_101109462(CCR7);ncbi_101112256(Lrrc32);ncbi_101119000(GPLD1);ncbi_101120426(LLGL2);ncbi_443259(PER2);ncbi_443318(IGF1);ncbi_443406(IL6);ncbi_497272(TEK)
GO:0061448	connective tissue development	10	317	0.003874	0.0440731	ncbi_100303607(CCN2);ncbi_101105814(MYCN);ncbi_101109815(AXIN2);ncbi_101112238(SPNS2);ncbi_101112949(STC1);ncbi_101117548(COL11A1);ncbi_101119000(GPLD1);ncbi_114117993(CEACAM6);ncbi_443318(IGF1);ncbi_443498(EDN1)
GO:0055013	cardiac muscle cell development	5	90	0.00387971	0.0440731	ncbi_101114869(ADRA1B);ncbi_101120418(CCN4);ncbi_443163(RGS2);ncbi_443318(IGF1);ncbi_443498(EDN1)
GO:0001655	urogenital system development	12	424	0.00389652	0.0441635	ncbi_100415773(ADAMTS1);ncbi_101102530(VANGL2);ncbi_101103258(FOXF1);ncbi_101104155(SIX4);ncbi_101104666(SAV1);ncbi_101109353(FGF1);ncbi_101110180(LIF);ncbi_101113341(CA2);ncbi_101118437(BMPER);ncbi_443318(IGF1);ncbi_497272(TEK);ncbi_554333(MAFB)
GO:0002520	immune system development	23	1093	0.00392879	0.0444268	ncbi_101101980(Tcf7);ncbi_101102072(NME1-1);ncbi_101102437(TGFBR3);ncbi_101102552(IL18R1);ncbi_101103200(EXOC6);ncbi_101103355(CD83);ncbi_101103554(MFNG);ncbi_101103683(IRF7);ncbi_101104155(SIX4);ncbi_101109353(FGF1);ncbi_101109462(CCR7);ncbi_101110180(LIF);ncbi_101112238(SPNS2);ncbi_101113341(CA2);ncbi_101115409(TUSC2);ncbi_101118781(LRRC17);ncbi_101119239(NFATC2);ncbi_101121578(Egr3);ncbi_10112…
GO:0007268	synaptic transmission	19	838	0.00393757	0.0444268	ncbi_100302348(PMP22);ncbi_101102501(DOC2B);ncbi_101103200(EXOC6);ncbi_101104309(RASD2);ncbi_101113182(CNIH2);ncbi_101113341(CA2);ncbi_101117078(GRID2);ncbi_101118332(PLAT);ncbi_101120406(PICK1);ncbi_101121131(PTPN5);ncbi_101121578(Egr3);ncbi_101122407(EGR2);ncbi_101123143(SCN1B);ncbi_106990878(CAMK2N2);ncbi_114108678(CNTN4);ncbi_443163(RGS2);ncbi_443259(PER2);ncbi_443453(CAMK2A);ncbi_443498(EDN1)
GO:0099537	trans-synaptic signaling	19	839	0.00398823	0.0446812	ncbi_100302348(PMP22);ncbi_101102501(DOC2B);ncbi_101103200(EXOC6);ncbi_101104309(RASD2);ncbi_101113182(CNIH2);ncbi_101113341(CA2);ncbi_101117078(GRID2);ncbi_101118332(PLAT);ncbi_101120406(PICK1);ncbi_101121131(PTPN5);ncbi_101121578(Egr3);ncbi_101122407(EGR2);ncbi_101123143(SCN1B);ncbi_106990878(CAMK2N2);ncbi_114108678(CNTN4);ncbi_443163(RGS2);ncbi_443259(PER2);ncbi_443453(CAMK2A);ncbi_443498(EDN1)
GO:1901342	regulation of vasculature development	11	371	0.00399132	0.0446812	ncbi_100415773(ADAMTS1);ncbi_101109353(FGF1);ncbi_101110180(LIF);ncbi_101116915(ADGRG6);ncbi_101118437(BMPER);ncbi_101118965(TMEM100);ncbi_101119239(NFATC2);ncbi_101119706(CYP1B1);ncbi_101123436(NPR1);ncbi_443406(IL6);ncbi_497272(TEK)
GO:0002573	myeloid leukocyte differentiation	8	219	0.00399595	0.0446812	ncbi_101102072(NME1-1);ncbi_101103683(IRF7);ncbi_101109462(CCR7);ncbi_101110180(LIF);ncbi_101113341(CA2);ncbi_101118781(LRRC17);ncbi_443218(FOS);ncbi_554333(MAFB)
GO:0002699	positive regulation of immune effector process	8	219	0.00399595	0.0446812	ncbi_101102552(IL18R1);ncbi_101103258(FOXF1);ncbi_101109462(CCR7);ncbi_101111996(NECTIN2);ncbi_101122759(Nr4a3);ncbi_101123372(FCER2);ncbi_443406(IL6);ncbi_497272(TEK)
GO:0071624	positive regulation of granulocyte chemotaxis	3	28	0.00401303	0.0447718	ncbi_101108939(CAMK1D);ncbi_101109462(CCR7);ncbi_443498(EDN1)
GO:0099536	synaptic signaling	19	841	0.00409119	0.0455418	ncbi_100302348(PMP22);ncbi_101102501(DOC2B);ncbi_101103200(EXOC6);ncbi_101104309(RASD2);ncbi_101113182(CNIH2);ncbi_101113341(CA2);ncbi_101117078(GRID2);ncbi_101118332(PLAT);ncbi_101120406(PICK1);ncbi_101121131(PTPN5);ncbi_101121578(Egr3);ncbi_101122407(EGR2);ncbi_101123143(SCN1B);ncbi_106990878(CAMK2N2);ncbi_114108678(CNTN4);ncbi_443163(RGS2);ncbi_443259(PER2);ncbi_443453(CAMK2A);ncbi_443498(EDN1)
GO:0006793	phosphorus metabolic process	61	3850	0.00410194	0.0455598	ncbi_100303607(CCN2);ncbi_100529154(NUDT9);ncbi_101102072(NME1-1);ncbi_101102081(DOK4);ncbi_101102437(TGFBR3);ncbi_101102530(VANGL2);ncbi_101103094(DCLK2);ncbi_101103371(Lrrc15);ncbi_101103771(S100A12);ncbi_101105201(FFAR4);ncbi_101108939(CAMK1D);ncbi_101109232(STK32C);ncbi_101109353(FGF1);ncbi_101109462(CCR7);ncbi_101109472(Dbndd2);ncbi_101109815(AXIN2);ncbi_101110180(LIF);ncbi_101110748(Gprc5a)…
GO:0051403	stress-activated MAPK cascade	10	320	0.00413815	0.0458599	ncbi_100303607(CCN2);ncbi_101102530(VANGL2);ncbi_101109462(CCR7);ncbi_101115086(TNIK);ncbi_101117989(FKTN);ncbi_101121018(MAP3K5);ncbi_101123406(HIPK3);ncbi_443498(EDN1);ncbi_497274(CRYAB);ncbi_780505(IL1RN)
GO:0010817	regulation of hormone levels	15	599	0.00416027	0.0460028	ncbi_100534645(UGT1A3);ncbi_101102501(DOC2B);ncbi_101105201(FFAR4);ncbi_101106371(Cacna1d);ncbi_101110180(LIF);ncbi_101119000(GPLD1);ncbi_101119706(CYP1B1);ncbi_101119776(ABCC2);ncbi_101122057(CRABP1);ncbi_101122868(TG);ncbi_443259(PER2);ncbi_443318(IGF1);ncbi_443406(IL6);ncbi_443498(EDN1);ncbi_780505(IL1RN)
GO:1903530	regulation of secretion by cell	19	843	0.00419634	0.0460911	ncbi_101102501(DOC2B);ncbi_101103258(FOXF1);ncbi_101103329(POSTN);ncbi_101105201(FFAR4);ncbi_101106371(Cacna1d);ncbi_101108354(IL1RAP);ncbi_101109462(CCR7);ncbi_101110180(LIF);ncbi_101112256(Lrrc32);ncbi_101113902(RAB26);ncbi_101119000(GPLD1);ncbi_101120426(LLGL2);ncbi_443259(PER2);ncbi_443318(IGF1);ncbi_443406(IL6);ncbi_443453(CAMK2A);ncbi_443498(EDN1);ncbi_497272(TEK);ncbi_780505(IL1RN)
GO:0006953	acute-phase response	4	57	0.00422371	0.0460911	ncbi_100534645(UGT1A3);ncbi_101117316(DMBT1);ncbi_443406(IL6);ncbi_780505(IL1RN)
GO:0048016	inositol phosphate-mediated signaling	4	57	0.00422371	0.0460911	ncbi_101115890(Camta1);ncbi_101119239(NFATC2);ncbi_443318(IGF1);ncbi_443498(EDN1)
GO:0071715	icosanoid transport	4	57	0.00422371	0.0460911	ncbi_101115047(MAP2K6);ncbi_101119561(PLA2G12A);ncbi_101119776(ABCC2);ncbi_443498(EDN1)
GO:0086065	cell communication involved in cardiac conduction	4	57	0.00422371	0.0460911	ncbi_101103490(ATP1B2);ncbi_101106371(Cacna1d);ncbi_101107111(RANGRF);ncbi_101123143(SCN1B)
GO:1901571	fatty acid derivative transport	4	57	0.00422371	0.0460911	ncbi_101115047(MAP2K6);ncbi_101119561(PLA2G12A);ncbi_101119776(ABCC2);ncbi_443498(EDN1)
GO:0051338	regulation of transferase activity	23	1100	0.00424444	0.0462162	ncbi_100534645(UGT1A3);ncbi_101102530(VANGL2);ncbi_101103371(Lrrc15);ncbi_101103771(S100A12);ncbi_101109353(FGF1);ncbi_101109462(CCR7);ncbi_101109472(Dbndd2);ncbi_101109815(AXIN2);ncbi_101110748(Gprc5a);ncbi_101111731(FLRT3);ncbi_101112083(SPRED3);ncbi_101115047(MAP2K6);ncbi_101115086(TNIK);ncbi_101121018(MAP3K5);ncbi_101121131(PTPN5);ncbi_101123406(HIPK3);ncbi_106990878(CAMK2N2);ncbi_443163(RGS2…
GO:0009410	response to xenobiotic stimulus	12	429	0.00427505	0.0464481	ncbi_100534645(UGT1A3);ncbi_101103771(S100A12);ncbi_101112687(ALDH3B1);ncbi_101114869(ADRA1B);ncbi_101118332(PLAT);ncbi_101119706(CYP1B1);ncbi_101119776(ABCC2);ncbi_101121131(PTPN5);ncbi_443163(RGS2);ncbi_443318(IGF1);ncbi_443406(IL6);ncbi_443498(EDN1)
GO:0042325	regulation of phosphorylation	31	1641	0.00430495	0.0466581	ncbi_100303607(CCN2);ncbi_101102081(DOK4);ncbi_101102530(VANGL2);ncbi_101103371(Lrrc15);ncbi_101103771(S100A12);ncbi_101105201(FFAR4);ncbi_101109353(FGF1);ncbi_101109462(CCR7);ncbi_101109472(Dbndd2);ncbi_101109815(AXIN2);ncbi_101110180(LIF);ncbi_101110748(Gprc5a);ncbi_101111731(FLRT3);ncbi_101112083(SPRED3);ncbi_101114869(ADRA1B);ncbi_101115047(MAP2K6);ncbi_101115086(TNIK);ncbi_101117989(FKTN);nc…
GO:0051153	regulation of striated muscle cell differentiation	6	132	0.00432244	0.0466581	ncbi_101112521(RBM24);ncbi_101119239(NFATC2);ncbi_101120418(CCN4);ncbi_443163(RGS2);ncbi_443318(IGF1);ncbi_443498(EDN1)
GO:0061053	somite development	6	132	0.00432244	0.0466581	ncbi_101102530(VANGL2);ncbi_101103258(FOXF1);ncbi_101104155(SIX4);ncbi_101109815(AXIN2);ncbi_101112521(RBM24);ncbi_101114604(SEMA3C)
GO:0015837	amine transport	8	222	0.00433526	0.0466954	ncbi_101117577(ABCC9);ncbi_101119015(ABCA1);ncbi_101119776(ABCC2);ncbi_101122496(ABCC1);ncbi_105605850(ABCA3);ncbi_443163(RGS2);ncbi_443259(PER2);ncbi_780505(IL1RN)
GO:0032940	secretion by cell	35	1925	0.00443582	0.0474985	ncbi_100034672(PTX3);ncbi_100303607(CCN2);ncbi_101102501(DOC2B);ncbi_101103200(EXOC6);ncbi_101103258(FOXF1);ncbi_101103329(POSTN);ncbi_101103771(S100A12);ncbi_101105201(FFAR4);ncbi_101105979(GCA);ncbi_101106371(Cacna1d);ncbi_101108354(IL1RAP);ncbi_101109462(CCR7);ncbi_101110180(LIF);ncbi_101112256(Lrrc32);ncbi_101112687(ALDH3B1);ncbi_101113902(RAB26);ncbi_101114289(SYNGR2);ncbi_101117577(ABCC9);n…
GO:0010107	potassium ion import	3	29	0.0044384	0.0474985	ncbi_101103490(ATP1B2);ncbi_101115919(KCND3);ncbi_101117577(ABCC9)
GO:0034695	response to prostaglandin E	3	29	0.0044384	0.0474985	ncbi_100415773(ADAMTS1);ncbi_101102437(TGFBR3);ncbi_101109462(CCR7)
GO:0033228	cysteine export	5	93	0.00446254	0.0476	ncbi_101117577(ABCC9);ncbi_101119015(ABCA1);ncbi_101119776(ABCC2);ncbi_101122496(ABCC1);ncbi_105605850(ABCA3)
GO:0031113	regulation of microtubule polymerization	4	58	0.00449626	0.0476	ncbi_101107111(RANGRF);ncbi_101111294(STMN2);ncbi_105609865(TUBB4A);ncbi_443163(RGS2)
GO:0072001	renal system development	11	377	0.00449741	0.0476	ncbi_100415773(ADAMTS1);ncbi_101102530(VANGL2);ncbi_101103258(FOXF1);ncbi_101104155(SIX4);ncbi_101104666(SAV1);ncbi_101109353(FGF1);ncbi_101110180(LIF);ncbi_101113341(CA2);ncbi_101118437(BMPER);ncbi_497272(TEK);ncbi_554333(MAFB)
GO:0051962	positive regulation of nervous system development	16	664	0.00450713	0.0476	ncbi_100415773(ADAMTS1);ncbi_101102072(NME1-1);ncbi_101108354(IL1RAP);ncbi_101108614(TENM4);ncbi_101108939(CAMK1D);ncbi_101110180(LIF);ncbi_101110708(ELL3);ncbi_101111294(STMN2);ncbi_101111731(FLRT3);ncbi_101115628(TXLNB);ncbi_101117078(GRID2);ncbi_101121131(PTPN5);ncbi_101123143(SCN1B);ncbi_443163(RGS2);ncbi_443318(IGF1);ncbi_443406(IL6)
GO:0021796	cerebral cortex regionalization	2	9	0.00452424	0.0476	ncbi_101120942(ADGRG1);ncbi_101121774(NR2F1)
GO:0034392	negative regulation of smooth muscle cell apoptotic process	2	9	0.00452424	0.0476	ncbi_443318(IGF1);ncbi_443498(EDN1)
GO:0060600	dichotomous subdivision of an epithelial terminal unit	2	9	0.00452424	0.0476	ncbi_101102530(VANGL2);ncbi_101114604(SEMA3C)
GO:1903800	positive regulation of production of miRNAs involved in gene silencing by miRNA	2	9	0.00452424	0.0476	ncbi_101105814(MYCN);ncbi_101121774(NR2F1)
GO:0006493	protein O-linked glycosylation	5	94	0.00466996	0.0488951	ncbi_101103554(MFNG);ncbi_101106133(MUC1);ncbi_101117098(FKRP);ncbi_101117925(CRPPA);ncbi_101117989(FKTN)
GO:0042883	cysteine transport	5	94	0.00466996	0.0488951	ncbi_101117577(ABCC9);ncbi_101119015(ABCA1);ncbi_101119776(ABCC2);ncbi_101122496(ABCC1);ncbi_105605850(ABCA3)
GO:0060562	epithelial tube morphogenesis	14	548	0.00468128	0.0488951	ncbi_101102530(VANGL2);ncbi_101103258(FOXF1);ncbi_101104155(SIX4);ncbi_101105814(MYCN);ncbi_101107111(RANGRF);ncbi_101107985(PLEKHG4);ncbi_101109353(FGF1);ncbi_101112238(SPNS2);ncbi_101112521(RBM24);ncbi_101118437(BMPER);ncbi_101121943(CTHRC1);ncbi_443318(IGF1);ncbi_443498(EDN1);ncbi_497272(TEK)
GO:0009719	response to endogenous stimulus	40	2291	0.00468777	0.0488951	ncbi_100303607(CCN2);ncbi_100415773(ADAMTS1);ncbi_100534645(UGT1A3);ncbi_101102072(NME1-1);ncbi_101102437(TGFBR3);ncbi_101103258(FOXF1);ncbi_101103329(POSTN);ncbi_101108683(Tub);ncbi_101109353(FGF1);ncbi_101109462(CCR7);ncbi_101111294(STMN2);ncbi_101111731(FLRT3);ncbi_101112286(PHEX);ncbi_101112949(STC1);ncbi_101113341(CA2);ncbi_101114869(ADRA1B);ncbi_101115919(KCND3);ncbi_101118332(PLAT);ncbi_10…
GO:0051147	regulation of muscle cell differentiation	8	225	0.00469636	0.0488951	ncbi_101103258(FOXF1);ncbi_101112521(RBM24);ncbi_101119239(NFATC2);ncbi_101120418(CCN4);ncbi_101121018(MAP3K5);ncbi_443163(RGS2);ncbi_443318(IGF1);ncbi_443498(EDN1)
GO:0045933	positive regulation of muscle contraction	4	59	0.00478041	0.0494604	ncbi_100303607(CCN2);ncbi_101114869(ADRA1B);ncbi_443163(RGS2);ncbi_443498(EDN1)
GO:0060038	cardiac muscle cell proliferation	4	59	0.00478041	0.0494604	ncbi_101102437(TGFBR3);ncbi_101104666(SAV1);ncbi_101108614(TENM4);ncbi_101109353(FGF1)
GO:0071549	cellular response to dexamethasone stimulus	4	59	0.00478041	0.0494604	ncbi_101118332(PLAT);ncbi_101119776(ABCC2);ncbi_443318(IGF1);ncbi_443406(IL6)
GO:0034110	regulation of homotypic cell-cell adhesion	10	327	0.00481002	0.0494771	ncbi_101103355(CD83);ncbi_101109462(CCR7);ncbi_101112256(Lrrc32);ncbi_101119239(NFATC2);ncbi_101120296(ANK3);ncbi_101121578(Egr3);ncbi_101122759(Nr4a3);ncbi_105613643(HHLA2);ncbi_443318(IGF1);ncbi_443406(IL6)
GO:0003231	cardiac ventricle development	6	135	0.00482085	0.0494771	ncbi_101102437(TGFBR3);ncbi_101102530(VANGL2);ncbi_101103258(FOXF1);ncbi_101104666(SAV1);ncbi_101114604(SEMA3C);ncbi_101117548(COL11A1)
GO:0010594	regulation of endothelial cell migration	7	179	0.00482149	0.0494771	ncbi_101109353(FGF1);ncbi_101112949(STC1);ncbi_101118437(BMPER);ncbi_101119000(GPLD1);ncbi_443318(IGF1);ncbi_443498(EDN1);ncbi_497272(TEK)
GO:0048167	regulation of synaptic plasticity	8	226	0.00482171	0.0494771	ncbi_101117078(GRID2);ncbi_101118332(PLAT);ncbi_101120406(PICK1);ncbi_101121131(PTPN5);ncbi_101122407(EGR2);ncbi_106990878(CAMK2N2);ncbi_114108678(CNTN4);ncbi_443453(CAMK2A)
GO:0048812	neuron projection morphogenesis	19	855	0.00487546	0.0497689	ncbi_101102081(DOK4);ncbi_101102530(VANGL2);ncbi_101103200(EXOC6);ncbi_101103329(POSTN);ncbi_101104666(SAV1);ncbi_101107985(PLEKHG4);ncbi_101108614(TENM4);ncbi_101111467(GAS7);ncbi_101111731(FLRT3);ncbi_101113454(NGEF);ncbi_101114604(SEMA3C);ncbi_101115086(TNIK);ncbi_101117925(CRPPA);ncbi_101120296(ANK3);ncbi_101122407(EGR2);ncbi_101122759(Nr4a3);ncbi_101123143(SCN1B);ncbi_114108678(CNTN4);ncbi_4…
GO:0097306	cellular response to alcohol	9	276	0.00487873	0.0497689	ncbi_100415773(ADAMTS1);ncbi_100534645(UGT1A3);ncbi_101112286(PHEX);ncbi_101118332(PLAT);ncbi_101119000(GPLD1);ncbi_101119015(ABCA1);ncbi_101119776(ABCC2);ncbi_443318(IGF1);ncbi_443406(IL6)
GO:0032973	amino acid export	5	95	0.00488414	0.0497689	ncbi_101117577(ABCC9);ncbi_101119015(ABCA1);ncbi_101119776(ABCC2);ncbi_101122496(ABCC1);ncbi_105605850(ABCA3)
GO:0086019	cell-cell signaling involved in cardiac conduction	3	30	0.00489006	0.0497689	ncbi_101106371(Cacna1d);ncbi_101107111(RANGRF);ncbi_101123143(SCN1B)
GO:0060541	respiratory system development	10	328	0.00491263	0.0497953	ncbi_100303607(CCN2);ncbi_101102530(VANGL2);ncbi_101103258(FOXF1);ncbi_101104155(SIX4);ncbi_101104666(SAV1);ncbi_101105814(MYCN);ncbi_101109353(FGF1);ncbi_101110180(LIF);ncbi_101112286(PHEX);ncbi_443318(IGF1)
GO:1990778	protein localization to cell periphery	10	328	0.00491263	0.0497953	ncbi_101102277(Zdhhc23);ncbi_101103080(Stac2);ncbi_101103200(EXOC6);ncbi_101103371(Lrrc15);ncbi_101107111(RANGRF);ncbi_101108683(Tub);ncbi_101113902(RAB26);ncbi_101115086(TNIK);ncbi_101120296(ANK3);ncbi_443453(CAMK2A)
GO:0051146	striated muscle cell differentiation	11	382	0.00495707	0.0501439	ncbi_101102530(VANGL2);ncbi_101104155(SIX4);ncbi_101111515(LDB3);ncbi_101112521(RBM24);ncbi_101114869(ADRA1B);ncbi_101117925(CRPPA);ncbi_101119239(NFATC2);ncbi_101120418(CCN4);ncbi_443163(RGS2);ncbi_443318(IGF1);ncbi_443498(EDN1)
GO:0050714	positive regulation of protein secretion	9	277	0.00499348	0.0503336	ncbi_101102501(DOC2B);ncbi_101103329(POSTN);ncbi_101106371(Cacna1d);ncbi_101108354(IL1RAP);ncbi_101109462(CCR7);ncbi_101119000(GPLD1);ncbi_443318(IGF1);ncbi_443406(IL6);ncbi_497272(TEK)
GO:0046620	regulation of organ growth	6	136	0.00499601	0.0503336	ncbi_101102437(TGFBR3);ncbi_101104666(SAV1);ncbi_101120418(CCN4);ncbi_443163(RGS2);ncbi_443318(IGF1);ncbi_443498(EDN1)
GO:0002028	regulation of sodium ion transport	5	96	0.0051052	0.0510827	ncbi_101103490(ATP1B2);ncbi_101107111(RANGRF);ncbi_101120296(ANK3);ncbi_101123143(SCN1B);ncbi_443318(IGF1)
GO:0006942	regulation of striated muscle contraction	5	96	0.0051052	0.0510827	ncbi_100303607(CCN2);ncbi_101107111(RANGRF);ncbi_101112949(STC1);ncbi_101114869(ADRA1B);ncbi_443163(RGS2)
GO:0044070	regulation of anion transport	7	181	0.00511935	0.0510827	ncbi_101112949(STC1);ncbi_101113341(CA2);ncbi_101115047(MAP2K6);ncbi_443163(RGS2);ncbi_443259(PER2);ncbi_443498(EDN1);ncbi_780505(IL1RN)
GO:0043270	positive regulation of ion transport	10	330	0.005123	0.0510827	ncbi_101103080(Stac2);ncbi_101103490(ATP1B2);ncbi_101106371(Cacna1d);ncbi_101112949(STC1);ncbi_101115047(MAP2K6);ncbi_101120296(ANK3);ncbi_101123143(SCN1B);ncbi_443318(IGF1);ncbi_443453(CAMK2A);ncbi_443498(EDN1)
GO:0030097	hemopoiesis	21	987	0.00512905	0.0510827	ncbi_101101980(Tcf7);ncbi_101102072(NME1-1);ncbi_101102437(TGFBR3);ncbi_101102552(IL18R1);ncbi_101103200(EXOC6);ncbi_101103355(CD83);ncbi_101103554(MFNG);ncbi_101103683(IRF7);ncbi_101109353(FGF1);ncbi_101109462(CCR7);ncbi_101110180(LIF);ncbi_101113341(CA2);ncbi_101115409(TUSC2);ncbi_101118781(LRRC17);ncbi_101119239(NFATC2);ncbi_101121578(Egr3);ncbi_101122759(Nr4a3);ncbi_443218(FOS);ncbi_443406(IL…
GO:0001934	positive regulation of protein phosphorylation	22	1052	0.00513183	0.0510827	ncbi_100303607(CCN2);ncbi_101102081(DOK4);ncbi_101102530(VANGL2);ncbi_101103771(S100A12);ncbi_101105201(FFAR4);ncbi_101109353(FGF1);ncbi_101109462(CCR7);ncbi_101109815(AXIN2);ncbi_101110180(LIF);ncbi_101114869(ADRA1B);ncbi_101115047(MAP2K6);ncbi_101115086(TNIK);ncbi_101118437(BMPER);ncbi_101118843(RSPO1);ncbi_101121018(MAP3K5);ncbi_101121131(PTPN5);ncbi_101121588(INHBE);ncbi_443318(IGF1);ncbi_443…
GO:0072348	sulfur compound transport	6	137	0.00517581	0.0514178	ncbi_101111950(SLC3A1);ncbi_101117577(ABCC9);ncbi_101119015(ABCA1);ncbi_101119776(ABCC2);ncbi_101122496(ABCC1);ncbi_105605850(ABCA3)
GO:0071900	regulation of protein serine/threonine kinase activity	14	555	0.00522378	0.0517912	ncbi_101102530(VANGL2);ncbi_101103771(S100A12);ncbi_101109353(FGF1);ncbi_101109462(CCR7);ncbi_101112083(SPRED3);ncbi_101115047(MAP2K6);ncbi_101115086(TNIK);ncbi_101121018(MAP3K5);ncbi_101121131(PTPN5);ncbi_101123406(HIPK3);ncbi_443163(RGS2);ncbi_443318(IGF1);ncbi_443498(EDN1);ncbi_780505(IL1RN)
GO:0071840	cellular component organization or biogenesis	114	8241	0.00526405	0.052087	MSTRG.5343(SETMAR);ncbi_100034672(PTX3);ncbi_100302348(PMP22);ncbi_100303607(CCN2);ncbi_100415773(ADAMTS1);ncbi_100534645(UGT1A3);ncbi_101101980(Tcf7);ncbi_101102072(NME1-1);ncbi_101102081(DOK4);ncbi_101102277(Zdhhc23);ncbi_101102331(Lsr);ncbi_101102437(TGFBR3);ncbi_101102501(DOC2B);ncbi_101102530(VANGL2);ncbi_101102773(MELTF);ncbi_101103080(Stac2);ncbi_101103094(DCLK2);ncbi_101103200(EXOC6);ncbi…
GO:0043269	regulation of ion transport	17	737	0.00531729	0.0525096	ncbi_101103080(Stac2);ncbi_101103490(ATP1B2);ncbi_101106371(Cacna1d);ncbi_101107111(RANGRF);ncbi_101112949(STC1);ncbi_101113182(CNIH2);ncbi_101113341(CA2);ncbi_101115047(MAP2K6);ncbi_101115919(KCND3);ncbi_101120296(ANK3);ncbi_101123143(SCN1B);ncbi_443163(RGS2);ncbi_443259(PER2);ncbi_443318(IGF1);ncbi_443453(CAMK2A);ncbi_443498(EDN1);ncbi_780505(IL1RN)
GO:0006869	lipid transport	12	442	0.00539886	0.0532098	ncbi_101103365(PLSCR4);ncbi_101104568(APOL6);ncbi_101112238(SPNS2);ncbi_101115047(MAP2K6);ncbi_101116983(PON1);ncbi_101117577(ABCC9);ncbi_101119015(ABCA1);ncbi_101119561(PLA2G12A);ncbi_101119776(ABCC2);ncbi_101122496(ABCC1);ncbi_105605850(ABCA3);ncbi_443498(EDN1)
GO:0050803	regulation of synapse structure or activity	12	444	0.00559092	0.0544542	ncbi_101104155(SIX4);ncbi_101108354(IL1RAP);ncbi_101111731(FLRT3);ncbi_101113454(NGEF);ncbi_101117078(GRID2);ncbi_101118332(PLAT);ncbi_101120406(PICK1);ncbi_101121131(PTPN5);ncbi_101122407(EGR2);ncbi_106990878(CAMK2N2);ncbi_114108678(CNTN4);ncbi_443453(CAMK2A)
GO:0032874	positive regulation of stress-activated MAPK cascade	7	184	0.00559182	0.0544542	ncbi_100303607(CCN2);ncbi_101102530(VANGL2);ncbi_101109462(CCR7);ncbi_101115086(TNIK);ncbi_101121018(MAP3K5);ncbi_443498(EDN1);ncbi_780505(IL1RN)
GO:0050707	regulation of cytokine secretion	7	184	0.00559182	0.0544542	ncbi_101103329(POSTN);ncbi_101105201(FFAR4);ncbi_101108354(IL1RAP);ncbi_101109462(CCR7);ncbi_101112256(Lrrc32);ncbi_443406(IL6);ncbi_497272(TEK)
GO:0032409	regulation of transporter activity	9	282	0.005599	0.0544542	ncbi_101103080(Stac2);ncbi_101103490(ATP1B2);ncbi_101106371(Cacna1d);ncbi_101107111(RANGRF);ncbi_101113182(CNIH2);ncbi_101116983(PON1);ncbi_101120296(ANK3);ncbi_101123143(SCN1B);ncbi_443318(IGF1)
GO:0021603	cranial nerve formation	2	10	0.00561248	0.0544542	ncbi_443318(IGF1);ncbi_554333(MAFB)
GO:0033629	negative regulation of cell adhesion mediated by integrin	2	10	0.00561248	0.0544542	ncbi_101106133(MUC1);ncbi_101119706(CYP1B1)
GO:0035283	central nervous system segmentation	2	10	0.00561248	0.0544542	ncbi_101122407(EGR2);ncbi_554333(MAFB)
GO:0035284	brain segmentation	2	10	0.00561248	0.0544542	ncbi_101122407(EGR2);ncbi_554333(MAFB)
GO:0001933	negative regulation of protein phosphorylation	13	502	0.00567529	0.0549255	ncbi_101103371(Lrrc15);ncbi_101109472(Dbndd2);ncbi_101110180(LIF);ncbi_101110748(Gprc5a);ncbi_101111731(FLRT3);ncbi_101112083(SPRED3);ncbi_101117989(FKTN);ncbi_101121131(PTPN5);ncbi_101123406(HIPK3);ncbi_106990878(CAMK2N2);ncbi_443163(RGS2);ncbi_443318(IGF1);ncbi_443406(IL6)
GO:0042981	regulation of apoptotic process	32	1743	0.00568309	0.0549255	ncbi_100303607(CCN2);ncbi_101101980(Tcf7);ncbi_101102072(NME1-1);ncbi_101102437(TGFBR3);ncbi_101103349(TRIM2);ncbi_101103683(IRF7);ncbi_101104155(SIX4);ncbi_101104666(SAV1);ncbi_101105201(FFAR4);ncbi_101106133(MUC1);ncbi_101108939(CAMK1D);ncbi_101109462(CCR7);ncbi_101109768(PNMA2);ncbi_101110708(ELL3);ncbi_101113454(NGEF);ncbi_101115047(MAP2K6);ncbi_101115086(TNIK);ncbi_101117078(GRID2);ncbi_1011…
GO:0015758	glucose transport	6	140	0.00574369	0.0554038	ncbi_101105201(FFAR4);ncbi_101115890(Camta1);ncbi_101122759(Nr4a3);ncbi_443308(SLC2A3);ncbi_443318(IGF1);ncbi_443498(EDN1)
GO:0070304	positive regulation of stress-activated protein kinase signaling cascade	7	185	0.00575635	0.0554188	ncbi_100303607(CCN2);ncbi_101102530(VANGL2);ncbi_101109462(CCR7);ncbi_101115086(TNIK);ncbi_101121018(MAP3K5);ncbi_443498(EDN1);ncbi_780505(IL1RN)
GO:0051047	positive regulation of secretion	13	503	0.00576795	0.0554235	ncbi_101102501(DOC2B);ncbi_101103329(POSTN);ncbi_101106371(Cacna1d);ncbi_101108354(IL1RAP);ncbi_101109462(CCR7);ncbi_101110180(LIF);ncbi_101115047(MAP2K6);ncbi_101119000(GPLD1);ncbi_101123436(NPR1);ncbi_443318(IGF1);ncbi_443406(IL6);ncbi_443498(EDN1);ncbi_497272(TEK)
GO:0050867	positive regulation of cell activation	10	336	0.00579683	0.0555633	ncbi_100303607(CCN2);ncbi_101103355(CD83);ncbi_101109462(CCR7);ncbi_101111996(NECTIN2);ncbi_101119239(NFATC2);ncbi_101121578(Egr3);ncbi_101122759(Nr4a3);ncbi_105613643(HHLA2);ncbi_443318(IGF1);ncbi_443406(IL6)
GO:0071702	organic substance transport	58	3676	0.00580479	0.0555633	MSTRG.5343(SETMAR);ncbi_100302348(PMP22);ncbi_101102331(Lsr);ncbi_101102501(DOC2B);ncbi_101103200(EXOC6);ncbi_101103249(SLC43A2);ncbi_101103329(POSTN);ncbi_101103365(PLSCR4);ncbi_101103771(S100A12);ncbi_101104568(APOL6);ncbi_101105201(FFAR4);ncbi_101106222(ADPRH);ncbi_101106371(Cacna1d);ncbi_101107111(RANGRF);ncbi_101108354(IL1RAP);ncbi_101109462(CCR7);ncbi_101109488(ABHD17C);ncbi_101109815(AXIN2…
GO:0016310	phosphorylation	43	2542	0.00586825	0.0560114	ncbi_100303607(CCN2);ncbi_101102072(NME1-1);ncbi_101102081(DOK4);ncbi_101102437(TGFBR3);ncbi_101102530(VANGL2);ncbi_101103094(DCLK2);ncbi_101103371(Lrrc15);ncbi_101103771(S100A12);ncbi_101105201(FFAR4);ncbi_101108939(CAMK1D);ncbi_101109232(STK32C);ncbi_101109353(FGF1);ncbi_101109462(CCR7);ncbi_101109472(Dbndd2);ncbi_101109815(AXIN2);ncbi_101110180(LIF);ncbi_101110748(Gprc5a);ncbi_101111731(FLRT3)…
GO:0097502	mannosylation	3	32	0.00587406	0.0560114	ncbi_101117098(FKRP);ncbi_101117925(CRPPA);ncbi_101117989(FKTN)
GO:0006937	regulation of muscle contraction	7	186	0.00592448	0.0563843	ncbi_100303607(CCN2);ncbi_101107111(RANGRF);ncbi_101112949(STC1);ncbi_101114869(ADRA1B);ncbi_101115511(CALCRL);ncbi_443163(RGS2);ncbi_443498(EDN1)
GO:0050766	positive regulation of phagocytosis	4	63	0.00603738	0.0572404	ncbi_100034672(PTX3);ncbi_101108683(Tub);ncbi_101108939(CAMK1D);ncbi_101109462(CCR7)
GO:0060425	lung morphogenesis	4	63	0.00603738	0.0572404	ncbi_101102530(VANGL2);ncbi_101103258(FOXF1);ncbi_101110180(LIF);ncbi_443318(IGF1)
GO:0033036	macromolecule localization	61	3917	0.0060831	0.0575643	MSTRG.5343(SETMAR);ncbi_100302348(PMP22);ncbi_101102277(Zdhhc23);ncbi_101102331(Lsr);ncbi_101102501(DOC2B);ncbi_101102530(VANGL2);ncbi_101103080(Stac2);ncbi_101103094(DCLK2);ncbi_101103200(EXOC6);ncbi_101103329(POSTN);ncbi_101103365(PLSCR4);ncbi_101103371(Lrrc15);ncbi_101103771(S100A12);ncbi_101104155(SIX4);ncbi_101104568(APOL6);ncbi_101105201(FFAR4);ncbi_101106222(ADPRH);ncbi_101106371(Cacna1d);…
GO:0072593	reactive oxygen species metabolic process	9	286	0.00612311	0.0578333	ncbi_100034672(PTX3);ncbi_100303607(CCN2);ncbi_101105814(MYCN);ncbi_101115409(TUSC2);ncbi_101119706(CYP1B1);ncbi_443318(IGF1);ncbi_443406(IL6);ncbi_443498(EDN1);ncbi_497274(CRYAB)
GO:0050804	modulation of synaptic transmission	13	507	0.00615079	0.0578912	ncbi_101113182(CNIH2);ncbi_101113341(CA2);ncbi_101117078(GRID2);ncbi_101118332(PLAT);ncbi_101120406(PICK1);ncbi_101121131(PTPN5);ncbi_101122407(EGR2);ncbi_106990878(CAMK2N2);ncbi_114108678(CNTN4);ncbi_443163(RGS2);ncbi_443259(PER2);ncbi_443453(CAMK2A);ncbi_443498(EDN1)
GO:0006865	amino acid transport	10	339	0.00615874	0.0578912	ncbi_101103249(SLC43A2);ncbi_101111950(SLC3A1);ncbi_101117577(ABCC9);ncbi_101119015(ABCA1);ncbi_101119776(ABCC2);ncbi_101122496(ABCC1);ncbi_105605850(ABCA3);ncbi_443163(RGS2);ncbi_443259(PER2);ncbi_780505(IL1RN)
GO:1901701	cellular response to oxygen-containing compound	25	1269	0.00616407	0.0578912	ncbi_100415773(ADAMTS1);ncbi_100534645(UGT1A3);ncbi_101102072(NME1-1);ncbi_101103329(POSTN);ncbi_101103365(PLSCR4);ncbi_101106371(Cacna1d);ncbi_101112286(PHEX);ncbi_101112949(STC1);ncbi_101113341(CA2);ncbi_101115047(MAP2K6);ncbi_101115511(CALCRL);ncbi_101118332(PLAT);ncbi_101119000(GPLD1);ncbi_101119015(ABCA1);ncbi_101119706(CYP1B1);ncbi_101119776(ABCC2);ncbi_101120406(PICK1);ncbi_101121018(MAP3K…
GO:0060341	regulation of cellular localization	29	1545	0.00628234	0.058891	MSTRG.5343(SETMAR);ncbi_101102501(DOC2B);ncbi_101103080(Stac2);ncbi_101103094(DCLK2);ncbi_101103258(FOXF1);ncbi_101103329(POSTN);ncbi_101103371(Lrrc15);ncbi_101105201(FFAR4);ncbi_101106371(Cacna1d);ncbi_101107111(RANGRF);ncbi_101108354(IL1RAP);ncbi_101109462(CCR7);ncbi_101109488(ABHD17C);ncbi_101110180(LIF);ncbi_101112256(Lrrc32);ncbi_101113182(CNIH2);ncbi_101113902(RAB26);ncbi_101119000(GPLD1);n…
GO:0021675	nerve development	5	101	0.00631782	0.0591125	ncbi_101104155(SIX4);ncbi_101116915(ADGRG6);ncbi_101122407(EGR2);ncbi_443318(IGF1);ncbi_554333(MAFB)
GO:0010876	lipid localization	13	509	0.00634967	0.0592993	ncbi_101103365(PLSCR4);ncbi_101104568(APOL6);ncbi_101112238(SPNS2);ncbi_101115047(MAP2K6);ncbi_101116983(PON1);ncbi_101117577(ABCC9);ncbi_101119015(ABCA1);ncbi_101119561(PLA2G12A);ncbi_101119776(ABCC2);ncbi_101122496(ABCC1);ncbi_105605850(ABCA3);ncbi_443406(IL6);ncbi_443498(EDN1)
GO:0045214	sarcomere organization	4	64	0.00638278	0.059497	ncbi_101104155(SIX4);ncbi_101111515(LDB3);ncbi_101112521(RBM24);ncbi_443498(EDN1)
GO:0099622	cardiac muscle cell membrane repolarization	3	33	0.0064072	0.0596133	ncbi_101106371(Cacna1d);ncbi_101115919(KCND3);ncbi_101123143(SCN1B)
GO:0001570	vasculogenesis	5	102	0.0065826	0.0610176	ncbi_101102437(TGFBR3);ncbi_101103258(FOXF1);ncbi_101109353(FGF1);ncbi_101118965(TMEM100);ncbi_497272(TEK)
GO:0019634	organic phosphonate metabolic process	5	102	0.0065826	0.0610176	ncbi_101117577(ABCC9);ncbi_101119015(ABCA1);ncbi_101119776(ABCC2);ncbi_101122496(ABCC1);ncbi_105605850(ABCA3)
GO:0071322	cellular response to carbohydrate stimulus	7	190	0.00663393	0.0613793	ncbi_101102072(NME1-1);ncbi_101106371(Cacna1d);ncbi_101115047(MAP2K6);ncbi_101115511(CALCRL);ncbi_101119000(GPLD1);ncbi_101120406(PICK1);ncbi_443318(IGF1)
GO:0035023	regulation of Rho protein signal transduction	6	145	0.0067894	0.0625492	ncbi_101107985(PLEKHG4);ncbi_101110677(F2RL2);ncbi_101113454(NGEF);ncbi_101114869(ADRA1B);ncbi_101119015(ABCA1);ncbi_101120942(ADGRG1)
GO:0048752	semicircular canal morphogenesis	2	11	0.0068078	0.0625492	ncbi_101116915(ADGRG6);ncbi_101122759(Nr4a3)
GO:0061550	cranial ganglion development	2	11	0.0068078	0.0625492	ncbi_101104155(SIX4);ncbi_443318(IGF1)
GO:0010562	positive regulation of phosphorus metabolic process	24	1212	0.00682309	0.0625492	ncbi_100303607(CCN2);ncbi_101102081(DOK4);ncbi_101102530(VANGL2);ncbi_101103771(S100A12);ncbi_101105201(FFAR4);ncbi_101109353(FGF1);ncbi_101109462(CCR7);ncbi_101109815(AXIN2);ncbi_101110180(LIF);ncbi_101114869(ADRA1B);ncbi_101115047(MAP2K6);ncbi_101115086(TNIK);ncbi_101115890(Camta1);ncbi_101118437(BMPER);ncbi_101118843(RSPO1);ncbi_101119000(GPLD1);ncbi_101121018(MAP3K5);ncbi_101121131(PTPN5);ncb…
GO:0045937	positive regulation of phosphate metabolic process	24	1212	0.00682309	0.0625492	ncbi_100303607(CCN2);ncbi_101102081(DOK4);ncbi_101102530(VANGL2);ncbi_101103771(S100A12);ncbi_101105201(FFAR4);ncbi_101109353(FGF1);ncbi_101109462(CCR7);ncbi_101109815(AXIN2);ncbi_101110180(LIF);ncbi_101114869(ADRA1B);ncbi_101115047(MAP2K6);ncbi_101115086(TNIK);ncbi_101115890(Camta1);ncbi_101118437(BMPER);ncbi_101118843(RSPO1);ncbi_101119000(GPLD1);ncbi_101121018(MAP3K5);ncbi_101121131(PTPN5);ncb…
GO:0021602	cranial nerve morphogenesis	3	34	0.00696827	0.0635976	ncbi_101122407(EGR2);ncbi_443318(IGF1);ncbi_554333(MAFB)
GO:0098743	cell aggregation	3	34	0.00696827	0.0635976	ncbi_100303607(CCN2);ncbi_101105814(MYCN);ncbi_101117548(COL11A1)
GO:0090596	sensory organ morphogenesis	12	457	0.00697572	0.0635976	ncbi_101102530(VANGL2);ncbi_101104155(SIX4);ncbi_101104666(SAV1);ncbi_101116915(ADGRG6);ncbi_101117548(COL11A1);ncbi_101121943(CTHRC1);ncbi_101122759(Nr4a3);ncbi_105602841(COL8A2);ncbi_114109131(INSIG2);ncbi_443318(IGF1);ncbi_443498(EDN1);ncbi_554333(MAFB)
GO:0043409	negative regulation of MAPK cascade	7	192	0.00701149	0.0638071	ncbi_101110180(LIF);ncbi_101112083(SPRED3);ncbi_101117989(FKTN);ncbi_101121131(PTPN5);ncbi_101123406(HIPK3);ncbi_443163(RGS2);ncbi_443318(IGF1)
GO:0051056	regulation of small GTPase mediated signal transduction	10	346	0.00707178	0.0641399	ncbi_101104973(Ralgps1);ncbi_101107985(PLEKHG4);ncbi_101110677(F2RL2);ncbi_101113454(NGEF);ncbi_101114869(ADRA1B);ncbi_101119015(ABCA1);ncbi_101119833(TNK1);ncbi_101119920(RALGPS2);ncbi_101120942(ADGRG1);ncbi_443318(IGF1)
GO:0030099	myeloid cell differentiation	12	458	0.00709254	0.0641399	ncbi_101102072(NME1-1);ncbi_101102437(TGFBR3);ncbi_101103200(EXOC6);ncbi_101103683(IRF7);ncbi_101109462(CCR7);ncbi_101110180(LIF);ncbi_101113341(CA2);ncbi_101118781(LRRC17);ncbi_101122759(Nr4a3);ncbi_443218(FOS);ncbi_443406(IL6);ncbi_554333(MAFB)
GO:0031399	regulation of protein modification process	37	2129	0.00710237	0.0641399	ncbi_100303607(CCN2);ncbi_101102081(DOK4);ncbi_101102530(VANGL2);ncbi_101103371(Lrrc15);ncbi_101103771(S100A12);ncbi_101104309(RASD2);ncbi_101105201(FFAR4);ncbi_101106133(MUC1);ncbi_101109353(FGF1);ncbi_101109462(CCR7);ncbi_101109472(Dbndd2);ncbi_101109815(AXIN2);ncbi_101110180(LIF);ncbi_101110748(Gprc5a);ncbi_101111731(FLRT3);ncbi_101112083(SPRED3);ncbi_101114869(ADRA1B);ncbi_101115047(MAP2K6);n…
GO:0046579	positive regulation of Ras protein signal transduction	4	66	0.00711237	0.0641399	ncbi_101107985(PLEKHG4);ncbi_101110677(F2RL2);ncbi_101120942(ADGRG1);ncbi_443318(IGF1)
GO:1901016	regulation of potassium ion transmembrane transporter activity	4	66	0.00711237	0.0641399	ncbi_101103490(ATP1B2);ncbi_101106371(Cacna1d);ncbi_101120296(ANK3);ncbi_443318(IGF1)
GO:0030072	peptide hormone secretion	9	293	0.0071305	0.0641874	ncbi_101102501(DOC2B);ncbi_101106371(Cacna1d);ncbi_101110180(LIF);ncbi_101119000(GPLD1);ncbi_443259(PER2);ncbi_443318(IGF1);ncbi_443406(IL6);ncbi_443498(EDN1);ncbi_780505(IL1RN)
GO:0043067	regulation of programmed cell death	32	1772	0.00721155	0.0648	ncbi_100303607(CCN2);ncbi_101101980(Tcf7);ncbi_101102072(NME1-1);ncbi_101102437(TGFBR3);ncbi_101103349(TRIM2);ncbi_101103683(IRF7);ncbi_101104155(SIX4);ncbi_101104666(SAV1);ncbi_101105201(FFAR4);ncbi_101106133(MUC1);ncbi_101108939(CAMK1D);ncbi_101109462(CCR7);ncbi_101109768(PNMA2);ncbi_101110708(ELL3);ncbi_101113454(NGEF);ncbi_101115047(MAP2K6);ncbi_101115086(TNIK);ncbi_101117078(GRID2);ncbi_1011…
GO:0016192	vesicle-mediated transport	37	2132	0.00726118	0.0650674	ncbi_100034672(PTX3);ncbi_101102072(NME1-1);ncbi_101102277(Zdhhc23);ncbi_101102331(Lsr);ncbi_101102501(DOC2B);ncbi_101103200(EXOC6);ncbi_101103258(FOXF1);ncbi_101103771(S100A12);ncbi_101104759(LRP11);ncbi_101105979(GCA);ncbi_101106133(MUC1);ncbi_101106222(ADPRH);ncbi_101107111(RANGRF);ncbi_101108683(Tub);ncbi_101108939(CAMK1D);ncbi_101109462(CCR7);ncbi_101111237(DNAJC6);ncbi_101111940(SH3YL1);ncb…
GO:0050769	positive regulation of neurogenesis	14	577	0.0072674	0.0650674	ncbi_100415773(ADAMTS1);ncbi_101102072(NME1-1);ncbi_101108354(IL1RAP);ncbi_101108614(TENM4);ncbi_101108939(CAMK1D);ncbi_101110180(LIF);ncbi_101110708(ELL3);ncbi_101111294(STMN2);ncbi_101115628(TXLNB);ncbi_101121131(PTPN5);ncbi_101123143(SCN1B);ncbi_443163(RGS2);ncbi_443318(IGF1);ncbi_443406(IL6)
GO:0009914	hormone transport	11	403	0.0073096	0.0653279	ncbi_101102501(DOC2B);ncbi_101105201(FFAR4);ncbi_101106371(Cacna1d);ncbi_101110180(LIF);ncbi_101119000(GPLD1);ncbi_101119776(ABCC2);ncbi_443259(PER2);ncbi_443318(IGF1);ncbi_443406(IL6);ncbi_443498(EDN1);ncbi_780505(IL1RN)
GO:1903531	negative regulation of secretion by cell	8	243	0.007371	0.0657589	ncbi_101103258(FOXF1);ncbi_101105201(FFAR4);ncbi_101110180(LIF);ncbi_101112256(Lrrc32);ncbi_443318(IGF1);ncbi_443406(IL6);ncbi_443498(EDN1);ncbi_780505(IL1RN)
GO:0001756	somitogenesis	5	105	0.00742352	0.0659912	ncbi_101102530(VANGL2);ncbi_101103258(FOXF1);ncbi_101109815(AXIN2);ncbi_101112521(RBM24);ncbi_101114604(SEMA3C)
GO:1904888	cranial skeletal system development	5	105	0.00742352	0.0659912	ncbi_101104155(SIX4);ncbi_101112238(SPNS2);ncbi_101112521(RBM24);ncbi_114109131(INSIG2);ncbi_443318(IGF1)
GO:0051348	negative regulation of transferase activity	11	404	0.00744022	0.0660221	ncbi_100534645(UGT1A3);ncbi_101103371(Lrrc15);ncbi_101109472(Dbndd2);ncbi_101110748(Gprc5a);ncbi_101111731(FLRT3);ncbi_101112083(SPRED3);ncbi_101121131(PTPN5);ncbi_101123406(HIPK3);ncbi_106990878(CAMK2N2);ncbi_443163(RGS2);ncbi_443406(IL6)
GO:0008645	hexose transport	6	148	0.00747947	0.0662524	ncbi_101105201(FFAR4);ncbi_101115890(Camta1);ncbi_101122759(Nr4a3);ncbi_443308(SLC2A3);ncbi_443318(IGF1);ncbi_443498(EDN1)
GO:0046622	positive regulation of organ growth	4	67	0.00749696	0.0662896	ncbi_101102437(TGFBR3);ncbi_101120418(CCN4);ncbi_443318(IGF1);ncbi_443498(EDN1)
GO:0032878	regulation of establishment or maintenance of cell polarity	3	35	0.00755762	0.0665898	ncbi_101120426(LLGL2);ncbi_443318(IGF1);ncbi_497272(TEK)
GO:0035025	positive regulation of Rho protein signal transduction	3	35	0.00755762	0.0665898	ncbi_101107985(PLEKHG4);ncbi_101110677(F2RL2);ncbi_101120942(ADGRG1)
GO:0007389	pattern specification process	17	765	0.00760875	0.0669221	ncbi_101102530(VANGL2);ncbi_101103258(FOXF1);ncbi_101103554(MFNG);ncbi_101107111(RANGRF);ncbi_101109353(FGF1);ncbi_101109815(AXIN2);ncbi_101112238(SPNS2);ncbi_101112521(RBM24);ncbi_101112949(STC1);ncbi_101114604(SEMA3C);ncbi_101118437(BMPER);ncbi_101120942(ADGRG1);ncbi_101121774(NR2F1);ncbi_101122407(EGR2);ncbi_443498(EDN1);ncbi_497272(TEK);ncbi_554333(MAFB)
GO:0007009	plasma membrane organization	11	406	0.00770694	0.0674877	ncbi_101102277(Zdhhc23);ncbi_101103080(Stac2);ncbi_101103200(EXOC6);ncbi_101103365(PLSCR4);ncbi_101103371(Lrrc15);ncbi_101107111(RANGRF);ncbi_101108683(Tub);ncbi_101113902(RAB26);ncbi_101115086(TNIK);ncbi_101120296(ANK3);ncbi_443453(CAMK2A)
GO:0002824	positive regulation of adaptive immune response based on somatic recombination of immune receptors built from immunoglobulin superfamily domains	5	106	0.00771971	0.0674877	ncbi_101102552(IL18R1);ncbi_101109462(CCR7);ncbi_101111996(NECTIN2);ncbi_101123372(FCER2);ncbi_443406(IL6)
GO:0043502	regulation of muscle adaptation	5	106	0.00771971	0.0674877	ncbi_101120418(CCN4);ncbi_101122759(Nr4a3);ncbi_443163(RGS2);ncbi_443318(IGF1);ncbi_443498(EDN1)
GO:0010632	regulation of epithelial cell migration	8	245	0.00772719	0.0674877	ncbi_101102437(TGFBR3);ncbi_101109353(FGF1);ncbi_101112949(STC1);ncbi_101118437(BMPER);ncbi_101119000(GPLD1);ncbi_443318(IGF1);ncbi_443498(EDN1);ncbi_497272(TEK)
GO:0019935	cyclic-nucleotide-mediated signaling	7	196	0.00781417	0.0681281	ncbi_101104309(RASD2);ncbi_101114869(ADRA1B);ncbi_101115511(CALCRL);ncbi_101116915(ADGRG6);ncbi_101119015(ABCA1);ncbi_101123436(NPR1);ncbi_443163(RGS2)
GO:0009893	positive regulation of metabolic process	65	4277	0.00784776	0.0683015	MSTRG.5343(SETMAR);ncbi_100034672(PTX3);ncbi_100192429(HLF);ncbi_100303607(CCN2);ncbi_101102072(NME1-1);ncbi_101102081(DOK4);ncbi_101102437(TGFBR3);ncbi_101102530(VANGL2);ncbi_101102552(IL18R1);ncbi_101102773(MELTF);ncbi_101103258(FOXF1);ncbi_101103490(ATP1B2);ncbi_101103683(IRF7);ncbi_101103771(S100A12);ncbi_101104155(SIX4);ncbi_101104309(RASD2);ncbi_101104666(SAV1);ncbi_101105201(FFAR4);ncbi_10…
GO:0048635	negative regulation of muscle organ development	4	68	0.00789501	0.068593	ncbi_101104155(SIX4);ncbi_101104666(SAV1);ncbi_443163(RGS2);ncbi_443406(IL6)
GO:0045666	positive regulation of neuron differentiation	12	465	0.00795411	0.0689864	ncbi_100415773(ADAMTS1);ncbi_101102072(NME1-1);ncbi_101108354(IL1RAP);ncbi_101108614(TENM4);ncbi_101108939(CAMK1D);ncbi_101110180(LIF);ncbi_101111294(STMN2);ncbi_101115628(TXLNB);ncbi_101121131(PTPN5);ncbi_101123143(SCN1B);ncbi_443163(RGS2);ncbi_443406(IL6)
GO:0010595	positive regulation of endothelial cell migration	5	107	0.00802403	0.0691157	ncbi_101109353(FGF1);ncbi_101119000(GPLD1);ncbi_443318(IGF1);ncbi_443498(EDN1);ncbi_497272(TEK)
GO:0010827	regulation of glucose transport	5	107	0.00802403	0.0691157	ncbi_101105201(FFAR4);ncbi_101115890(Camta1);ncbi_101122759(Nr4a3);ncbi_443318(IGF1);ncbi_443498(EDN1)
GO:0051899	membrane depolarization	5	107	0.00802403	0.0691157	ncbi_101106371(Cacna1d);ncbi_101107111(RANGRF);ncbi_101120296(ANK3);ncbi_101123143(SCN1B);ncbi_443498(EDN1)
GO:0031401	positive regulation of protein modification process	26	1366	0.00808192	0.0691157	ncbi_100303607(CCN2);ncbi_101102081(DOK4);ncbi_101102530(VANGL2);ncbi_101103771(S100A12);ncbi_101104309(RASD2);ncbi_101105201(FFAR4);ncbi_101106133(MUC1);ncbi_101109353(FGF1);ncbi_101109462(CCR7);ncbi_101109815(AXIN2);ncbi_101110180(LIF);ncbi_101114869(ADRA1B);ncbi_101115047(MAP2K6);ncbi_101115086(TNIK);ncbi_101115890(Camta1);ncbi_101118437(BMPER);ncbi_101118843(RSPO1);ncbi_101119000(GPLD1);ncbi_…
GO:0015893	drug transport	9	299	0.00809111	0.0691157	ncbi_101112238(SPNS2);ncbi_101113341(CA2);ncbi_101117577(ABCC9);ncbi_101119015(ABCA1);ncbi_101119776(ABCC2);ncbi_101120406(PICK1);ncbi_101122496(ABCC1);ncbi_105605850(ABCA3);ncbi_443498(EDN1)
GO:0021593	rhombomere morphogenesis	2	12	0.00810762	0.0691157	ncbi_101122407(EGR2);ncbi_554333(MAFB)
GO:0021936	regulation of cerebellar granule cell precursor proliferation	2	12	0.00810762	0.0691157	ncbi_105613317(Cend1);ncbi_443318(IGF1)
GO:0038166	angiotensin-activated signaling pathway	2	12	0.00810762	0.0691157	ncbi_101113341(CA2);ncbi_443453(CAMK2A)
GO:0045161	neuronal ion channel clustering	2	12	0.00810762	0.0691157	ncbi_101105662(GLDN);ncbi_101120406(PICK1)
GO:0060297	regulation of sarcomere organization	2	12	0.00810762	0.0691157	ncbi_101112521(RBM24);ncbi_443498(EDN1)
GO:0006464	cellular protein modification process	68	4522	0.00814681	0.0692132	MSTRG.5343(SETMAR);ncbi_100303607(CCN2);ncbi_101102072(NME1-1);ncbi_101102081(DOK4);ncbi_101102277(Zdhhc23);ncbi_101102437(TGFBR3);ncbi_101102530(VANGL2);ncbi_101102773(MELTF);ncbi_101103094(DCLK2);ncbi_101103349(TRIM2);ncbi_101103371(Lrrc15);ncbi_101103554(MFNG);ncbi_101103771(S100A12);ncbi_101104309(RASD2);ncbi_101105201(FFAR4);ncbi_101106133(MUC1);ncbi_101106222(ADPRH);ncbi_101108248(FUT1);ncb…
GO:0036211	protein modification process	68	4522	0.00814681	0.0692132	MSTRG.5343(SETMAR);ncbi_100303607(CCN2);ncbi_101102072(NME1-1);ncbi_101102081(DOK4);ncbi_101102277(Zdhhc23);ncbi_101102437(TGFBR3);ncbi_101102530(VANGL2);ncbi_101102773(MELTF);ncbi_101103094(DCLK2);ncbi_101103349(TRIM2);ncbi_101103371(Lrrc15);ncbi_101103554(MFNG);ncbi_101103771(S100A12);ncbi_101104309(RASD2);ncbi_101105201(FFAR4);ncbi_101106133(MUC1);ncbi_101106222(ADPRH);ncbi_101108248(FUT1);ncb…
GO:0043372	positive regulation of CD4-positive, alpha-beta T cell differentiation	3	36	0.00817555	0.0692215	ncbi_101103355(CD83);ncbi_101109462(CCR7);ncbi_443406(IL6)
GO:0071295	cellular response to vitamin	3	36	0.00817555	0.0692215	ncbi_100415773(ADAMTS1);ncbi_101103329(POSTN);ncbi_101112286(PHEX)
GO:0050679	positive regulation of epithelial cell proliferation	7	198	0.00824007	0.0696495	ncbi_101102072(NME1-1);ncbi_101109353(FGF1);ncbi_101121578(Egr3);ncbi_101122759(Nr4a3);ncbi_443318(IGF1);ncbi_443406(IL6);ncbi_497272(TEK)
GO:0010604	positive regulation of macromolecule metabolic process	56	3582	0.00826896	0.0697754	ncbi_100192429(HLF);ncbi_100303607(CCN2);ncbi_101102072(NME1-1);ncbi_101102081(DOK4);ncbi_101102437(TGFBR3);ncbi_101102530(VANGL2);ncbi_101102552(IL18R1);ncbi_101102773(MELTF);ncbi_101103258(FOXF1);ncbi_101103683(IRF7);ncbi_101103771(S100A12);ncbi_101104155(SIX4);ncbi_101104309(RASD2);ncbi_101104666(SAV1);ncbi_101105201(FFAR4);ncbi_101105814(MYCN);ncbi_101106133(MUC1);ncbi_101106371(Cacna1d);ncbi…
GO:0045428	regulation of nitric oxide biosynthetic process	4	69	0.00830669	0.0699754	ncbi_100034672(PTX3);ncbi_443318(IGF1);ncbi_443406(IL6);ncbi_443498(EDN1)
GO:0007229	integrin-mediated signaling pathway	5	108	0.00833658	0.0699908	ncbi_100303607(CCN2);ncbi_100415773(ADAMTS1);ncbi_101102072(NME1-1);ncbi_101105162(ITGA11);ncbi_101115445(ITGA7)
GO:0060349	bone morphogenesis	5	108	0.00833658	0.0699908	ncbi_101109815(AXIN2);ncbi_101112949(STC1);ncbi_114109131(INSIG2);ncbi_443318(IGF1);ncbi_497272(TEK)
GO:1903053	regulation of extracellular matrix organization	11	411	0.00840641	0.0704585	ncbi_100303607(CCN2);ncbi_101102773(MELTF);ncbi_101107111(RANGRF);ncbi_101109462(CCR7);ncbi_101111294(STMN2);ncbi_101112521(RBM24);ncbi_101120406(PICK1);ncbi_105609865(TUBB4A);ncbi_443163(RGS2);ncbi_443498(EDN1);ncbi_497274(CRYAB)
GO:1901655	cellular response to ketone	6	152	0.00847657	0.0706093	ncbi_100415773(ADAMTS1);ncbi_101103329(POSTN);ncbi_101118332(PLAT);ncbi_101119776(ABCC2);ncbi_443318(IGF1);ncbi_443406(IL6)
GO:0042493	response to drug	28	1510	0.00847819	0.0706093	ncbi_100534645(UGT1A3);ncbi_101102072(NME1-1);ncbi_101109462(CCR7);ncbi_101112238(SPNS2);ncbi_101113341(CA2);ncbi_101114869(ADRA1B);ncbi_101115047(MAP2K6);ncbi_101117577(ABCC9);ncbi_101118332(PLAT);ncbi_101119000(GPLD1);ncbi_101119015(ABCA1);ncbi_101119239(NFATC2);ncbi_101119706(CYP1B1);ncbi_101119776(ABCC2);ncbi_101120406(PICK1);ncbi_101121018(MAP3K5);ncbi_101121131(PTPN5);ncbi_101122496(ABCC1);…
GO:0071466	cellular response to xenobiotic stimulus	8	249	0.00847828	0.0706093	ncbi_100534645(UGT1A3);ncbi_101103771(S100A12);ncbi_101112687(ALDH3B1);ncbi_101118332(PLAT);ncbi_101119706(CYP1B1);ncbi_101119776(ABCC2);ncbi_443318(IGF1);ncbi_443406(IL6)
GO:0034097	response to cytokine	23	1167	0.00849025	0.0706093	ncbi_101101980(Tcf7);ncbi_101102552(IL18R1);ncbi_101103258(FOXF1);ncbi_101103329(POSTN);ncbi_101103349(TRIM2);ncbi_101103371(Lrrc15);ncbi_101103683(IRF7);ncbi_101103843(CMLKR1);ncbi_101106133(MUC1);ncbi_101108354(IL1RAP);ncbi_101109462(CCR7);ncbi_101110180(LIF);ncbi_101111731(FLRT3);ncbi_101116547(PTPN18);ncbi_101119776(ABCC2);ncbi_101121018(MAP3K5);ncbi_101121131(PTPN5);ncbi_101123372(FCER2);ncb…
GO:0090087	regulation of peptide transport	17	774	0.0084952	0.0706093	ncbi_101102501(DOC2B);ncbi_101103329(POSTN);ncbi_101105201(FFAR4);ncbi_101106371(Cacna1d);ncbi_101108354(IL1RAP);ncbi_101109462(CCR7);ncbi_101110180(LIF);ncbi_101112256(Lrrc32);ncbi_101113341(CA2);ncbi_101119000(GPLD1);ncbi_101120296(ANK3);ncbi_101120426(LLGL2);ncbi_101121131(PTPN5);ncbi_443259(PER2);ncbi_443318(IGF1);ncbi_443406(IL6);ncbi_497272(TEK)
GO:0045785	positive regulation of cell adhesion	11	413	0.00869963	0.0721881	ncbi_101103258(FOXF1);ncbi_101103355(CD83);ncbi_101109462(CCR7);ncbi_101120296(ANK3);ncbi_101120942(ADGRG1);ncbi_101121578(Egr3);ncbi_101122759(Nr4a3);ncbi_105613643(HHLA2);ncbi_443318(IGF1);ncbi_443406(IL6);ncbi_497272(TEK)
GO:0014075	response to amine	4	70	0.0087322	0.072338	ncbi_101102072(NME1-1);ncbi_101114869(ADRA1B);ncbi_101121131(PTPN5);ncbi_443163(RGS2)
GO:0003401	axis elongation	3	37	0.00882238	0.0727227	ncbi_101102530(VANGL2);ncbi_101104155(SIX4);ncbi_101109353(FGF1)
GO:0006654	phosphatidic acid biosynthetic process	3	37	0.00882238	0.0727227	ncbi_101117659(PNPLA3);ncbi_101119394(GPAT3);ncbi_101119561(PLA2G12A)
GO:2000516	positive regulation of CD4-positive, alpha-beta T cell activation	3	37	0.00882238	0.0727227	ncbi_101103355(CD83);ncbi_101109462(CCR7);ncbi_443406(IL6)
GO:0007565	female pregnancy	8	251	0.00887373	0.0730253	ncbi_101110180(LIF);ncbi_101112949(STC1);ncbi_101118590(STS);ncbi_101119776(ABCC2);ncbi_443163(RGS2);ncbi_443218(FOS);ncbi_443318(IGF1);ncbi_780505(IL1RN)
GO:0010256	endomembrane system organization	17	778	0.00891497	0.0732438	ncbi_101102277(Zdhhc23);ncbi_101103080(Stac2);ncbi_101103200(EXOC6);ncbi_101103365(PLSCR4);ncbi_101103371(Lrrc15);ncbi_101107111(RANGRF);ncbi_101108683(Tub);ncbi_101111237(DNAJC6);ncbi_101111996(NECTIN2);ncbi_101113902(RAB26);ncbi_101114289(SYNGR2);ncbi_101115086(TNIK);ncbi_101116432(ALS2CL);ncbi_101117308(DES);ncbi_101119015(ABCA1);ncbi_101120296(ANK3);ncbi_443453(CAMK2A)
GO:0042327	positive regulation of phosphorylation	22	1105	0.00893466	0.0732848	ncbi_100303607(CCN2);ncbi_101102081(DOK4);ncbi_101102530(VANGL2);ncbi_101103771(S100A12);ncbi_101105201(FFAR4);ncbi_101109353(FGF1);ncbi_101109462(CCR7);ncbi_101109815(AXIN2);ncbi_101110180(LIF);ncbi_101114869(ADRA1B);ncbi_101115047(MAP2K6);ncbi_101115086(TNIK);ncbi_101118437(BMPER);ncbi_101118843(RSPO1);ncbi_101121018(MAP3K5);ncbi_101121131(PTPN5);ncbi_101121588(INHBE);ncbi_443318(IGF1);ncbi_443…
GO:0042692	muscle cell differentiation	13	532	0.00902651	0.0739166	ncbi_101102530(VANGL2);ncbi_101103258(FOXF1);ncbi_101104155(SIX4);ncbi_101111515(LDB3);ncbi_101112521(RBM24);ncbi_101114869(ADRA1B);ncbi_101117925(CRPPA);ncbi_101119239(NFATC2);ncbi_101120418(CCN4);ncbi_101121018(MAP3K5);ncbi_443163(RGS2);ncbi_443318(IGF1);ncbi_443498(EDN1)
GO:0060627	regulation of vesicle-mediated transport	14	593	0.0091203	0.0744939	ncbi_100034672(PTX3);ncbi_101102501(DOC2B);ncbi_101103258(FOXF1);ncbi_101106222(ADPRH);ncbi_101108683(Tub);ncbi_101108939(CAMK1D);ncbi_101109462(CCR7);ncbi_101111237(DNAJC6);ncbi_101113182(CNIH2);ncbi_101113902(RAB26);ncbi_101118843(RSPO1);ncbi_101120406(PICK1);ncbi_101120426(LLGL2);ncbi_101121131(PTPN5)
GO:0015696	ammonium transport	7	202	0.00914285	0.0744939	ncbi_101117577(ABCC9);ncbi_101119015(ABCA1);ncbi_101119776(ABCC2);ncbi_101120406(PICK1);ncbi_101122496(ABCC1);ncbi_105605850(ABCA3);ncbi_443498(EDN1)
GO:0002718	regulation of cytokine production involved in immune response	4	71	0.0091717	0.0744939	ncbi_101102552(IL18R1);ncbi_101122759(Nr4a3);ncbi_443406(IL6);ncbi_497272(TEK)
GO:0045576	mast cell activation	4	71	0.0091717	0.0744939	ncbi_101103258(FOXF1);ncbi_101103771(S100A12);ncbi_101111996(NECTIN2);ncbi_101122759(Nr4a3)
GO:0045670	regulation of osteoclast differentiation	4	71	0.0091717	0.0744939	ncbi_101113341(CA2);ncbi_101118781(LRRC17);ncbi_443218(FOS);ncbi_554333(MAFB)
GO:0051495	positive regulation of cytoskeleton organization	8	253	0.00928284	0.075274	ncbi_100303607(CCN2);ncbi_101109462(CCR7);ncbi_101111294(STMN2);ncbi_101112521(RBM24);ncbi_101120406(PICK1);ncbi_443163(RGS2);ncbi_443498(EDN1);ncbi_497272(TEK)
GO:0071621	granulocyte chemotaxis	5	111	0.00932473	0.0753686	ncbi_101103771(S100A12);ncbi_101103843(CMLKR1);ncbi_101108939(CAMK1D);ncbi_101109462(CCR7);ncbi_443498(EDN1)
GO:1900182	positive regulation of protein localization to nucleus	5	111	0.00932473	0.0753686	ncbi_101110180(LIF);ncbi_101121131(PTPN5);ncbi_443318(IGF1);ncbi_443406(IL6);ncbi_497272(TEK)
GO:0007266	Rho protein signal transduction	7	203	0.00937945	0.0756882	ncbi_101102530(VANGL2);ncbi_101107985(PLEKHG4);ncbi_101110677(F2RL2);ncbi_101113454(NGEF);ncbi_101114869(ADRA1B);ncbi_101119015(ABCA1);ncbi_101120942(ADGRG1)
GO:0086091	regulation of heart rate by cardiac conduction	3	38	0.00949837	0.075756	ncbi_101106371(Cacna1d);ncbi_101115919(KCND3);ncbi_101123143(SCN1B)
GO:1902624	positive regulation of neutrophil migration	3	38	0.00949837	0.075756	ncbi_101108939(CAMK1D);ncbi_101109462(CCR7);ncbi_443498(EDN1)
GO:0001878	response to yeast	2	13	0.00950938	0.075756	ncbi_100034672(PTX3);ncbi_443406(IL6)
GO:0010958	regulation of amino acid import	2	13	0.00950938	0.075756	ncbi_443163(RGS2);ncbi_443259(PER2)
GO:0032308	positive regulation of prostaglandin secretion	2	13	0.00950938	0.075756	ncbi_101115047(MAP2K6);ncbi_443498(EDN1)
GO:0060452	positive regulation of cardiac muscle contraction	2	13	0.00950938	0.075756	ncbi_100303607(CCN2);ncbi_443163(RGS2)
GO:1903789	regulation of amino acid transmembrane transport	2	13	0.00950938	0.075756	ncbi_443163(RGS2);ncbi_443259(PER2)
GO:2000052	positive regulation of non-canonical Wnt signaling pathway	2	13	0.00950938	0.075756	ncbi_101102530(VANGL2);ncbi_101118843(RSPO1)
GO:0065008	regulation of biological quality	67	4474	0.00959706	0.0761674	ncbi_100034672(PTX3);ncbi_100303607(CCN2);ncbi_100534645(UGT1A3);ncbi_101102072(NME1-1);ncbi_101102437(TGFBR3);ncbi_101102501(DOC2B);ncbi_101102734(LVRN);ncbi_101102773(MELTF);ncbi_101103200(EXOC6);ncbi_101103329(POSTN);ncbi_101103365(PLSCR4);ncbi_101103490(ATP1B2);ncbi_101103771(S100A12);ncbi_101104155(SIX4);ncbi_101104666(SAV1);ncbi_101105201(FFAR4);ncbi_101106133(MUC1);ncbi_101106371(Cacna1d);…
GO:0009268	response to pH	4	72	0.00962538	0.0761674	ncbi_101113341(CA2);ncbi_101118590(STS);ncbi_101119000(GPLD1);ncbi_101122868(TG)
GO:0032370	positive regulation of lipid transport	4	72	0.00962538	0.0761674	ncbi_101115047(MAP2K6);ncbi_101116983(PON1);ncbi_101119015(ABCA1);ncbi_443498(EDN1)
GO:0042307	positive regulation of protein import into nucleus	4	72	0.00962538	0.0761674	ncbi_101121131(PTPN5);ncbi_443318(IGF1);ncbi_443406(IL6);ncbi_497272(TEK)
GO:0051051	negative regulation of transport	14	597	0.00963738	0.0761674	ncbi_101103258(FOXF1);ncbi_101105201(FFAR4);ncbi_101110180(LIF);ncbi_101112256(Lrrc32);ncbi_101112949(STC1);ncbi_101113182(CNIH2);ncbi_101115890(Camta1);ncbi_101120296(ANK3);ncbi_443163(RGS2);ncbi_443318(IGF1);ncbi_443406(IL6);ncbi_443498(EDN1);ncbi_497274(CRYAB);ncbi_780505(IL1RN)
GO:0072006	nephron development	6	157	0.00985289	0.0777474	ncbi_101102530(VANGL2);ncbi_101104155(SIX4);ncbi_101109353(FGF1);ncbi_101110180(LIF);ncbi_497272(TEK);ncbi_554333(MAFB)
GO:0022409	positive regulation of cell-cell adhesion	8	256	0.00992269	0.0781745	ncbi_101103355(CD83);ncbi_101109462(CCR7);ncbi_101120296(ANK3);ncbi_101121578(Egr3);ncbi_101122759(Nr4a3);ncbi_105613643(HHLA2);ncbi_443318(IGF1);ncbi_443406(IL6)
GO:0046632	alpha-beta T cell differentiation	5	113	0.0100266	0.0788686	ncbi_101101980(Tcf7);ncbi_101102552(IL18R1);ncbi_101103355(CD83);ncbi_101109462(CCR7);ncbi_443406(IL6)
GO:0006940	regulation of smooth muscle contraction	4	73	0.0100934	0.0791444	ncbi_101114869(ADRA1B);ncbi_101115511(CALCRL);ncbi_443163(RGS2);ncbi_443498(EDN1)
GO:0051057	positive regulation of small GTPase mediated signal transduction	4	73	0.0100934	0.0791444	ncbi_101107985(PLEKHG4);ncbi_101110677(F2RL2);ncbi_101120942(ADGRG1);ncbi_443318(IGF1)
GO:0003018	vascular process in circulatory system	7	206	0.0101162	0.0791983	ncbi_101102437(TGFBR3);ncbi_101114869(ADRA1B);ncbi_101123436(NPR1);ncbi_443163(RGS2);ncbi_443259(PER2);ncbi_443498(EDN1);ncbi_497272(TEK)
GO:0010557	positive regulation of macromolecule biosynthetic process	37	2179	0.0101668	0.0794702	ncbi_100192429(HLF);ncbi_100303607(CCN2);ncbi_101102072(NME1-1);ncbi_101102437(TGFBR3);ncbi_101102552(IL18R1);ncbi_101103258(FOXF1);ncbi_101103683(IRF7);ncbi_101103771(S100A12);ncbi_101104155(SIX4);ncbi_101104666(SAV1);ncbi_101105814(MYCN);ncbi_101106133(MUC1);ncbi_101106371(Cacna1d);ncbi_101108354(IL1RAP);ncbi_101108939(CAMK1D);ncbi_101109353(FGF1);ncbi_101109462(CCR7);ncbi_101110180(LIF);ncbi_1…
GO:0010573	vascular endothelial growth factor production	3	39	0.0102038	0.0795098	ncbi_101119706(CYP1B1);ncbi_101120942(ADGRG1);ncbi_443406(IL6)
GO:0090022	regulation of neutrophil chemotaxis	3	39	0.0102038	0.0795098	ncbi_101108939(CAMK1D);ncbi_101109462(CCR7);ncbi_443498(EDN1)
GO:0010675	regulation of cellular carbohydrate metabolic process	7	207	0.0103709	0.0804641	ncbi_100534645(UGT1A3);ncbi_101114869(ADRA1B);ncbi_101117925(CRPPA);ncbi_101117989(FKTN);ncbi_101119000(GPLD1);ncbi_443318(IGF1);ncbi_443406(IL6)
GO:0035690	cellular response to drug	12	482	0.0103899	0.0804641	ncbi_100534645(UGT1A3);ncbi_101102072(NME1-1);ncbi_101113341(CA2);ncbi_101118332(PLAT);ncbi_101119000(GPLD1);ncbi_101119706(CYP1B1);ncbi_101119776(ABCC2);ncbi_101121018(MAP3K5);ncbi_101122759(Nr4a3);ncbi_443318(IGF1);ncbi_443406(IL6);ncbi_443498(EDN1)
GO:0002688	regulation of leukocyte chemotaxis	5	114	0.0103908	0.0804641	ncbi_101103843(CMLKR1);ncbi_101108939(CAMK1D);ncbi_101109462(CCR7);ncbi_443406(IL6);ncbi_443498(EDN1)
GO:0002821	positive regulation of adaptive immune response	5	114	0.0103908	0.0804641	ncbi_101102552(IL18R1);ncbi_101109462(CCR7);ncbi_101111996(NECTIN2);ncbi_101123372(FCER2);ncbi_443406(IL6)
GO:0032412	regulation of ion transmembrane transporter activity	8	259	0.0105948	0.0814465	ncbi_101103080(Stac2);ncbi_101103490(ATP1B2);ncbi_101106371(Cacna1d);ncbi_101107111(RANGRF);ncbi_101113182(CNIH2);ncbi_101120296(ANK3);ncbi_101123143(SCN1B);ncbi_443318(IGF1)
GO:0019220	regulation of phosphate metabolic process	33	1895	0.0107232	0.0814465	ncbi_100303607(CCN2);ncbi_101102081(DOK4);ncbi_101102530(VANGL2);ncbi_101103371(Lrrc15);ncbi_101103771(S100A12);ncbi_101105201(FFAR4);ncbi_101109353(FGF1);ncbi_101109462(CCR7);ncbi_101109472(Dbndd2);ncbi_101109815(AXIN2);ncbi_101110180(LIF);ncbi_101110748(Gprc5a);ncbi_101111731(FLRT3);ncbi_101112083(SPRED3);ncbi_101114869(ADRA1B);ncbi_101115047(MAP2K6);ncbi_101115086(TNIK);ncbi_101115890(Camta1);…
GO:0051174	regulation of phosphorus metabolic process	33	1896	0.0108028	0.0814465	ncbi_100303607(CCN2);ncbi_101102081(DOK4);ncbi_101102530(VANGL2);ncbi_101103371(Lrrc15);ncbi_101103771(S100A12);ncbi_101105201(FFAR4);ncbi_101109353(FGF1);ncbi_101109462(CCR7);ncbi_101109472(Dbndd2);ncbi_101109815(AXIN2);ncbi_101110180(LIF);ncbi_101110748(Gprc5a);ncbi_101111731(FLRT3);ncbi_101112083(SPRED3);ncbi_101114869(ADRA1B);ncbi_101115047(MAP2K6);ncbi_101115086(TNIK);ncbi_101115890(Camta1);…
GO:0010243	response to organonitrogen compound	24	1261	0.0108372	0.0814465	ncbi_100303607(CCN2);ncbi_101102072(NME1-1);ncbi_101102437(TGFBR3);ncbi_101112286(PHEX);ncbi_101112949(STC1);ncbi_101113341(CA2);ncbi_101114869(ADRA1B);ncbi_101118332(PLAT);ncbi_101118590(STS);ncbi_101119000(GPLD1);ncbi_101119015(ABCA1);ncbi_101119776(ABCC2);ncbi_101121131(PTPN5);ncbi_101122407(EGR2);ncbi_101122759(Nr4a3);ncbi_114109131(INSIG2);ncbi_443163(RGS2);ncbi_443218(FOS);ncbi_443318(IGF1)…
GO:0046473	phosphatidic acid metabolic process	3	40	0.0109389	0.0814465	ncbi_101117659(PNPLA3);ncbi_101119394(GPAT3);ncbi_101119561(PLA2G12A)
GO:0060363	cranial suture morphogenesis	2	14	0.0110106	0.0814465	ncbi_114109131(INSIG2);ncbi_443318(IGF1)
GO:0071374	cellular response to parathyroid hormone stimulus	2	14	0.0110106	0.0814465	ncbi_100415773(ADAMTS1);ncbi_101112286(PHEX)
GO:1900025	negative regulation of substrate adhesion-dependent cell spreading	2	14	0.0110106	0.0814465	ncbi_101102773(MELTF);ncbi_101103329(POSTN)
GO:0043412	macromolecule modification	72	4903	0.0110634	0.0814465	MSTRG.5343(SETMAR);ncbi_100303607(CCN2);ncbi_101102072(NME1-1);ncbi_101102081(DOK4);ncbi_101102277(Zdhhc23);ncbi_101102437(TGFBR3);ncbi_101102530(VANGL2);ncbi_101102773(MELTF);ncbi_101103094(DCLK2);ncbi_101103349(TRIM2);ncbi_101103371(Lrrc15);ncbi_101103554(MFNG);ncbi_101103771(S100A12);ncbi_101104309(RASD2);ncbi_101105201(FFAR4);ncbi_101106133(MUC1);ncbi_101106222(ADPRH);ncbi_101108248(FUT1);ncb…
GO:0071674	mononuclear cell migration	4	75	0.0110732	0.0814465	ncbi_101103771(S100A12);ncbi_101103843(CMLKR1);ncbi_101109462(CCR7);ncbi_443406(IL6)
GO:0015695	organic cation transport	5	116	0.0111462	0.0814465	ncbi_101117577(ABCC9);ncbi_101119015(ABCA1);ncbi_101119776(ABCC2);ncbi_101122496(ABCC1);ncbi_105605850(ABCA3)
GO:0051173	positive regulation of nitrogen compound metabolic process	53	3404	0.0112515	0.0814465	ncbi_100034672(PTX3);ncbi_100192429(HLF);ncbi_100303607(CCN2);ncbi_101102072(NME1-1);ncbi_101102081(DOK4);ncbi_101102437(TGFBR3);ncbi_101102530(VANGL2);ncbi_101102552(IL18R1);ncbi_101102773(MELTF);ncbi_101103258(FOXF1);ncbi_101103683(IRF7);ncbi_101103771(S100A12);ncbi_101104155(SIX4);ncbi_101104309(RASD2);ncbi_101104666(SAV1);ncbi_101105201(FFAR4);ncbi_101105814(MYCN);ncbi_101106133(MUC1);ncbi_10…
GO:0042326	negative regulation of phosphorylation	13	548	0.0113618	0.0814465	ncbi_101103371(Lrrc15);ncbi_101109472(Dbndd2);ncbi_101110180(LIF);ncbi_101110748(Gprc5a);ncbi_101111731(FLRT3);ncbi_101112083(SPRED3);ncbi_101117989(FKTN);ncbi_101121131(PTPN5);ncbi_101123406(HIPK3);ncbi_106990878(CAMK2N2);ncbi_443163(RGS2);ncbi_443318(IGF1);ncbi_443406(IL6)
GO:0014074	response to purine-containing compound	7	211	0.0114366	0.0814465	ncbi_101102072(NME1-1);ncbi_101112949(STC1);ncbi_101118332(PLAT);ncbi_443218(FOS);ncbi_443318(IGF1);ncbi_443406(IL6);ncbi_497272(TEK)
GO:1903708	positive regulation of hemopoiesis	7	211	0.0114366	0.0814465	ncbi_101103355(CD83);ncbi_101109462(CCR7);ncbi_101110180(LIF);ncbi_101113341(CA2);ncbi_101121578(Egr3);ncbi_443218(FOS);ncbi_443406(IL6)
GO:0001987	vasoconstriction of artery involved in baroreceptor response to lowering of systemic arterial blood pressure	1	1	0.011541	0.0814465	ncbi_101114869(ADRA1B)
GO:0002649	regulation of tolerance induction to self antigen	1	1	0.011541	0.0814465	ncbi_101109462(CCR7)
GO:0003345	proepicardium cell migration involved in pericardium morphogenesis	1	1	0.011541	0.0814465	ncbi_101111731(FLRT3)
GO:0003421	growth plate cartilage axis specification	1	1	0.011541	0.0814465	ncbi_101112949(STC1)
GO:0006932	substrate-dependent cell migration, cell contraction	1	1	0.011541	0.0814465	ncbi_101117577(ABCC9)
GO:0014822	detection of wounding	1	1	0.011541	0.0814465	ncbi_101103258(FOXF1)
GO:0015723	bilirubin transport	1	1	0.011541	0.0814465	ncbi_101119776(ABCC2)
GO:0021660	rhombomere 3 formation	1	1	0.011541	0.0814465	ncbi_101122407(EGR2)
GO:0021664	rhombomere 5 morphogenesis	1	1	0.011541	0.0814465	ncbi_101122407(EGR2)
GO:0021666	rhombomere 5 formation	1	1	0.011541	0.0814465	ncbi_101122407(EGR2)
GO:0021686	cerebellar granular layer maturation	1	1	0.011541	0.0814465	ncbi_105613317(Cend1)
GO:0036153	triglyceride acyl-chain remodeling	1	1	0.011541	0.0814465	ncbi_101117659(PNPLA3)
GO:0038097	positive regulation of mast cell activation by Fc-epsilon receptor signaling pathway	1	1	0.011541	0.0814465	ncbi_101122759(Nr4a3)
GO:0038115	chemokine (C-C motif) ligand 19 signaling pathway	1	1	0.011541	0.0814465	ncbi_101109462(CCR7)
GO:0038116	chemokine (C-C motif) ligand 21 signaling pathway	1	1	0.011541	0.0814465	ncbi_101109462(CCR7)
GO:0042313	protein kinase C deactivation	1	1	0.011541	0.0814465	ncbi_443498(EDN1)
GO:0044722	renal phosphate excretion	1	1	0.011541	0.0814465	ncbi_101112949(STC1)
GO:0044866	modulation by host of viral exo-alpha-sialidase activity	1	1	0.011541	0.0814465	ncbi_100034672(PTX3)
GO:0044867	modulation by host of viral catalytic activity	1	1	0.011541	0.0814465	ncbi_100034672(PTX3)
GO:0044868	modulation by host of viral molecular function	1	1	0.011541	0.0814465	ncbi_100034672(PTX3)
GO:0044869	negative regulation by host of viral exo-alpha-sialidase activity	1	1	0.011541	0.0814465	ncbi_100034672(PTX3)
GO:0044870	modulation by host of viral glycoprotein metabolic process	1	1	0.011541	0.0814465	ncbi_100034672(PTX3)
GO:0044871	negative regulation by host of viral glycoprotein metabolic process	1	1	0.011541	0.0814465	ncbi_100034672(PTX3)
GO:0045016	mitochondrial magnesium ion transport	1	1	0.011541	0.0814465	ncbi_101119262(MRS2)
GO:0046032	ADP catabolic process	1	1	0.011541	0.0814465	ncbi_100529154(NUDT9)
GO:0046814	coreceptor-mediated virion attachment to host cell	1	1	0.011541	0.0814465	ncbi_101111996(NECTIN2)
GO:0052403	negative regulation by host of symbiont catalytic activity	1	1	0.011541	0.0814465	ncbi_100034672(PTX3)
GO:0052550	response to defense-related reactive oxygen species production by other organism involved in symbiotic interaction	1	1	0.011541	0.0814465	ncbi_101115409(TUSC2)
GO:0052567	response to defense-related host reactive oxygen species production	1	1	0.011541	0.0814465	ncbi_101115409(TUSC2)
GO:0060461	right lung morphogenesis	1	1	0.011541	0.0814465	ncbi_101103258(FOXF1)
GO:0060567	negative regulation of DNA-templated transcription, termination	1	1	0.011541	0.0814465	ncbi_443259(PER2)
GO:0071401	cellular response to triglyceride	1	1	0.011541	0.0814465	ncbi_101119000(GPLD1)
GO:0090226	regulation of microtubule nucleation by Ran protein signal transduction	1	1	0.011541	0.0814465	ncbi_101107111(RANGRF)
GO:0097022	lymphocyte migration into lymph node	1	1	0.011541	0.0814465	ncbi_101109462(CCR7)
GO:1900827	positive regulation of membrane depolarization during cardiac muscle cell action potential	1	1	0.011541	0.0814465	ncbi_101120296(ANK3)
GO:1901086	benzylpenicillin metabolic process	1	1	0.011541	0.0814465	ncbi_101119776(ABCC2)
GO:1901676	positive regulation of histone H3-K27 acetylation	1	1	0.011541	0.0814465	ncbi_101110180(LIF)
GO:1903015	regulation of exo-alpha-sialidase activity	1	1	0.011541	0.0814465	ncbi_100034672(PTX3)
GO:1903016	negative regulation of exo-alpha-sialidase activity	1	1	0.011541	0.0814465	ncbi_100034672(PTX3)
GO:1903402	regulation of renal phosphate excretion	1	1	0.011541	0.0814465	ncbi_101112949(STC1)
GO:1903403	negative regulation of renal phosphate excretion	1	1	0.011541	0.0814465	ncbi_101112949(STC1)
GO:1903492	response to acetylsalicylate	1	1	0.011541	0.0814465	ncbi_101121131(PTPN5)
GO:1904274	tricellular tight junction assembly	1	1	0.011541	0.0814465	ncbi_101102331(Lsr)
GO:1990550	mitochondrial alpha-ketoglutarate transmembrane transport	1	1	0.011541	0.0814465	ncbi_101121458(SLC25A21)
GO:1990551	mitochondrial 2-oxoadipate transmembrane transport	1	1	0.011541	0.0814465	ncbi_101121458(SLC25A21)
GO:2000522	positive regulation of immunological synapse formation	1	1	0.011541	0.0814465	ncbi_101109462(CCR7)
GO:2000526	positive regulation of glycoprotein biosynthetic process involved in immunological synapse formation	1	1	0.011541	0.0814465	ncbi_101109462(CCR7)
GO:0042391	regulation of membrane potential	12	489	0.0115466	0.0814465	ncbi_101103490(ATP1B2);ncbi_101106371(Cacna1d);ncbi_101107111(RANGRF);ncbi_101113182(CNIH2);ncbi_101115409(TUSC2);ncbi_101115919(KCND3);ncbi_101117078(GRID2);ncbi_101120296(ANK3);ncbi_101123143(SCN1B);ncbi_443406(IL6);ncbi_443498(EDN1);ncbi_780505(IL1RN)
GO:0003208	cardiac ventricle morphogenesis	4	76	0.0115852	0.0816036	ncbi_101102437(TGFBR3);ncbi_101103258(FOXF1);ncbi_101114604(SEMA3C);ncbi_101117548(COL11A1)
GO:0046006	regulation of activated T cell proliferation	3	41	0.0117038	0.0821695	ncbi_101112256(Lrrc32);ncbi_105613643(HHLA2);ncbi_443318(IGF1)
GO:0051897	positive regulation of protein kinase B signaling	6	163	0.0117062	0.0821695	ncbi_101104309(RASD2);ncbi_101109353(FGF1);ncbi_101109462(CCR7);ncbi_443318(IGF1);ncbi_443406(IL6);ncbi_497272(TEK)
GO:1903039	positive regulation of leukocyte cell-cell adhesion	7	212	0.011715	0.0821695	ncbi_101103355(CD83);ncbi_101109462(CCR7);ncbi_101121578(Egr3);ncbi_101122759(Nr4a3);ncbi_105613643(HHLA2);ncbi_443318(IGF1);ncbi_443406(IL6)
GO:0043009	chordate embryonic development	17	802	0.0117959	0.082621	ncbi_101101980(Tcf7);ncbi_101102437(TGFBR3);ncbi_101102530(VANGL2);ncbi_101103258(FOXF1);ncbi_101104155(SIX4);ncbi_101105814(MYCN);ncbi_101109815(AXIN2);ncbi_101110180(LIF);ncbi_101112238(SPNS2);ncbi_101112521(RBM24);ncbi_101114604(SEMA3C);ncbi_101117548(COL11A1);ncbi_101118965(TMEM100);ncbi_101120426(LLGL2);ncbi_101121943(CTHRC1);ncbi_443318(IGF1);ncbi_443498(EDN1)
GO:0022407	regulation of cell-cell adhesion	11	432	0.0118976	0.0831001	ncbi_101103355(CD83);ncbi_101109462(CCR7);ncbi_101112256(Lrrc32);ncbi_101119239(NFATC2);ncbi_101120296(ANK3);ncbi_101121578(Egr3);ncbi_101122759(Nr4a3);ncbi_105613643(HHLA2);ncbi_443318(IGF1);ncbi_443406(IL6);ncbi_780505(IL1RN)
GO:0051222	positive regulation of protein transport	11	432	0.0118976	0.0831001	ncbi_101102501(DOC2B);ncbi_101103329(POSTN);ncbi_101106371(Cacna1d);ncbi_101108354(IL1RAP);ncbi_101109462(CCR7);ncbi_101119000(GPLD1);ncbi_101120296(ANK3);ncbi_101121131(PTPN5);ncbi_443318(IGF1);ncbi_443406(IL6);ncbi_497272(TEK)
GO:0018105	peptidyl-serine phosphorylation	9	319	0.0120163	0.0838119	ncbi_101103094(DCLK2);ncbi_101108939(CAMK1D);ncbi_101109232(STK32C);ncbi_101110180(LIF);ncbi_101111789(STK38L);ncbi_101123406(HIPK3);ncbi_443406(IL6);ncbi_443453(CAMK2A);ncbi_497272(TEK)
GO:0002819	regulation of adaptive immune response	6	164	0.0120374	0.0838418	ncbi_101102552(IL18R1);ncbi_101103683(IRF7);ncbi_101109462(CCR7);ncbi_101111996(NECTIN2);ncbi_101123372(FCER2);ncbi_443406(IL6)
GO:1904591	positive regulation of protein import	4	77	0.0121122	0.0842449	ncbi_101121131(PTPN5);ncbi_443318(IGF1);ncbi_443406(IL6);ncbi_497272(TEK)
GO:0010628	positive regulation of gene expression	38	2279	0.0121557	0.0844298	ncbi_100192429(HLF);ncbi_100303607(CCN2);ncbi_101102072(NME1-1);ncbi_101102437(TGFBR3);ncbi_101102552(IL18R1);ncbi_101102773(MELTF);ncbi_101103258(FOXF1);ncbi_101103683(IRF7);ncbi_101103771(S100A12);ncbi_101104155(SIX4);ncbi_101104666(SAV1);ncbi_101105814(MYCN);ncbi_101106133(MUC1);ncbi_101106371(Cacna1d);ncbi_101108354(IL1RAP);ncbi_101108939(CAMK1D);ncbi_101109353(FGF1);ncbi_101109815(AXIN2);ncb…
GO:1903037	regulation of leukocyte cell-cell adhesion	9	320	0.0122443	0.084927	ncbi_101103355(CD83);ncbi_101109462(CCR7);ncbi_101112256(Lrrc32);ncbi_101119239(NFATC2);ncbi_101121578(Egr3);ncbi_101122759(Nr4a3);ncbi_105613643(HHLA2);ncbi_443318(IGF1);ncbi_443406(IL6)
GO:0002696	positive regulation of leukocyte activation	9	321	0.0124755	0.0863735	ncbi_101103355(CD83);ncbi_101109462(CCR7);ncbi_101111996(NECTIN2);ncbi_101119239(NFATC2);ncbi_101121578(Egr3);ncbi_101122759(Nr4a3);ncbi_105613643(HHLA2);ncbi_443318(IGF1);ncbi_443406(IL6)
GO:0044062	regulation of excretion	3	42	0.0124988	0.0863735	ncbi_101112949(STC1);ncbi_101123436(NPR1);ncbi_443498(EDN1)
GO:0022898	regulation of transmembrane transporter activity	8	267	0.012552	0.0863735	ncbi_101103080(Stac2);ncbi_101103490(ATP1B2);ncbi_101106371(Cacna1d);ncbi_101107111(RANGRF);ncbi_101113182(CNIH2);ncbi_101120296(ANK3);ncbi_101123143(SCN1B);ncbi_443318(IGF1)
GO:0060326	cell chemotaxis	8	267	0.012552	0.0863735	ncbi_101103771(S100A12);ncbi_101103843(CMLKR1);ncbi_101108939(CAMK1D);ncbi_101109353(FGF1);ncbi_101109462(CCR7);ncbi_101121578(Egr3);ncbi_443406(IL6);ncbi_443498(EDN1)
GO:0019062	virion attachment to host cell	2	15	0.0126088	0.0863735	ncbi_101103371(Lrrc15);ncbi_101111996(NECTIN2)
GO:0032306	regulation of prostaglandin secretion	2	15	0.0126088	0.0863735	ncbi_101115047(MAP2K6);ncbi_443498(EDN1)
GO:0035815	positive regulation of renal sodium excretion	2	15	0.0126088	0.0863735	ncbi_101123436(NPR1);ncbi_443498(EDN1)
GO:0050862	positive regulation of T cell receptor signaling pathway	2	15	0.0126088	0.0863735	ncbi_101109462(CCR7);ncbi_101111996(NECTIN2)
GO:1902166	negative regulation of intrinsic apoptotic signaling pathway in response to DNA damage by p53 class mediator	2	15	0.0126088	0.0863735	ncbi_101106133(MUC1);ncbi_101110708(ELL3)
GO:0014855	striated muscle cell proliferation	4	78	0.0126544	0.0864483	ncbi_101102437(TGFBR3);ncbi_101104666(SAV1);ncbi_101108614(TENM4);ncbi_101109353(FGF1)
GO:0060411	cardiac septum morphogenesis	4	78	0.0126544	0.0864483	ncbi_101102437(TGFBR3);ncbi_101102530(VANGL2);ncbi_101104666(SAV1);ncbi_101114604(SEMA3C)
GO:0034109	homotypic cell-cell adhesion	13	556	0.0126933	0.086596	ncbi_101101980(Tcf7);ncbi_101102552(IL18R1);ncbi_101103355(CD83);ncbi_101109462(CCR7);ncbi_101112256(Lrrc32);ncbi_101119239(NFATC2);ncbi_101120296(ANK3);ncbi_101121578(Egr3);ncbi_101122759(Nr4a3);ncbi_105613643(HHLA2);ncbi_443318(IGF1);ncbi_443406(IL6);ncbi_554333(MAFB)
GO:0007167	enzyme linked receptor protein signaling pathway	22	1142	0.0127594	0.0869278	ncbi_100303607(CCN2);ncbi_101102081(DOK4);ncbi_101102437(TGFBR3);ncbi_101103258(FOXF1);ncbi_101109353(FGF1);ncbi_101110180(LIF);ncbi_101110748(Gprc5a);ncbi_101111731(FLRT3);ncbi_101113454(NGEF);ncbi_101116547(PTPN18);ncbi_101118332(PLAT);ncbi_101118437(BMPER);ncbi_101118843(RSPO1);ncbi_101118965(TMEM100);ncbi_101119000(GPLD1);ncbi_101119833(TNK1);ncbi_101121588(INHBE);ncbi_101122759(Nr4a3);ncbi_1…
GO:0009891	positive regulation of biosynthetic process	39	2361	0.0127871	0.0869686	ncbi_100034672(PTX3);ncbi_100192429(HLF);ncbi_100303607(CCN2);ncbi_101102072(NME1-1);ncbi_101102437(TGFBR3);ncbi_101102552(IL18R1);ncbi_101103258(FOXF1);ncbi_101103683(IRF7);ncbi_101103771(S100A12);ncbi_101104155(SIX4);ncbi_101104666(SAV1);ncbi_101105814(MYCN);ncbi_101106133(MUC1);ncbi_101106371(Cacna1d);ncbi_101108354(IL1RAP);ncbi_101108939(CAMK1D);ncbi_101109353(FGF1);ncbi_101109462(CCR7);ncbi_…
GO:0070486	leukocyte aggregation	12	496	0.0128003	0.0869686	ncbi_101101980(Tcf7);ncbi_101102552(IL18R1);ncbi_101103355(CD83);ncbi_101109462(CCR7);ncbi_101112256(Lrrc32);ncbi_101119239(NFATC2);ncbi_101121578(Egr3);ncbi_101122759(Nr4a3);ncbi_105613643(HHLA2);ncbi_443318(IGF1);ncbi_443406(IL6);ncbi_554333(MAFB)
GO:0006897	endocytosis	16	745	0.012836	0.0870642	ncbi_100034672(PTX3);ncbi_101102072(NME1-1);ncbi_101102331(Lsr);ncbi_101104759(LRP11);ncbi_101108683(Tub);ncbi_101108939(CAMK1D);ncbi_101109462(CCR7);ncbi_101111237(DNAJC6);ncbi_101111940(SH3YL1);ncbi_101115409(TUSC2);ncbi_101115511(CALCRL);ncbi_101117316(DMBT1);ncbi_101118843(RSPO1);ncbi_101119015(ABCA1);ncbi_101120406(PICK1);ncbi_101121131(PTPN5)
GO:1902903	regulation of fibril organization	10	379	0.0128654	0.0870642	ncbi_100303607(CCN2);ncbi_101107111(RANGRF);ncbi_101109462(CCR7);ncbi_101111294(STMN2);ncbi_101112521(RBM24);ncbi_101120406(PICK1);ncbi_105609865(TUBB4A);ncbi_443163(RGS2);ncbi_443498(EDN1);ncbi_497274(CRYAB)
GO:0044765	single-organism transport	81	5667	0.0128667	0.0870642	MSTRG.5343(SETMAR);ncbi_100034672(PTX3);ncbi_100302348(PMP22);ncbi_100303607(CCN2);ncbi_101102072(NME1-1);ncbi_101102277(Zdhhc23);ncbi_101102331(Lsr);ncbi_101102501(DOC2B);ncbi_101102773(MELTF);ncbi_101103080(Stac2);ncbi_101103200(EXOC6);ncbi_101103249(SLC43A2);ncbi_101103258(FOXF1);ncbi_101103329(POSTN);ncbi_101103355(CD83);ncbi_101103365(PLSCR4);ncbi_101103490(ATP1B2);ncbi_101103771(S100A12);nc…
GO:0046425	regulation of JAK-STAT cascade	6	167	0.0130706	0.0882695	ncbi_101103371(Lrrc15);ncbi_101110180(LIF);ncbi_101111731(FLRT3);ncbi_101119706(CYP1B1);ncbi_443318(IGF1);ncbi_443406(IL6)
GO:0007601	visual perception	8	269	0.0130802	0.0882695	ncbi_101109774(OPN1LW);ncbi_101117548(COL11A1);ncbi_101117577(ABCC9);ncbi_101119015(ABCA1);ncbi_101119706(CYP1B1);ncbi_101119776(ABCC2);ncbi_101122496(ABCC1);ncbi_105605850(ABCA3)
GO:0072511	divalent inorganic cation transport	15	683	0.0131012	0.0882917	ncbi_100303607(CCN2);ncbi_101103080(Stac2);ncbi_101106371(Cacna1d);ncbi_101109462(CCR7);ncbi_101112949(STC1);ncbi_101113902(RAB26);ncbi_101115511(CALCRL);ncbi_101117577(ABCC9);ncbi_101119015(ABCA1);ncbi_101119262(MRS2);ncbi_101119776(ABCC2);ncbi_101122496(ABCC1);ncbi_105605850(ABCA3);ncbi_443318(IGF1);ncbi_443453(CAMK2A)
GO:1902578	single-organism localization	84	5920	0.0132352	0.0890741	MSTRG.5343(SETMAR);ncbi_100034672(PTX3);ncbi_100302348(PMP22);ncbi_100303607(CCN2);ncbi_101102072(NME1-1);ncbi_101102277(Zdhhc23);ncbi_101102331(Lsr);ncbi_101102501(DOC2B);ncbi_101102530(VANGL2);ncbi_101102773(MELTF);ncbi_101103080(Stac2);ncbi_101103200(EXOC6);ncbi_101103249(SLC43A2);ncbi_101103258(FOXF1);ncbi_101103329(POSTN);ncbi_101103355(CD83);ncbi_101103365(PLSCR4);ncbi_101103371(Lrrc15);ncb…
GO:0002711	positive regulation of T cell mediated immunity	3	43	0.013324	0.0891904	ncbi_101102552(IL18R1);ncbi_101111996(NECTIN2);ncbi_443406(IL6)
GO:0019432	triglyceride biosynthetic process	3	43	0.013324	0.0891904	ncbi_101117659(PNPLA3);ncbi_101119000(GPLD1);ncbi_101119394(GPAT3)
GO:0033173	calcineurin-NFAT signaling cascade	3	43	0.013324	0.0891904	ncbi_101115890(Camta1);ncbi_101119239(NFATC2);ncbi_443318(IGF1)
GO:0035902	response to immobilization stress	3	43	0.013324	0.0891904	ncbi_101104759(LRP11);ncbi_101121131(PTPN5);ncbi_443218(FOS)
GO:0030217	T cell differentiation	8	270	0.0133504	0.0892472	ncbi_101101980(Tcf7);ncbi_101102552(IL18R1);ncbi_101103355(CD83);ncbi_101109462(CCR7);ncbi_101119239(NFATC2);ncbi_101121578(Egr3);ncbi_443406(IL6);ncbi_554333(MAFB)
GO:0006821	chloride transport	6	168	0.0134284	0.0896488	ncbi_101113341(CA2);ncbi_101117577(ABCC9);ncbi_101119015(ABCA1);ncbi_101119776(ABCC2);ncbi_101122496(ABCC1);ncbi_105605850(ABCA3)
GO:0007160	cell-matrix adhesion	7	218	0.0134892	0.0899341	ncbi_100303607(CCN2);ncbi_101103329(POSTN);ncbi_101105162(ITGA11);ncbi_101109462(CCR7);ncbi_101111515(LDB3);ncbi_101115445(ITGA7);ncbi_497272(TEK)
GO:0050953	sensory perception of light stimulus	8	271	0.0136246	0.0904238	ncbi_101109774(OPN1LW);ncbi_101117548(COL11A1);ncbi_101117577(ABCC9);ncbi_101119015(ABCA1);ncbi_101119706(CYP1B1);ncbi_101119776(ABCC2);ncbi_101122496(ABCC1);ncbi_105605850(ABCA3)
GO:0048259	regulation of receptor-mediated endocytosis	5	122	0.0136352	0.0904238	ncbi_101109462(CCR7);ncbi_101111237(DNAJC6);ncbi_101118843(RSPO1);ncbi_101120406(PICK1);ncbi_101121131(PTPN5)
GO:0090277	positive regulation of peptide hormone secretion	5	122	0.0136352	0.0904238	ncbi_101102501(DOC2B);ncbi_101106371(Cacna1d);ncbi_101110180(LIF);ncbi_101119000(GPLD1);ncbi_443318(IGF1)
GO:1903409	reactive oxygen species biosynthetic process	5	122	0.0136352	0.0904238	ncbi_100034672(PTX3);ncbi_101119706(CYP1B1);ncbi_443318(IGF1);ncbi_443406(IL6);ncbi_443498(EDN1)
GO:0019221	cytokine-mediated signaling pathway	15	687	0.0137513	0.0910724	ncbi_101102552(IL18R1);ncbi_101103371(Lrrc15);ncbi_101103683(IRF7);ncbi_101103843(CMLKR1);ncbi_101106133(MUC1);ncbi_101108354(IL1RAP);ncbi_101109462(CCR7);ncbi_101110180(LIF);ncbi_101111731(FLRT3);ncbi_101123372(FCER2);ncbi_443218(FOS);ncbi_443406(IL6);ncbi_443453(CAMK2A);ncbi_443498(EDN1);ncbi_780505(IL1RN)
GO:1903055	positive regulation of extracellular matrix organization	7	219	0.0138027	0.0912916	ncbi_100303607(CCN2);ncbi_101102773(MELTF);ncbi_101109462(CCR7);ncbi_101111294(STMN2);ncbi_101112521(RBM24);ncbi_443163(RGS2);ncbi_443498(EDN1)
GO:0050794	regulation of cellular process	153	11932	0.0141532	0.0928668	MSTRG.5343(SETMAR);ncbi_100034672(PTX3);ncbi_100192429(HLF);ncbi_100302348(PMP22);ncbi_100303607(CCN2);ncbi_100415773(ADAMTS1);ncbi_100534645(UGT1A3);ncbi_101101980(Tcf7);ncbi_101102072(NME1-1);ncbi_101102081(DOK4);ncbi_101102437(TGFBR3);ncbi_101102501(DOC2B);ncbi_101102530(VANGL2);ncbi_101102552(IL18R1);ncbi_101102734(LVRN);ncbi_101102773(MELTF);ncbi_101103080(Stac2);ncbi_101103094(DCLK2);ncbi_1…
GO:1904892	regulation of STAT cascade	6	170	0.0141645	0.0928668	ncbi_101103371(Lrrc15);ncbi_101110180(LIF);ncbi_101111731(FLRT3);ncbi_101119706(CYP1B1);ncbi_443318(IGF1);ncbi_443406(IL6)
GO:0030728	ovulation	3	44	0.0141796	0.0928668	ncbi_100415773(ADAMTS1);ncbi_101118332(PLAT);ncbi_443163(RGS2)
GO:0060412	ventricular septum morphogenesis	3	44	0.0141796	0.0928668	ncbi_101102437(TGFBR3);ncbi_101102530(VANGL2);ncbi_101104666(SAV1)
GO:0098801	regulation of renal system process	3	44	0.0141796	0.0928668	ncbi_101112949(STC1);ncbi_101123436(NPR1);ncbi_443498(EDN1)
GO:0030098	lymphocyte differentiation	10	385	0.0142207	0.0928668	ncbi_101101980(Tcf7);ncbi_101102552(IL18R1);ncbi_101103355(CD83);ncbi_101103554(MFNG);ncbi_101109462(CCR7);ncbi_101115409(TUSC2);ncbi_101119239(NFATC2);ncbi_101121578(Egr3);ncbi_443406(IL6);ncbi_554333(MAFB)
GO:0032496	response to lipopolysaccharide	10	385	0.0142207	0.0928668	ncbi_100534645(UGT1A3);ncbi_101103365(PLSCR4);ncbi_101109462(CCR7);ncbi_101119015(ABCA1);ncbi_101119776(ABCC2);ncbi_443218(FOS);ncbi_443318(IGF1);ncbi_443406(IL6);ncbi_443498(EDN1);ncbi_780505(IL1RN)
GO:0071902	positive regulation of protein serine/threonine kinase activity	10	385	0.0142207	0.0928668	ncbi_101102530(VANGL2);ncbi_101103771(S100A12);ncbi_101109353(FGF1);ncbi_101109462(CCR7);ncbi_101115047(MAP2K6);ncbi_101115086(TNIK);ncbi_101121018(MAP3K5);ncbi_443318(IGF1);ncbi_443498(EDN1);ncbi_780505(IL1RN)
GO:0010875	positive regulation of cholesterol efflux	2	16	0.0143015	0.0928668	ncbi_101116983(PON1);ncbi_101119015(ABCA1)
GO:0032305	positive regulation of icosanoid secretion	2	16	0.0143015	0.0928668	ncbi_101115047(MAP2K6);ncbi_443498(EDN1)
GO:0060872	semicircular canal development	2	16	0.0143015	0.0928668	ncbi_101116915(ADGRG6);ncbi_101122759(Nr4a3)
GO:0060979	vasculogenesis involved in coronary vascular morphogenesis	2	16	0.0143015	0.0928668	ncbi_101102437(TGFBR3);ncbi_101109353(FGF1)
GO:0071397	cellular response to cholesterol	2	16	0.0143015	0.0928668	ncbi_101119000(GPLD1);ncbi_101119015(ABCA1)
GO:2000651	positive regulation of sodium ion transmembrane transporter activity	2	16	0.0143015	0.0928668	ncbi_101120296(ANK3);ncbi_443318(IGF1)
GO:0019216	regulation of lipid metabolic process	11	444	0.0143374	0.0929678	ncbi_100192429(HLF);ncbi_100534645(UGT1A3);ncbi_101102331(Lsr);ncbi_101109353(FGF1);ncbi_101109462(CCR7);ncbi_101119000(GPLD1);ncbi_101119015(ABCA1);ncbi_101122759(Nr4a3);ncbi_114109131(INSIG2);ncbi_443318(IGF1);ncbi_497272(TEK)
GO:0015807	L-amino acid transport	4	81	0.014373	0.0929678	ncbi_101103249(SLC43A2);ncbi_101111950(SLC3A1);ncbi_443163(RGS2);ncbi_443259(PER2)
GO:0097366	response to bronchodilator	4	81	0.014373	0.0929678	ncbi_101109462(CCR7);ncbi_101114869(ADRA1B);ncbi_101121131(PTPN5);ncbi_443163(RGS2)
GO:0051223	regulation of protein transport	16	755	0.0144013	0.0930301	MSTRG.5343(SETMAR);ncbi_101102501(DOC2B);ncbi_101103329(POSTN);ncbi_101105201(FFAR4);ncbi_101106371(Cacna1d);ncbi_101108354(IL1RAP);ncbi_101109462(CCR7);ncbi_101112256(Lrrc32);ncbi_101119000(GPLD1);ncbi_101120296(ANK3);ncbi_101120426(LLGL2);ncbi_101121131(PTPN5);ncbi_443259(PER2);ncbi_443318(IGF1);ncbi_443406(IL6);ncbi_497272(TEK)
GO:0051048	negative regulation of secretion	8	274	0.014472	0.0933659	ncbi_101103258(FOXF1);ncbi_101105201(FFAR4);ncbi_101110180(LIF);ncbi_101112256(Lrrc32);ncbi_443318(IGF1);ncbi_443406(IL6);ncbi_443498(EDN1);ncbi_780505(IL1RN)
GO:0042552	myelination	5	124	0.0145417	0.0936943	ncbi_100302348(PMP22);ncbi_101108614(TENM4);ncbi_101116915(ADGRG6);ncbi_101122407(EGR2);ncbi_101122868(TG)
GO:0046879	hormone secretion	10	387	0.0146954	0.0945625	ncbi_101102501(DOC2B);ncbi_101105201(FFAR4);ncbi_101106371(Cacna1d);ncbi_101110180(LIF);ncbi_101119000(GPLD1);ncbi_443259(PER2);ncbi_443318(IGF1);ncbi_443406(IL6);ncbi_443498(EDN1);ncbi_780505(IL1RN)
GO:0010927	cellular component assembly involved in morphogenesis	9	331	0.0149703	0.096127	ncbi_100302348(PMP22);ncbi_101104155(SIX4);ncbi_101108614(TENM4);ncbi_101111515(LDB3);ncbi_101111996(NECTIN2);ncbi_101112521(RBM24);ncbi_101116915(ADGRG6);ncbi_101120426(LLGL2);ncbi_443498(EDN1)
GO:0046427	positive regulation of JAK-STAT cascade	4	82	0.0149771	0.096127	ncbi_101110180(LIF);ncbi_101119706(CYP1B1);ncbi_443318(IGF1);ncbi_443406(IL6)
GO:0009743	response to carbohydrate	9	332	0.0152386	0.0976799	ncbi_100303607(CCN2);ncbi_101102072(NME1-1);ncbi_101106371(Cacna1d);ncbi_101108683(Tub);ncbi_101115047(MAP2K6);ncbi_101115511(CALCRL);ncbi_101119000(GPLD1);ncbi_101120406(PICK1);ncbi_443318(IGF1)
GO:1903508	positive regulation of nucleic acid-templated transcription	32	1873	0.0154553	0.0988957	ncbi_100192429(HLF);ncbi_101102072(NME1-1);ncbi_101102437(TGFBR3);ncbi_101102552(IL18R1);ncbi_101103258(FOXF1);ncbi_101103683(IRF7);ncbi_101103771(S100A12);ncbi_101104155(SIX4);ncbi_101104666(SAV1);ncbi_101105814(MYCN);ncbi_101106133(MUC1);ncbi_101106371(Cacna1d);ncbi_101108354(IL1RAP);ncbi_101108939(CAMK1D);ncbi_101109353(FGF1);ncbi_101110180(LIF);ncbi_101110708(ELL3);ncbi_101115890(Camta1);ncbi…
GO:0016226	iron-sulfur cluster assembly	5	126	0.0154878	0.0988957	ncbi_101117577(ABCC9);ncbi_101119015(ABCA1);ncbi_101119776(ABCC2);ncbi_101122496(ABCC1);ncbi_105605850(ABCA3)
GO:0031163	metallo-sulfur cluster assembly	5	126	0.0154878	0.0988957	ncbi_101117577(ABCC9);ncbi_101119015(ABCA1);ncbi_101119776(ABCC2);ncbi_101122496(ABCC1);ncbi_105605850(ABCA3)
GO:0045893	positive regulation of transcription, DNA-templated	31	1803	0.0157615	0.100515	ncbi_100192429(HLF);ncbi_101102072(NME1-1);ncbi_101102437(TGFBR3);ncbi_101102552(IL18R1);ncbi_101103258(FOXF1);ncbi_101103683(IRF7);ncbi_101103771(S100A12);ncbi_101104155(SIX4);ncbi_101104666(SAV1);ncbi_101105814(MYCN);ncbi_101106133(MUC1);ncbi_101106371(Cacna1d);ncbi_101108354(IL1RAP);ncbi_101108939(CAMK1D);ncbi_101109353(FGF1);ncbi_101110180(LIF);ncbi_101110708(ELL3);ncbi_101115890(Camta1);ncbi…
GO:0032411	positive regulation of transporter activity	5	127	0.0159759	0.101163	ncbi_101103080(Stac2);ncbi_101103490(ATP1B2);ncbi_101116983(PON1);ncbi_101120296(ANK3);ncbi_443318(IGF1)
GO:0033003	regulation of mast cell activation	3	46	0.0159825	0.101163	ncbi_101103258(FOXF1);ncbi_101111996(NECTIN2);ncbi_101122759(Nr4a3)
GO:0010759	positive regulation of macrophage chemotaxis	2	17	0.0160865	0.101163	ncbi_101103843(CMLKR1);ncbi_101109462(CCR7)
GO:0021681	cerebellar granular layer development	2	17	0.0160865	0.101163	ncbi_101117078(GRID2);ncbi_105613317(Cend1)
GO:0021924	cell proliferation in external granule layer	2	17	0.0160865	0.101163	ncbi_105613317(Cend1);ncbi_443318(IGF1)
GO:0021930	cerebellar granule cell precursor proliferation	2	17	0.0160865	0.101163	ncbi_105613317(Cend1);ncbi_443318(IGF1)
GO:0031115	negative regulation of microtubule polymerization	2	17	0.0160865	0.101163	ncbi_101111294(STMN2);ncbi_105609865(TUBB4A)
GO:0044650	adhesion of symbiont to host cell	2	17	0.0160865	0.101163	ncbi_101103371(Lrrc15);ncbi_101111996(NECTIN2)
GO:0045989	positive regulation of striated muscle contraction	2	17	0.0160865	0.101163	ncbi_100303607(CCN2);ncbi_443163(RGS2)
GO:0070886	positive regulation of calcineurin-NFAT signaling cascade	2	17	0.0160865	0.101163	ncbi_101115890(Camta1);ncbi_443318(IGF1)
GO:0090177	establishment of planar polarity involved in neural tube closure	2	17	0.0160865	0.101163	ncbi_101102530(VANGL2);ncbi_101121943(CTHRC1)
GO:1902680	positive regulation of RNA biosynthetic process	32	1879	0.0161209	0.101163	ncbi_100192429(HLF);ncbi_101102072(NME1-1);ncbi_101102437(TGFBR3);ncbi_101102552(IL18R1);ncbi_101103258(FOXF1);ncbi_101103683(IRF7);ncbi_101103771(S100A12);ncbi_101104155(SIX4);ncbi_101104666(SAV1);ncbi_101105814(MYCN);ncbi_101106133(MUC1);ncbi_101106371(Cacna1d);ncbi_101108354(IL1RAP);ncbi_101108939(CAMK1D);ncbi_101109353(FGF1);ncbi_101110180(LIF);ncbi_101110708(ELL3);ncbi_101115890(Camta1);ncbi…
GO:0045807	positive regulation of endocytosis	6	175	0.0161269	0.101163	ncbi_100034672(PTX3);ncbi_101108683(Tub);ncbi_101108939(CAMK1D);ncbi_101109462(CCR7);ncbi_101120406(PICK1);ncbi_101121131(PTPN5)
GO:0043367	CD4-positive, alpha-beta T cell differentiation	4	84	0.0162328	0.101572	ncbi_101102552(IL18R1);ncbi_101103355(CD83);ncbi_101109462(CCR7);ncbi_443406(IL6)
GO:1904894	positive regulation of STAT cascade	4	84	0.0162328	0.101572	ncbi_101110180(LIF);ncbi_101119706(CYP1B1);ncbi_443318(IGF1);ncbi_443406(IL6)
GO:0034765	regulation of ion transmembrane transport	12	513	0.0162797	0.101619	ncbi_101103080(Stac2);ncbi_101103490(ATP1B2);ncbi_101106371(Cacna1d);ncbi_101107111(RANGRF);ncbi_101112949(STC1);ncbi_101113182(CNIH2);ncbi_101115919(KCND3);ncbi_101120296(ANK3);ncbi_101123143(SCN1B);ncbi_443163(RGS2);ncbi_443259(PER2);ncbi_443318(IGF1)
GO:0071495	cellular response to endogenous stimulus	28	1591	0.0162811	0.101619	ncbi_100303607(CCN2);ncbi_100415773(ADAMTS1);ncbi_100534645(UGT1A3);ncbi_101102437(TGFBR3);ncbi_101103258(FOXF1);ncbi_101103329(POSTN);ncbi_101109353(FGF1);ncbi_101111294(STMN2);ncbi_101111731(FLRT3);ncbi_101112286(PHEX);ncbi_101112949(STC1);ncbi_101113341(CA2);ncbi_101115919(KCND3);ncbi_101118332(PLAT);ncbi_101118437(BMPER);ncbi_101118965(TMEM100);ncbi_101119000(GPLD1);ncbi_101119015(ABCA1);ncbi…
GO:0007272	ensheathment of neurons	5	128	0.0164742	0.10244	ncbi_100302348(PMP22);ncbi_101108614(TENM4);ncbi_101116915(ADGRG6);ncbi_101122407(EGR2);ncbi_101122868(TG)
GO:0008366	axon ensheathment	5	128	0.0164742	0.10244	ncbi_100302348(PMP22);ncbi_101108614(TENM4);ncbi_101116915(ADGRG6);ncbi_101122407(EGR2);ncbi_101122868(TG)
GO:0097530	granulocyte migration	5	128	0.0164742	0.10244	ncbi_101103771(S100A12);ncbi_101103843(CMLKR1);ncbi_101108939(CAMK1D);ncbi_101109462(CCR7);ncbi_443498(EDN1)
GO:0006109	regulation of carbohydrate metabolic process	7	227	0.0165009	0.102478	ncbi_100534645(UGT1A3);ncbi_101114869(ADRA1B);ncbi_101117925(CRPPA);ncbi_101117989(FKTN);ncbi_101119000(GPLD1);ncbi_443318(IGF1);ncbi_443406(IL6)
GO:0045765	regulation of angiogenesis	9	337	0.0166337	0.103175	ncbi_100415773(ADAMTS1);ncbi_101109353(FGF1);ncbi_101110180(LIF);ncbi_101116915(ADGRG6);ncbi_101118437(BMPER);ncbi_101119706(CYP1B1);ncbi_101123436(NPR1);ncbi_443406(IL6);ncbi_497272(TEK)
GO:0006629	lipid metabolic process	30	1739	0.0167593	0.103824	ncbi_100192429(HLF);ncbi_100534645(UGT1A3);ncbi_101102331(Lsr);ncbi_101105000(PTGR2);ncbi_101106859(DHRS12);ncbi_101108683(Tub);ncbi_101109353(FGF1);ncbi_101109462(CCR7);ncbi_101110093(CERS3);ncbi_101111940(SH3YL1);ncbi_101112238(SPNS2);ncbi_101112687(ALDH3B1);ncbi_101116983(PON1);ncbi_101117659(PNPLA3);ncbi_101117925(CRPPA);ncbi_101118590(STS);ncbi_101119000(GPLD1);ncbi_101119015(ABCA1);ncbi_101…
GO:0043407	negative regulation of MAP kinase activity	4	85	0.0168846	0.10385	ncbi_101112083(SPRED3);ncbi_101121131(PTPN5);ncbi_101123406(HIPK3);ncbi_443163(RGS2)
GO:0001822	kidney development	9	338	0.0169236	0.10385	ncbi_100415773(ADAMTS1);ncbi_101102530(VANGL2);ncbi_101104155(SIX4);ncbi_101109353(FGF1);ncbi_101110180(LIF);ncbi_101113341(CA2);ncbi_101118437(BMPER);ncbi_497272(TEK);ncbi_554333(MAFB)
GO:0001975	response to amphetamine	3	47	0.01693	0.10385	ncbi_101114869(ADRA1B);ncbi_101121131(PTPN5);ncbi_443163(RGS2)
GO:0002762	negative regulation of myeloid leukocyte differentiation	3	47	0.01693	0.10385	ncbi_101102072(NME1-1);ncbi_101118781(LRRC17);ncbi_554333(MAFB)
GO:0003197	endocardial cushion development	3	47	0.01693	0.10385	ncbi_101103258(FOXF1);ncbi_101112521(RBM24);ncbi_101118965(TMEM100)
GO:0045429	positive regulation of nitric oxide biosynthetic process	3	47	0.01693	0.10385	ncbi_100034672(PTX3);ncbi_443406(IL6);ncbi_443498(EDN1)
GO:0050798	activated T cell proliferation	3	47	0.01693	0.10385	ncbi_101112256(Lrrc32);ncbi_105613643(HHLA2);ncbi_443318(IGF1)
GO:1904407	positive regulation of nitric oxide metabolic process	3	47	0.01693	0.10385	ncbi_100034672(PTX3);ncbi_443406(IL6);ncbi_443498(EDN1)
GO:0050880	regulation of blood vessel size	6	177	0.016962	0.103918	ncbi_101102437(TGFBR3);ncbi_101114869(ADRA1B);ncbi_101123436(NPR1);ncbi_443163(RGS2);ncbi_443259(PER2);ncbi_443498(EDN1)
GO:0008104	protein localization	53	3484	0.0173573	0.10621	MSTRG.5343(SETMAR);ncbi_100302348(PMP22);ncbi_101102277(Zdhhc23);ncbi_101102331(Lsr);ncbi_101102501(DOC2B);ncbi_101102530(VANGL2);ncbi_101103080(Stac2);ncbi_101103094(DCLK2);ncbi_101103200(EXOC6);ncbi_101103329(POSTN);ncbi_101103371(Lrrc15);ncbi_101103771(S100A12);ncbi_101104155(SIX4);ncbi_101105201(FFAR4);ncbi_101106222(ADPRH);ncbi_101106371(Cacna1d);ncbi_101107111(RANGRF);ncbi_101108354(IL1RAP)…
GO:0018209	peptidyl-serine modification	9	340	0.0175145	0.10704	ncbi_101103094(DCLK2);ncbi_101108939(CAMK1D);ncbi_101109232(STK32C);ncbi_101110180(LIF);ncbi_101111789(STK38L);ncbi_101123406(HIPK3);ncbi_443406(IL6);ncbi_443453(CAMK2A);ncbi_497272(TEK)
GO:0051254	positive regulation of RNA metabolic process	33	1967	0.0178325	0.10804	ncbi_100192429(HLF);ncbi_101102072(NME1-1);ncbi_101102437(TGFBR3);ncbi_101102552(IL18R1);ncbi_101103258(FOXF1);ncbi_101103683(IRF7);ncbi_101103771(S100A12);ncbi_101104155(SIX4);ncbi_101104666(SAV1);ncbi_101105814(MYCN);ncbi_101106133(MUC1);ncbi_101106371(Cacna1d);ncbi_101108354(IL1RAP);ncbi_101108939(CAMK1D);ncbi_101109353(FGF1);ncbi_101110180(LIF);ncbi_101110708(ELL3);ncbi_101112521(RBM24);ncbi_…
GO:0046460	neutral lipid biosynthetic process	3	48	0.0179084	0.10804	ncbi_101117659(PNPLA3);ncbi_101119000(GPLD1);ncbi_101119394(GPAT3)
GO:0046463	acylglycerol biosynthetic process	3	48	0.0179084	0.10804	ncbi_101117659(PNPLA3);ncbi_101119000(GPLD1);ncbi_101119394(GPAT3)
GO:1902622	regulation of neutrophil migration	3	48	0.0179084	0.10804	ncbi_101108939(CAMK1D);ncbi_101109462(CCR7);ncbi_443498(EDN1)
GO:0010663	positive regulation of striated muscle cell apoptotic process	2	18	0.0179613	0.10804	ncbi_101121018(MAP3K5);ncbi_443453(CAMK2A)
GO:0010666	positive regulation of cardiac muscle cell apoptotic process	2	18	0.0179613	0.10804	ncbi_101121018(MAP3K5);ncbi_443453(CAMK2A)
GO:0021978	telencephalon regionalization	2	18	0.0179613	0.10804	ncbi_101120942(ADGRG1);ncbi_101121774(NR2F1)
GO:0032793	positive regulation of CREB transcription factor activity	2	18	0.0179613	0.10804	ncbi_101106371(Cacna1d);ncbi_101108939(CAMK1D)
GO:0035810	positive regulation of urine volume	2	18	0.0179613	0.10804	ncbi_101123436(NPR1);ncbi_443498(EDN1)
GO:0045837	negative regulation of membrane potential	2	18	0.0179613	0.10804	ncbi_443406(IL6);ncbi_780505(IL1RN)
GO:0045986	negative regulation of smooth muscle contraction	2	18	0.0179613	0.10804	ncbi_101115511(CALCRL);ncbi_443163(RGS2)
GO:1904754	positive regulation of vascular associated smooth muscle cell migration	2	18	0.0179613	0.10804	ncbi_100415773(ADAMTS1);ncbi_101122759(Nr4a3)
GO:2000193	positive regulation of fatty acid transport	2	18	0.0179613	0.10804	ncbi_101115047(MAP2K6);ncbi_443498(EDN1)
GO:0019722	calcium-mediated signaling	7	231	0.0179815	0.10804	ncbi_101103843(CMLKR1);ncbi_101106371(Cacna1d);ncbi_101115890(Camta1);ncbi_101118965(TMEM100);ncbi_101119239(NFATC2);ncbi_443318(IGF1);ncbi_443498(EDN1)
GO:0048704	embryonic skeletal system morphogenesis	5	131	0.0180307	0.108206	ncbi_101104155(SIX4);ncbi_101105814(MYCN);ncbi_101112238(SPNS2);ncbi_101112521(RBM24);ncbi_101117548(COL11A1)
GO:0006898	receptor-mediated endocytosis	9	342	0.0181204	0.108483	ncbi_101102331(Lsr);ncbi_101109462(CCR7);ncbi_101111237(DNAJC6);ncbi_101115511(CALCRL);ncbi_101117316(DMBT1);ncbi_101118843(RSPO1);ncbi_101119015(ABCA1);ncbi_101120406(PICK1);ncbi_101121131(PTPN5)
GO:0031589	cell-substrate adhesion	9	342	0.0181204	0.108483	ncbi_100303607(CCN2);ncbi_101102773(MELTF);ncbi_101103258(FOXF1);ncbi_101103329(POSTN);ncbi_101105162(ITGA11);ncbi_101109462(CCR7);ncbi_101111515(LDB3);ncbi_101115445(ITGA7);ncbi_497272(TEK)
GO:0009100	glycoprotein metabolic process	11	460	0.0181573	0.108574	ncbi_100034672(PTX3);ncbi_101102530(VANGL2);ncbi_101103554(MFNG);ncbi_101106133(MUC1);ncbi_101108248(FUT1);ncbi_101109462(CCR7);ncbi_101117098(FKRP);ncbi_101117548(COL11A1);ncbi_101117925(CRPPA);ncbi_101117989(FKTN);ncbi_443318(IGF1)
GO:0010660	regulation of muscle cell apoptotic process	4	87	0.018237	0.108789	ncbi_101121018(MAP3K5);ncbi_443318(IGF1);ncbi_443453(CAMK2A);ncbi_443498(EDN1)
GO:0010717	regulation of epithelial to mesenchymal transition	4	87	0.018237	0.108789	ncbi_101102437(TGFBR3);ncbi_101109815(AXIN2);ncbi_101110708(ELL3);ncbi_101120426(LLGL2)
GO:0019933	cAMP-mediated signaling	6	180	0.0182698	0.108855	ncbi_101104309(RASD2);ncbi_101114869(ADRA1B);ncbi_101115511(CALCRL);ncbi_101116915(ADGRG6);ncbi_101119015(ABCA1);ncbi_443163(RGS2)
GO:0001505	regulation of neurotransmitter levels	10	401	0.018357	0.109244	ncbi_100034672(PTX3);ncbi_101102501(DOC2B);ncbi_101103200(EXOC6);ncbi_101119706(CYP1B1);ncbi_443163(RGS2);ncbi_443259(PER2);ncbi_443318(IGF1);ncbi_443406(IL6);ncbi_443453(CAMK2A);ncbi_443498(EDN1)
GO:0046887	positive regulation of hormone secretion	6	181	0.0187207	0.111143	ncbi_101102501(DOC2B);ncbi_101106371(Cacna1d);ncbi_101110180(LIF);ncbi_101119000(GPLD1);ncbi_443318(IGF1);ncbi_443498(EDN1)
GO:0097529	myeloid leukocyte migration	6	181	0.0187207	0.111143	ncbi_101103771(S100A12);ncbi_101103843(CMLKR1);ncbi_101108939(CAMK1D);ncbi_101109462(CCR7);ncbi_443406(IL6);ncbi_443498(EDN1)
GO:0010469	regulation of receptor activity	13	586	0.0187869	0.111403	ncbi_100303607(CCN2);ncbi_101109353(FGF1);ncbi_101110180(LIF);ncbi_101110748(Gprc5a);ncbi_101111731(FLRT3);ncbi_101112949(STC1);ncbi_101113182(CNIH2);ncbi_101121588(INHBE);ncbi_101122868(TG);ncbi_443318(IGF1);ncbi_443406(IL6);ncbi_443498(EDN1);ncbi_780505(IL1RN)
GO:0010907	positive regulation of glucose metabolic process	3	49	0.0189176	0.111912	ncbi_101114869(ADRA1B);ncbi_101119000(GPLD1);ncbi_443318(IGF1)
GO:0086002	cardiac muscle cell action potential involved in contraction	3	49	0.0189176	0.111912	ncbi_101106371(Cacna1d);ncbi_101115919(KCND3);ncbi_101123143(SCN1B)
GO:0006952	defense response	29	1685	0.0191431	0.113112	ncbi_100034672(PTX3);ncbi_100534645(UGT1A3);ncbi_101102552(IL18R1);ncbi_101103258(FOXF1);ncbi_101103355(CD83);ncbi_101103683(IRF7);ncbi_101103771(S100A12);ncbi_101105201(FFAR4);ncbi_101105798(CHST2);ncbi_101106133(MUC1);ncbi_101108354(IL1RAP);ncbi_101108939(CAMK1D);ncbi_101109462(CCR7);ncbi_101111996(NECTIN2);ncbi_101114452(BCL6B);ncbi_101115047(MAP2K6);ncbi_101115409(TUSC2);ncbi_101115511(CALCRL…
GO:0002237	response to molecule of bacterial origin	10	404	0.0192221	0.113445	ncbi_100534645(UGT1A3);ncbi_101103365(PLSCR4);ncbi_101109462(CCR7);ncbi_101119015(ABCA1);ncbi_101119776(ABCC2);ncbi_443218(FOS);ncbi_443318(IGF1);ncbi_443406(IL6);ncbi_443498(EDN1);ncbi_780505(IL1RN)
GO:0046683	response to organophosphorus	6	183	0.0196452	0.115063	ncbi_101102072(NME1-1);ncbi_101112949(STC1);ncbi_101116983(PON1);ncbi_101118332(PLAT);ncbi_443218(FOS);ncbi_497272(TEK)
GO:0030100	regulation of endocytosis	8	290	0.0196512	0.115063	ncbi_100034672(PTX3);ncbi_101108683(Tub);ncbi_101108939(CAMK1D);ncbi_101109462(CCR7);ncbi_101111237(DNAJC6);ncbi_101118843(RSPO1);ncbi_101120406(PICK1);ncbi_101121131(PTPN5)
GO:0002367	cytokine production involved in immune response	4	89	0.0196548	0.115063	ncbi_101102552(IL18R1);ncbi_101122759(Nr4a3);ncbi_443406(IL6);ncbi_497272(TEK)
GO:0030593	neutrophil chemotaxis	4	89	0.0196548	0.115063	ncbi_101103771(S100A12);ncbi_101108939(CAMK1D);ncbi_101109462(CCR7);ncbi_443498(EDN1)
GO:0030253	protein secretion by the type I secretion system	5	134	0.0196815	0.115063	ncbi_101117577(ABCC9);ncbi_101119015(ABCA1);ncbi_101119776(ABCC2);ncbi_101122496(ABCC1);ncbi_105605850(ABCA3)
GO:0050671	positive regulation of lymphocyte proliferation	5	134	0.0196815	0.115063	ncbi_101109462(CCR7);ncbi_101119239(NFATC2);ncbi_105613643(HHLA2);ncbi_443318(IGF1);ncbi_443406(IL6)
GO:1901343	negative regulation of vasculature development	5	134	0.0196815	0.115063	ncbi_100415773(ADAMTS1);ncbi_101110180(LIF);ncbi_101119239(NFATC2);ncbi_101123436(NPR1);ncbi_497272(TEK)
GO:1904062	regulation of cation transmembrane transport	9	347	0.0197016	0.115063	ncbi_101103080(Stac2);ncbi_101103490(ATP1B2);ncbi_101106371(Cacna1d);ncbi_101107111(RANGRF);ncbi_101113182(CNIH2);ncbi_101120296(ANK3);ncbi_101123143(SCN1B);ncbi_443163(RGS2);ncbi_443318(IGF1)
GO:0002726	positive regulation of T cell cytokine production	2	19	0.0199236	0.115063	ncbi_101102552(IL18R1);ncbi_443406(IL6)
GO:0021534	cell proliferation in hindbrain	2	19	0.0199236	0.115063	ncbi_105613317(Cend1);ncbi_443318(IGF1)
GO:0032310	prostaglandin secretion	2	19	0.0199236	0.115063	ncbi_101115047(MAP2K6);ncbi_443498(EDN1)
GO:0035743	CD4-positive, alpha-beta T cell cytokine production	2	19	0.0199236	0.115063	ncbi_101102552(IL18R1);ncbi_443406(IL6)
GO:0035988	chondrocyte proliferation	2	19	0.0199236	0.115063	ncbi_100303607(CCN2);ncbi_101112949(STC1)
GO:0036065	fucosylation	2	19	0.0199236	0.115063	ncbi_101103554(MFNG);ncbi_101108248(FUT1)
GO:0051770	positive regulation of nitric-oxide synthase biosynthetic process	2	19	0.0199236	0.115063	ncbi_101115047(MAP2K6);ncbi_101123372(FCER2)
GO:0051956	negative regulation of amino acid transport	2	19	0.0199236	0.115063	ncbi_443163(RGS2);ncbi_780505(IL1RN)
GO:0060973	cell migration involved in heart development	2	19	0.0199236	0.115063	ncbi_101111731(FLRT3);ncbi_101112238(SPNS2)
GO:0002090	regulation of receptor internalization	3	50	0.0199578	0.115063	ncbi_101118843(RSPO1);ncbi_101120406(PICK1);ncbi_101121131(PTPN5)
GO:0003254	regulation of membrane depolarization	3	50	0.0199578	0.115063	ncbi_101107111(RANGRF);ncbi_101120296(ANK3);ncbi_101123143(SCN1B)
GO:0034113	heterotypic cell-cell adhesion	3	50	0.0199578	0.115063	ncbi_101105662(GLDN);ncbi_101115445(ITGA7);ncbi_780505(IL1RN)
GO:0010771	negative regulation of cell morphogenesis involved in differentiation	5	135	0.0202531	0.116496	ncbi_101102437(TGFBR3);ncbi_101102773(MELTF);ncbi_101103329(POSTN);ncbi_101113454(NGEF);ncbi_101120426(LLGL2)
GO:0043500	muscle adaptation	5	135	0.0202531	0.116496	ncbi_101120418(CCN4);ncbi_101122759(Nr4a3);ncbi_443163(RGS2);ncbi_443318(IGF1);ncbi_443498(EDN1)
GO:1904951	positive regulation of establishment of protein localization	11	468	0.0203301	0.116603	ncbi_101102501(DOC2B);ncbi_101103329(POSTN);ncbi_101106371(Cacna1d);ncbi_101108354(IL1RAP);ncbi_101109462(CCR7);ncbi_101119000(GPLD1);ncbi_101120296(ANK3);ncbi_101121131(PTPN5);ncbi_443318(IGF1);ncbi_443406(IL6);ncbi_497272(TEK)
GO:0071396	cellular response to lipid	15	721	0.0203424	0.116603	ncbi_100415773(ADAMTS1);ncbi_100534645(UGT1A3);ncbi_101102072(NME1-1);ncbi_101103365(PLSCR4);ncbi_101112286(PHEX);ncbi_101112949(STC1);ncbi_101118332(PLAT);ncbi_101119000(GPLD1);ncbi_101119015(ABCA1);ncbi_101119776(ABCC2);ncbi_101121774(NR2F1);ncbi_101122759(Nr4a3);ncbi_443318(IGF1);ncbi_443406(IL6);ncbi_443498(EDN1)
GO:0006796	phosphate-containing compound metabolic process	56	3751	0.0203489	0.116603	ncbi_100303607(CCN2);ncbi_100529154(NUDT9);ncbi_101102072(NME1-1);ncbi_101102081(DOK4);ncbi_101102437(TGFBR3);ncbi_101102530(VANGL2);ncbi_101103094(DCLK2);ncbi_101103371(Lrrc15);ncbi_101103771(S100A12);ncbi_101105201(FFAR4);ncbi_101108939(CAMK1D);ncbi_101109232(STK32C);ncbi_101109353(FGF1);ncbi_101109462(CCR7);ncbi_101109472(Dbndd2);ncbi_101109815(AXIN2);ncbi_101110180(LIF);ncbi_101110748(Gprc5a)…
GO:2000021	regulation of ion homeostasis	7	237	0.0203743	0.116603	ncbi_101107111(RANGRF);ncbi_101109462(CCR7);ncbi_101113341(CA2);ncbi_101120296(ANK3);ncbi_101123143(SCN1B);ncbi_101123436(NPR1);ncbi_443498(EDN1)
GO:0006690	icosanoid metabolic process	4	90	0.0203885	0.116603	ncbi_101105000(PTGR2);ncbi_101116983(PON1);ncbi_101119706(CYP1B1);ncbi_443498(EDN1)
GO:0007159	leukocyte cell-cell adhesion	12	530	0.0204326	0.116721	ncbi_101101980(Tcf7);ncbi_101102552(IL18R1);ncbi_101103355(CD83);ncbi_101109462(CCR7);ncbi_101112256(Lrrc32);ncbi_101119239(NFATC2);ncbi_101121578(Egr3);ncbi_101122759(Nr4a3);ncbi_105613643(HHLA2);ncbi_443318(IGF1);ncbi_443406(IL6);ncbi_554333(MAFB)
GO:1903532	positive regulation of secretion by cell	11	469	0.0206147	0.117626	ncbi_101102501(DOC2B);ncbi_101103329(POSTN);ncbi_101106371(Cacna1d);ncbi_101108354(IL1RAP);ncbi_101109462(CCR7);ncbi_101110180(LIF);ncbi_101119000(GPLD1);ncbi_443318(IGF1);ncbi_443406(IL6);ncbi_443498(EDN1);ncbi_497272(TEK)
GO:0035282	segmentation	7	238	0.0207937	0.118512	ncbi_101102530(VANGL2);ncbi_101103258(FOXF1);ncbi_101109815(AXIN2);ncbi_101112521(RBM24);ncbi_101114604(SEMA3C);ncbi_101122407(EGR2);ncbi_554333(MAFB)
GO:0031109	microtubule polymerization or depolymerization	5	136	0.0208354	0.118614	ncbi_101107111(RANGRF);ncbi_101111294(STMN2);ncbi_105609865(TUBB4A);ncbi_443163(RGS2);ncbi_497274(CRYAB)
GO:0010677	negative regulation of cellular carbohydrate metabolic process	3	51	0.0210289	0.119443	ncbi_100534645(UGT1A3);ncbi_101114869(ADRA1B);ncbi_443406(IL6)
GO:0033280	response to vitamin D	3	51	0.0210289	0.119443	ncbi_100415773(ADAMTS1);ncbi_101112286(PHEX);ncbi_101112949(STC1)
GO:0009790	embryo development	28	1626	0.0210854	0.119628	ncbi_101101980(Tcf7);ncbi_101102437(TGFBR3);ncbi_101102530(VANGL2);ncbi_101103258(FOXF1);ncbi_101104155(SIX4);ncbi_101105814(MYCN);ncbi_101107111(RANGRF);ncbi_101108614(TENM4);ncbi_101109815(AXIN2);ncbi_101110180(LIF);ncbi_101111731(FLRT3);ncbi_101112238(SPNS2);ncbi_101112521(RBM24);ncbi_101114604(SEMA3C);ncbi_101115445(ITGA7);ncbi_101116915(ADGRG6);ncbi_101117548(COL11A1);ncbi_101118965(TMEM100)…
GO:0046785	microtubule polymerization	4	91	0.0211389	0.119659	ncbi_101107111(RANGRF);ncbi_101111294(STMN2);ncbi_105609865(TUBB4A);ncbi_443163(RGS2)
GO:1901379	regulation of potassium ion transmembrane transport	4	91	0.0211389	0.119659	ncbi_101103490(ATP1B2);ncbi_101106371(Cacna1d);ncbi_101120296(ANK3);ncbi_443318(IGF1)
GO:0032946	positive regulation of mononuclear cell proliferation	5	137	0.0214286	0.120346	ncbi_101109462(CCR7);ncbi_101119239(NFATC2);ncbi_105613643(HHLA2);ncbi_443318(IGF1);ncbi_443406(IL6)
GO:0043436	oxoacid metabolic process	30	1774	0.0214488	0.120346	ncbi_100534645(UGT1A3);ncbi_101102530(VANGL2);ncbi_101104705(SERPINB2);ncbi_101105000(PTGR2);ncbi_101105798(CHST2);ncbi_101106859(DHRS12);ncbi_101107657(HYI);ncbi_101108397(Ccdc162);ncbi_101111424(COL6A6);ncbi_101111950(SLC3A1);ncbi_101112687(ALDH3B1);ncbi_101116983(PON1);ncbi_101117659(PNPLA3);ncbi_101117925(CRPPA);ncbi_101118332(PLAT);ncbi_101119262(MRS2);ncbi_101119561(PLA2G12A);ncbi_101119706…
GO:0031325	positive regulation of cellular metabolic process	54	3604	0.0214573	0.120346	ncbi_100034672(PTX3);ncbi_100192429(HLF);ncbi_100303607(CCN2);ncbi_101102072(NME1-1);ncbi_101102081(DOK4);ncbi_101102437(TGFBR3);ncbi_101102530(VANGL2);ncbi_101102552(IL18R1);ncbi_101102773(MELTF);ncbi_101103258(FOXF1);ncbi_101103683(IRF7);ncbi_101103771(S100A12);ncbi_101104155(SIX4);ncbi_101104309(RASD2);ncbi_101104666(SAV1);ncbi_101105201(FFAR4);ncbi_101105814(MYCN);ncbi_101106133(MUC1);ncbi_10…
GO:0035150	regulation of tube size	6	187	0.0215865	0.120346	ncbi_101102437(TGFBR3);ncbi_101114869(ADRA1B);ncbi_101123436(NPR1);ncbi_443163(RGS2);ncbi_443259(PER2);ncbi_443498(EDN1)
GO:0050865	regulation of cell activation	12	535	0.0217926	0.120346	ncbi_100303607(CCN2);ncbi_101103258(FOXF1);ncbi_101103355(CD83);ncbi_101109462(CCR7);ncbi_101111996(NECTIN2);ncbi_101112256(Lrrc32);ncbi_101119239(NFATC2);ncbi_101121578(Egr3);ncbi_101122759(Nr4a3);ncbi_105613643(HHLA2);ncbi_443318(IGF1);ncbi_443406(IL6)
GO:0042102	positive regulation of T cell proliferation	4	92	0.021906	0.120346	ncbi_101109462(CCR7);ncbi_105613643(HHLA2);ncbi_443318(IGF1);ncbi_443406(IL6)
GO:0050764	regulation of phagocytosis	4	92	0.021906	0.120346	ncbi_100034672(PTX3);ncbi_101108683(Tub);ncbi_101108939(CAMK1D);ncbi_101109462(CCR7)
GO:0021546	rhombomere development	2	20	0.0219713	0.120346	ncbi_101122407(EGR2);ncbi_554333(MAFB)
GO:0060602	branch elongation of an epithelium	2	20	0.0219713	0.120346	ncbi_101104155(SIX4);ncbi_101109353(FGF1)
GO:1902165	regulation of intrinsic apoptotic signaling pathway in response to DNA damage by p53 class mediator	2	20	0.0219713	0.120346	ncbi_101106133(MUC1);ncbi_101110708(ELL3)
GO:1903798	regulation of production of miRNAs involved in gene silencing by miRNA	2	20	0.0219713	0.120346	ncbi_101105814(MYCN);ncbi_101121774(NR2F1)
GO:0045834	positive regulation of lipid metabolic process	6	188	0.0220914	0.120346	ncbi_101109353(FGF1);ncbi_101109462(CCR7);ncbi_101119000(GPLD1);ncbi_101122759(Nr4a3);ncbi_443318(IGF1);ncbi_497272(TEK)
GO:0007157	heterophilic cell-cell adhesion via plasma membrane cell adhesion molecules	3	52	0.0221311	0.120346	ncbi_101108614(TENM4);ncbi_101111996(NECTIN2);ncbi_101117078(GRID2)
GO:0043491	protein kinase B signaling	7	242	0.0225314	0.120346	ncbi_101104309(RASD2);ncbi_101109353(FGF1);ncbi_101109462(CCR7);ncbi_101118965(TMEM100);ncbi_443318(IGF1);ncbi_443406(IL6);ncbi_497272(TEK)
GO:0070372	regulation of ERK1 and ERK2 cascade	8	298	0.022685	0.120346	ncbi_100303607(CCN2);ncbi_101105201(FFAR4);ncbi_101109462(CCR7);ncbi_101110180(LIF);ncbi_101118437(BMPER);ncbi_443318(IGF1);ncbi_443406(IL6);ncbi_497272(TEK)
GO:0045582	positive regulation of T cell differentiation	4	93	0.02269	0.120346	ncbi_101103355(CD83);ncbi_101109462(CCR7);ncbi_101121578(Egr3);ncbi_443406(IL6)
GO:0001982	baroreceptor response to decreased systemic arterial blood pressure	1	2	0.0229494	0.120346	ncbi_101114869(ADRA1B)
GO:0002384	hepatic immune response	1	2	0.0229494	0.120346	ncbi_443406(IL6)
GO:0002518	lymphocyte chemotaxis across high endothelial venule	1	2	0.0229494	0.120346	ncbi_101109462(CCR7)
GO:0003315	heart rudiment formation	1	2	0.0229494	0.120346	ncbi_101112238(SPNS2)
GO:0003319	cardioblast migration to the midline involved in heart rudiment formation	1	2	0.0229494	0.120346	ncbi_101112238(SPNS2)
GO:0010983	positive regulation of high-density lipoprotein particle clearance	1	2	0.0229494	0.120346	ncbi_101119000(GPLD1)
GO:0016038	absorption of visible light	1	2	0.0229494	0.120346	ncbi_101109774(OPN1LW)
GO:0021560	abducens nerve development	1	2	0.0229494	0.120346	ncbi_554333(MAFB)
GO:0021598	abducens nerve morphogenesis	1	2	0.0229494	0.120346	ncbi_554333(MAFB)
GO:0021599	abducens nerve formation	1	2	0.0229494	0.120346	ncbi_554333(MAFB)
GO:0021658	rhombomere 3 morphogenesis	1	2	0.0229494	0.120346	ncbi_101122407(EGR2)
GO:0021933	radial glia guided migration of cerebellar granule cell	1	2	0.0229494	0.120346	ncbi_105613317(Cend1)
GO:0021941	negative regulation of cerebellar granule cell precursor proliferation	1	2	0.0229494	0.120346	ncbi_105613317(Cend1)
GO:0021966	corticospinal neuron axon guidance	1	2	0.0229494	0.120346	ncbi_101123143(SCN1B)
GO:0031583	phospholipase D-activating G-protein coupled receptor signaling pathway	1	2	0.0229494	0.120346	ncbi_443498(EDN1)
GO:0032618	interleukin-15 production	1	2	0.0229494	0.120346	ncbi_101115409(TUSC2)
GO:0035442	dipeptide transmembrane transport	1	2	0.0229494	0.120346	ncbi_101113341(CA2)
GO:0039021	pronephric glomerulus development	1	2	0.0229494	0.120346	ncbi_554333(MAFB)
GO:0045107	intermediate filament polymerization	1	2	0.0229494	0.120346	ncbi_101117308(DES)
GO:0045813	positive regulation of Wnt signaling pathway, calcium modulating pathway	1	2	0.0229494	0.120346	ncbi_101102530(VANGL2)
GO:0045818	negative regulation of glycogen catabolic process	1	2	0.0229494	0.120346	ncbi_101114869(ADRA1B)
GO:0046707	IDP metabolic process	1	2	0.0229494	0.120346	ncbi_100529154(NUDT9)
GO:0046709	IDP catabolic process	1	2	0.0229494	0.120346	ncbi_100529154(NUDT9)
GO:0051941	regulation of amino acid uptake involved in synaptic transmission	1	2	0.0229494	0.120346	ncbi_443259(PER2)
GO:0051946	regulation of glutamate uptake involved in transmission of nerve impulse	1	2	0.0229494	0.120346	ncbi_443259(PER2)
GO:0052199	negative regulation of catalytic activity in other organism involved in symbiotic interaction	1	2	0.0229494	0.120346	ncbi_100034672(PTX3)
GO:0060327	cytoplasmic actin-based contraction involved in cell motility	1	2	0.0229494	0.120346	ncbi_101117577(ABCC9)
GO:0060458	right lung development	1	2	0.0229494	0.120346	ncbi_101103258(FOXF1)
GO:0060488	orthogonal dichotomous subdivision of terminal units involved in lung branching morphogenesis	1	2	0.0229494	0.120346	ncbi_101102530(VANGL2)
GO:0060489	planar dichotomous subdivision of terminal units involved in lung branching morphogenesis	1	2	0.0229494	0.120346	ncbi_101102530(VANGL2)
GO:0060490	lateral sprouting involved in lung morphogenesis	1	2	0.0229494	0.120346	ncbi_101102530(VANGL2)
GO:0060879	semicircular canal fusion	1	2	0.0229494	0.120346	ncbi_101116915(ADGRG6)
GO:0071282	cellular response to iron(II) ion	1	2	0.0229494	0.120346	ncbi_101119000(GPLD1)
GO:0097241	hematopoietic stem cell migration to bone marrow	1	2	0.0229494	0.120346	ncbi_101119000(GPLD1)
GO:0097254	renal tubular secretion	1	2	0.0229494	0.120346	ncbi_101119776(ABCC2)
GO:0098905	regulation of bundle of His cell action potential	1	2	0.0229494	0.120346	ncbi_101107111(RANGRF)
GO:1900141	regulation of oligodendrocyte apoptotic process	1	2	0.0229494	0.120346	ncbi_443318(IGF1)
GO:1900142	negative regulation of oligodendrocyte apoptotic process	1	2	0.0229494	0.120346	ncbi_443318(IGF1)
GO:1900920	regulation of L-glutamate import	1	2	0.0229494	0.120346	ncbi_443259(PER2)
GO:1900924	negative regulation of glycine import	1	2	0.0229494	0.120346	ncbi_443163(RGS2)
GO:1901609	negative regulation of vesicle transport along microtubule	1	2	0.0229494	0.120346	ncbi_101113182(CNIH2)
GO:1902488	cholangiocyte apoptotic process	1	2	0.0229494	0.120346	ncbi_443318(IGF1)
GO:1902684	negative regulation of receptor localization to synapse	1	2	0.0229494	0.120346	ncbi_101113182(CNIH2)
GO:1903407	negative regulation of sodium:potassium-exchanging ATPase activity	1	2	0.0229494	0.120346	ncbi_443318(IGF1)
GO:1903743	negative regulation of anterograde synaptic vesicle transport	1	2	0.0229494	0.120346	ncbi_101113182(CNIH2)
GO:1904073	regulation of trophectodermal cell proliferation	1	2	0.0229494	0.120346	ncbi_443318(IGF1)
GO:1904075	positive regulation of trophectodermal cell proliferation	1	2	0.0229494	0.120346	ncbi_443318(IGF1)
GO:1904192	regulation of cholangiocyte apoptotic process	1	2	0.0229494	0.120346	ncbi_443318(IGF1)
GO:1904193	negative regulation of cholangiocyte apoptotic process	1	2	0.0229494	0.120346	ncbi_443318(IGF1)
GO:2000412	positive regulation of thymocyte migration	1	2	0.0229494	0.120346	ncbi_101109462(CCR7)
GO:2000878	positive regulation of oligopeptide transport	1	2	0.0229494	0.120346	ncbi_101113341(CA2)
GO:2000880	positive regulation of dipeptide transport	1	2	0.0229494	0.120346	ncbi_101113341(CA2)
GO:2001148	regulation of dipeptide transmembrane transport	1	2	0.0229494	0.120346	ncbi_101113341(CA2)
GO:2001150	positive regulation of dipeptide transmembrane transport	1	2	0.0229494	0.120346	ncbi_101113341(CA2)
GO:0008219	cell death	39	2458	0.0232225	0.121155	ncbi_100302348(PMP22);ncbi_100303607(CCN2);ncbi_101101980(Tcf7);ncbi_101102072(NME1-1);ncbi_101102437(TGFBR3);ncbi_101103349(TRIM2);ncbi_101103683(IRF7);ncbi_101104155(SIX4);ncbi_101104666(SAV1);ncbi_101105201(FFAR4);ncbi_101105814(MYCN);ncbi_101106133(MUC1);ncbi_101108939(CAMK1D);ncbi_101109462(CCR7);ncbi_101109768(PNMA2);ncbi_101109815(AXIN2);ncbi_101110708(ELL3);ncbi_101113454(NGEF);ncbi_10111…
GO:0032309	icosanoid secretion	3	53	0.0232642	0.121155	ncbi_101115047(MAP2K6);ncbi_101119561(PLA2G12A);ncbi_443498(EDN1)
GO:0046638	positive regulation of alpha-beta T cell differentiation	3	53	0.0232642	0.121155	ncbi_101103355(CD83);ncbi_101109462(CCR7);ncbi_443406(IL6)
GO:0051955	regulation of amino acid transport	3	53	0.0232642	0.121155	ncbi_443163(RGS2);ncbi_443259(PER2);ncbi_780505(IL1RN)
GO:0071392	cellular response to estradiol stimulus	3	53	0.0232642	0.121155	ncbi_100534645(UGT1A3);ncbi_443318(IGF1);ncbi_443406(IL6)
GO:0002687	positive regulation of leukocyte migration	5	140	0.0232738	0.121155	ncbi_101103843(CMLKR1);ncbi_101108939(CAMK1D);ncbi_101109462(CCR7);ncbi_443406(IL6);ncbi_443498(EDN1)
GO:0051591	response to cAMP	5	140	0.0232738	0.121155	ncbi_101102072(NME1-1);ncbi_101112949(STC1);ncbi_101118332(PLAT);ncbi_443218(FOS);ncbi_497272(TEK)
GO:0016265	death	39	2459	0.0233579	0.121466	ncbi_100302348(PMP22);ncbi_100303607(CCN2);ncbi_101101980(Tcf7);ncbi_101102072(NME1-1);ncbi_101102437(TGFBR3);ncbi_101103349(TRIM2);ncbi_101103683(IRF7);ncbi_101104155(SIX4);ncbi_101104666(SAV1);ncbi_101105201(FFAR4);ncbi_101105814(MYCN);ncbi_101106133(MUC1);ncbi_101108939(CAMK1D);ncbi_101109462(CCR7);ncbi_101109768(PNMA2);ncbi_101109815(AXIN2);ncbi_101110708(ELL3);ncbi_101113454(NGEF);ncbi_10111…
GO:0010657	muscle cell apoptotic process	4	94	0.0234909	0.121777	ncbi_101121018(MAP3K5);ncbi_443318(IGF1);ncbi_443453(CAMK2A);ncbi_443498(EDN1)
GO:0035710	CD4-positive, alpha-beta T cell activation	4	94	0.0234909	0.121777	ncbi_101102552(IL18R1);ncbi_101103355(CD83);ncbi_101109462(CCR7);ncbi_443406(IL6)
GO:0048644	muscle organ morphogenesis	4	94	0.0234909	0.121777	ncbi_101102437(TGFBR3);ncbi_101102530(VANGL2);ncbi_101110180(LIF);ncbi_101117548(COL11A1)
GO:0048667	cell morphogenesis involved in neuron differentiation	16	801	0.0236043	0.122237	ncbi_101102081(DOK4);ncbi_101102530(VANGL2);ncbi_101103200(EXOC6);ncbi_101104666(SAV1);ncbi_101108614(TENM4);ncbi_101111731(FLRT3);ncbi_101113454(NGEF);ncbi_101114604(SEMA3C);ncbi_101115086(TNIK);ncbi_101117925(CRPPA);ncbi_101120296(ANK3);ncbi_101122407(EGR2);ncbi_101122759(Nr4a3);ncbi_101123143(SCN1B);ncbi_114108678(CNTN4);ncbi_443453(CAMK2A)
GO:0070201	regulation of establishment of protein localization	16	802	0.0238447	0.123354	MSTRG.5343(SETMAR);ncbi_101102501(DOC2B);ncbi_101103329(POSTN);ncbi_101105201(FFAR4);ncbi_101106371(Cacna1d);ncbi_101108354(IL1RAP);ncbi_101109462(CCR7);ncbi_101112256(Lrrc32);ncbi_101119000(GPLD1);ncbi_101120296(ANK3);ncbi_101120426(LLGL2);ncbi_101121131(PTPN5);ncbi_443259(PER2);ncbi_443318(IGF1);ncbi_443406(IL6);ncbi_497272(TEK)
GO:0002827	positive regulation of T-helper 1 type immune response	2	21	0.0241021	0.123787	ncbi_101102552(IL18R1);ncbi_101109462(CCR7)
GO:0010560	positive regulation of glycoprotein biosynthetic process	2	21	0.0241021	0.123787	ncbi_101109462(CCR7);ncbi_443318(IGF1)
GO:0010874	regulation of cholesterol efflux	2	21	0.0241021	0.123787	ncbi_101116983(PON1);ncbi_101119015(ABCA1)
GO:0032303	regulation of icosanoid secretion	2	21	0.0241021	0.123787	ncbi_101115047(MAP2K6);ncbi_443498(EDN1)
GO:0042249	establishment of planar polarity of embryonic epithelium	2	21	0.0241021	0.123787	ncbi_101102530(VANGL2);ncbi_101121943(CTHRC1)
GO:0042573	retinoic acid metabolic process	2	21	0.0241021	0.123787	ncbi_100534645(UGT1A3);ncbi_101122057(CRABP1)
GO:0060841	venous blood vessel development	2	21	0.0241021	0.123787	ncbi_101103258(FOXF1);ncbi_101114604(SEMA3C)
GO:0035272	exocrine system development	4	95	0.0243088	0.12472	ncbi_101113902(RAB26);ncbi_101114604(SEMA3C);ncbi_443318(IGF1);ncbi_443406(IL6)
GO:0070665	positive regulation of leukocyte proliferation	5	142	0.0245593	0.125769	ncbi_101109462(CCR7);ncbi_101119239(NFATC2);ncbi_105613643(HHLA2);ncbi_443318(IGF1);ncbi_443406(IL6)
GO:0006082	organic acid metabolic process	30	1794	0.0245636	0.125769	ncbi_100534645(UGT1A3);ncbi_101102530(VANGL2);ncbi_101104705(SERPINB2);ncbi_101105000(PTGR2);ncbi_101105798(CHST2);ncbi_101106859(DHRS12);ncbi_101107657(HYI);ncbi_101108397(Ccdc162);ncbi_101111424(COL6A6);ncbi_101111950(SLC3A1);ncbi_101112687(ALDH3B1);ncbi_101116983(PON1);ncbi_101117659(PNPLA3);ncbi_101117925(CRPPA);ncbi_101118332(PLAT);ncbi_101119262(MRS2);ncbi_101119561(PLA2G12A);ncbi_101119706…
GO:0007259	JAK-STAT cascade	6	193	0.0247355	0.126519	ncbi_101103371(Lrrc15);ncbi_101110180(LIF);ncbi_101111731(FLRT3);ncbi_101119706(CYP1B1);ncbi_443318(IGF1);ncbi_443406(IL6)
GO:0002702	positive regulation of production of molecular mediator of immune response	4	96	0.0251437	0.128334	ncbi_101102552(IL18R1);ncbi_101122759(Nr4a3);ncbi_443406(IL6);ncbi_497272(TEK)
GO:0031110	regulation of microtubule polymerization or depolymerization	4	96	0.0251437	0.128334	ncbi_101107111(RANGRF);ncbi_101111294(STMN2);ncbi_105609865(TUBB4A);ncbi_443163(RGS2)
GO:0000302	response to reactive oxygen species	8	304	0.0251676	0.128334	ncbi_101109462(CCR7);ncbi_101119706(CYP1B1);ncbi_101121018(MAP3K5);ncbi_101122759(Nr4a3);ncbi_443218(FOS);ncbi_443406(IL6);ncbi_443498(EDN1);ncbi_497274(CRYAB)
GO:0015748	organophosphate ester transport	6	194	0.0252886	0.12882	ncbi_101103365(PLSCR4);ncbi_101117577(ABCC9);ncbi_101119015(ABCA1);ncbi_101119776(ABCC2);ncbi_101122496(ABCC1);ncbi_105605850(ABCA3)
GO:0098657	import into cell	14	676	0.0254109	0.129294	ncbi_100034672(PTX3);ncbi_101102072(NME1-1);ncbi_101102331(Lsr);ncbi_101104759(LRP11);ncbi_101108683(Tub);ncbi_101111237(DNAJC6);ncbi_101111940(SH3YL1);ncbi_101115409(TUSC2);ncbi_101115511(CALCRL);ncbi_101115919(KCND3);ncbi_101117316(DMBT1);ncbi_101119015(ABCA1);ncbi_443163(RGS2);ncbi_443259(PER2)
GO:1903829	positive regulation of cellular protein localization	9	363	0.0254336	0.129294	ncbi_101103080(Stac2);ncbi_101107111(RANGRF);ncbi_101109488(ABHD17C);ncbi_101110180(LIF);ncbi_101120296(ANK3);ncbi_101121131(PTPN5);ncbi_443318(IGF1);ncbi_443406(IL6);ncbi_497272(TEK)
GO:0050863	regulation of T cell activation	8	305	0.0255991	0.129995	ncbi_101103355(CD83);ncbi_101109462(CCR7);ncbi_101112256(Lrrc32);ncbi_101119239(NFATC2);ncbi_101121578(Egr3);ncbi_105613643(HHLA2);ncbi_443318(IGF1);ncbi_443406(IL6)
GO:0043370	regulation of CD4-positive, alpha-beta T cell differentiation	3	55	0.0256236	0.129995	ncbi_101103355(CD83);ncbi_101109462(CCR7);ncbi_443406(IL6)
GO:0097696	STAT cascade	6	195	0.02585	0.13101	ncbi_101103371(Lrrc15);ncbi_101110180(LIF);ncbi_101111731(FLRT3);ncbi_101119706(CYP1B1);ncbi_443318(IGF1);ncbi_443406(IL6)
GO:0046717	acid secretion	5	144	0.0258896	0.131078	ncbi_101115047(MAP2K6);ncbi_101119561(PLA2G12A);ncbi_101119776(ABCC2);ncbi_443498(EDN1);ncbi_780505(IL1RN)
GO:0007189	adenylate cyclase-activating G-protein coupled receptor signaling pathway	4	97	0.0259958	0.131482	ncbi_101114869(ADRA1B);ncbi_101115511(CALCRL);ncbi_101116915(ADGRG6);ncbi_101119015(ABCA1)
GO:0071383	cellular response to steroid hormone stimulus	9	365	0.0262254	0.131591	ncbi_100534645(UGT1A3);ncbi_101112949(STC1);ncbi_101118332(PLAT);ncbi_101119776(ABCC2);ncbi_101121774(NR2F1);ncbi_101122759(Nr4a3);ncbi_443318(IGF1);ncbi_443406(IL6);ncbi_443498(EDN1)
GO:0050920	regulation of chemotaxis	7	250	0.0263036	0.131591	ncbi_101103843(CMLKR1);ncbi_101108939(CAMK1D);ncbi_101109353(FGF1);ncbi_101109462(CCR7);ncbi_101112286(PHEX);ncbi_443406(IL6);ncbi_443498(EDN1)
GO:0021535	cell migration in hindbrain	2	22	0.0263139	0.131591	ncbi_101102530(VANGL2);ncbi_105613317(Cend1)
GO:0030002	cellular anion homeostasis	2	22	0.0263139	0.131591	ncbi_101112949(STC1);ncbi_101119776(ABCC2)
GO:0030320	cellular monovalent inorganic anion homeostasis	2	22	0.0263139	0.131591	ncbi_101112949(STC1);ncbi_101119776(ABCC2)
GO:0032373	positive regulation of sterol transport	2	22	0.0263139	0.131591	ncbi_101116983(PON1);ncbi_101119015(ABCA1)
GO:0032376	positive regulation of cholesterol transport	2	22	0.0263139	0.131591	ncbi_101116983(PON1);ncbi_101119015(ABCA1)
GO:0045063	T-helper 1 cell differentiation	2	22	0.0263139	0.131591	ncbi_101102552(IL18R1);ncbi_101109462(CCR7)
GO:0048557	embryonic digestive tract morphogenesis	2	22	0.0263139	0.131591	ncbi_101101980(Tcf7);ncbi_101103258(FOXF1)
GO:0050857	positive regulation of antigen receptor-mediated signaling pathway	2	22	0.0263139	0.131591	ncbi_101109462(CCR7);ncbi_101111996(NECTIN2)
GO:0097094	craniofacial suture morphogenesis	2	22	0.0263139	0.131591	ncbi_114109131(INSIG2);ncbi_443318(IGF1)
GO:0032990	cell part morphogenesis	22	1226	0.0263341	0.131591	ncbi_101102081(DOK4);ncbi_101102530(VANGL2);ncbi_101103200(EXOC6);ncbi_101103329(POSTN);ncbi_101104666(SAV1);ncbi_101107985(PLEKHG4);ncbi_101108614(TENM4);ncbi_101111467(GAS7);ncbi_101111731(FLRT3);ncbi_101111996(NECTIN2);ncbi_101113454(NGEF);ncbi_101114604(SEMA3C);ncbi_101115086(TNIK);ncbi_101117925(CRPPA);ncbi_101120296(ANK3);ncbi_101120426(LLGL2);ncbi_101122407(EGR2);ncbi_101122759(Nr4a3);ncbi…
GO:0046631	alpha-beta T cell activation	5	145	0.0265718	0.132646	ncbi_101101980(Tcf7);ncbi_101102552(IL18R1);ncbi_101103355(CD83);ncbi_101109462(CCR7);ncbi_443406(IL6)
GO:0000060	protein import into nucleus, translocation	3	56	0.0268496	0.133495	ncbi_101121131(PTPN5);ncbi_443318(IGF1);ncbi_443406(IL6)
GO:0043303	mast cell degranulation	3	56	0.0268496	0.133495	ncbi_101103258(FOXF1);ncbi_101103771(S100A12);ncbi_101122759(Nr4a3)
GO:0090102	cochlea development	3	56	0.0268496	0.133495	ncbi_101102530(VANGL2);ncbi_101121943(CTHRC1);ncbi_443318(IGF1)
GO:1903524	positive regulation of blood circulation	4	98	0.026865	0.133495	ncbi_100303607(CCN2);ncbi_101114869(ADRA1B);ncbi_443163(RGS2);ncbi_443498(EDN1)
GO:0070848	response to growth factor	16	814	0.0268758	0.133495	ncbi_100303607(CCN2);ncbi_101102437(TGFBR3);ncbi_101103258(FOXF1);ncbi_101103329(POSTN);ncbi_101109353(FGF1);ncbi_101111294(STMN2);ncbi_101111731(FLRT3);ncbi_101115919(KCND3);ncbi_101118437(BMPER);ncbi_101118965(TMEM100);ncbi_101121578(Egr3);ncbi_443218(FOS);ncbi_443318(IGF1);ncbi_443406(IL6);ncbi_443498(EDN1);ncbi_497272(TEK)
GO:0042110	T cell activation	11	489	0.0269441	0.133569	ncbi_101101980(Tcf7);ncbi_101102552(IL18R1);ncbi_101103355(CD83);ncbi_101109462(CCR7);ncbi_101112256(Lrrc32);ncbi_101119239(NFATC2);ncbi_101121578(Egr3);ncbi_105613643(HHLA2);ncbi_443318(IGF1);ncbi_443406(IL6);ncbi_554333(MAFB)
GO:0070489	T cell aggregation	11	489	0.0269441	0.133569	ncbi_101101980(Tcf7);ncbi_101102552(IL18R1);ncbi_101103355(CD83);ncbi_101109462(CCR7);ncbi_101112256(Lrrc32);ncbi_101119239(NFATC2);ncbi_101121578(Egr3);ncbi_105613643(HHLA2);ncbi_443318(IGF1);ncbi_443406(IL6);ncbi_554333(MAFB)
GO:0010942	positive regulation of cell death	16	815	0.0271408	0.13441	ncbi_100303607(CCN2);ncbi_101104666(SAV1);ncbi_101105814(MYCN);ncbi_101108939(CAMK1D);ncbi_101109768(PNMA2);ncbi_101109815(AXIN2);ncbi_101113454(NGEF);ncbi_101115047(MAP2K6);ncbi_101119000(GPLD1);ncbi_101119706(CYP1B1);ncbi_101121018(MAP3K5);ncbi_101121131(PTPN5);ncbi_101122759(Nr4a3);ncbi_443218(FOS);ncbi_443406(IL6);ncbi_443453(CAMK2A)
GO:0045580	regulation of T cell differentiation	5	146	0.0272653	0.134633	ncbi_101103355(CD83);ncbi_101109462(CCR7);ncbi_101119239(NFATC2);ncbi_101121578(Egr3);ncbi_443406(IL6)
GO:0055007	cardiac muscle cell differentiation	5	146	0.0272653	0.134633	ncbi_101114869(ADRA1B);ncbi_101120418(CCN4);ncbi_443163(RGS2);ncbi_443318(IGF1);ncbi_443498(EDN1)
GO:0002694	regulation of leukocyte activation	11	490	0.0272937	0.134633	ncbi_101103258(FOXF1);ncbi_101103355(CD83);ncbi_101109462(CCR7);ncbi_101111996(NECTIN2);ncbi_101112256(Lrrc32);ncbi_101119239(NFATC2);ncbi_101121578(Egr3);ncbi_101122759(Nr4a3);ncbi_105613643(HHLA2);ncbi_443318(IGF1);ncbi_443406(IL6)
GO:0071593	lymphocyte aggregation	11	490	0.0272937	0.134633	ncbi_101101980(Tcf7);ncbi_101102552(IL18R1);ncbi_101103355(CD83);ncbi_101109462(CCR7);ncbi_101112256(Lrrc32);ncbi_101119239(NFATC2);ncbi_101121578(Egr3);ncbi_105613643(HHLA2);ncbi_443318(IGF1);ncbi_443406(IL6);ncbi_554333(MAFB)
GO:0019752	carboxylic acid metabolic process	28	1664	0.0275057	0.135393	ncbi_100534645(UGT1A3);ncbi_101104705(SERPINB2);ncbi_101105000(PTGR2);ncbi_101106859(DHRS12);ncbi_101107657(HYI);ncbi_101108397(Ccdc162);ncbi_101111424(COL6A6);ncbi_101111950(SLC3A1);ncbi_101112687(ALDH3B1);ncbi_101116983(PON1);ncbi_101117659(PNPLA3);ncbi_101117925(CRPPA);ncbi_101118332(PLAT);ncbi_101119262(MRS2);ncbi_101119561(PLA2G12A);ncbi_101119706(CYP1B1);ncbi_101119776(ABCC2);ncbi_101120296…
GO:0060548	negative regulation of cell death	21	1161	0.0275256	0.135393	ncbi_100303607(CCN2);ncbi_101101980(Tcf7);ncbi_101102437(TGFBR3);ncbi_101103683(IRF7);ncbi_101104155(SIX4);ncbi_101105201(FFAR4);ncbi_101106133(MUC1);ncbi_101108939(CAMK1D);ncbi_101109462(CCR7);ncbi_101110708(ELL3);ncbi_101120406(PICK1);ncbi_101120418(CCN4);ncbi_101121578(Egr3);ncbi_101122759(Nr4a3);ncbi_101123406(HIPK3);ncbi_443318(IGF1);ncbi_443406(IL6);ncbi_443498(EDN1);ncbi_497272(TEK);ncbi_4…
GO:0007188	adenylate cyclase-modulating G-protein coupled receptor signaling pathway	6	198	0.0275835	0.135393	ncbi_101106371(Cacna1d);ncbi_101114869(ADRA1B);ncbi_101115511(CALCRL);ncbi_101116915(ADGRG6);ncbi_101119015(ABCA1);ncbi_443498(EDN1)
GO:1900180	regulation of protein localization to nucleus	6	198	0.0275835	0.135393	ncbi_101103094(DCLK2);ncbi_101110180(LIF);ncbi_101121131(PTPN5);ncbi_443318(IGF1);ncbi_443406(IL6);ncbi_497272(TEK)
GO:1903533	regulation of protein targeting	6	198	0.0275835	0.135393	MSTRG.5343(SETMAR);ncbi_101120296(ANK3);ncbi_101121131(PTPN5);ncbi_443318(IGF1);ncbi_443406(IL6);ncbi_497272(TEK)
GO:0001775	cell activation	24	1375	0.0277073	0.135867	ncbi_100034672(PTX3);ncbi_100303607(CCN2);ncbi_101101980(Tcf7);ncbi_101102552(IL18R1);ncbi_101103258(FOXF1);ncbi_101103355(CD83);ncbi_101103554(MFNG);ncbi_101103771(S100A12);ncbi_101105979(GCA);ncbi_101109462(CCR7);ncbi_101110677(F2RL2);ncbi_101111996(NECTIN2);ncbi_101112256(Lrrc32);ncbi_101112687(ALDH3B1);ncbi_101115409(TUSC2);ncbi_101118437(BMPER);ncbi_101119239(NFATC2);ncbi_101121578(Egr3);ncb…
GO:0002279	mast cell activation involved in immune response	3	57	0.0281066	0.137337	ncbi_101103258(FOXF1);ncbi_101103771(S100A12);ncbi_101122759(Nr4a3)
GO:0045600	positive regulation of fat cell differentiation	3	57	0.0281066	0.137337	ncbi_101103843(CMLKR1);ncbi_101104666(SAV1);ncbi_443318(IGF1)
GO:2000677	regulation of transcription regulatory region DNA binding	3	57	0.0281066	0.137337	ncbi_101110180(LIF);ncbi_443259(PER2);ncbi_443318(IGF1)
GO:1903827	regulation of cellular protein localization	13	620	0.0281173	0.137337	MSTRG.5343(SETMAR);ncbi_101103080(Stac2);ncbi_101103094(DCLK2);ncbi_101103371(Lrrc15);ncbi_101107111(RANGRF);ncbi_101109488(ABHD17C);ncbi_101110180(LIF);ncbi_101120296(ANK3);ncbi_101121131(PTPN5);ncbi_443318(IGF1);ncbi_443406(IL6);ncbi_443453(CAMK2A);ncbi_497272(TEK)
GO:0007264	small GTPase mediated signal transduction	12	556	0.028247	0.137835	ncbi_101102530(VANGL2);ncbi_101104973(Ralgps1);ncbi_101107111(RANGRF);ncbi_101107985(PLEKHG4);ncbi_101110677(F2RL2);ncbi_101113454(NGEF);ncbi_101114869(ADRA1B);ncbi_101119015(ABCA1);ncbi_101119833(TNK1);ncbi_101119920(RALGPS2);ncbi_101120942(ADGRG1);ncbi_443318(IGF1)
GO:1902532	negative regulation of intracellular signal transduction	13	621	0.0284354	0.138339	ncbi_101103371(Lrrc15);ncbi_101106133(MUC1);ncbi_101110180(LIF);ncbi_101110708(ELL3);ncbi_101111731(FLRT3);ncbi_101112083(SPRED3);ncbi_101114869(ADRA1B);ncbi_101117989(FKTN);ncbi_101119833(TNK1);ncbi_101121131(PTPN5);ncbi_101123406(HIPK3);ncbi_443163(RGS2);ncbi_443318(IGF1)
GO:0070875	positive regulation of glycogen metabolic process	2	23	0.0286044	0.138339	ncbi_101114869(ADRA1B);ncbi_443318(IGF1)
GO:0070920	regulation of production of small RNA involved in gene silencing by RNA	2	23	0.0286044	0.138339	ncbi_101105814(MYCN);ncbi_101121774(NR2F1)
GO:0099623	regulation of cardiac muscle cell membrane repolarization	2	23	0.0286044	0.138339	ncbi_101106371(Cacna1d);ncbi_101123143(SCN1B)
GO:0099625	ventricular cardiac muscle cell membrane repolarization	2	23	0.0286044	0.138339	ncbi_101115919(KCND3);ncbi_101123143(SCN1B)
GO:1903020	positive regulation of glycoprotein metabolic process	2	23	0.0286044	0.138339	ncbi_101109462(CCR7);ncbi_443318(IGF1)
GO:2001014	regulation of skeletal muscle cell differentiation	2	23	0.0286044	0.138339	ncbi_101104155(SIX4);ncbi_101112521(RBM24)
GO:0003333	amino acid transmembrane transport	4	100	0.0286553	0.138339	ncbi_101103249(SLC43A2);ncbi_101111950(SLC3A1);ncbi_443163(RGS2);ncbi_443259(PER2)
GO:0006835	dicarboxylic acid transport	4	100	0.0286553	0.138339	ncbi_101119776(ABCC2);ncbi_101121458(SLC25A21);ncbi_443259(PER2);ncbi_780505(IL1RN)
GO:0046824	positive regulation of nucleocytoplasmic transport	4	100	0.0286553	0.138339	ncbi_101121131(PTPN5);ncbi_443318(IGF1);ncbi_443406(IL6);ncbi_497272(TEK)
GO:0046888	negative regulation of hormone secretion	4	100	0.0286553	0.138339	ncbi_101110180(LIF);ncbi_443318(IGF1);ncbi_443406(IL6);ncbi_443498(EDN1)
GO:0001935	endothelial cell proliferation	5	148	0.0286868	0.138357	ncbi_101118437(BMPER);ncbi_101121578(Egr3);ncbi_101121774(NR2F1);ncbi_443318(IGF1);ncbi_497272(TEK)
GO:0030595	leukocyte chemotaxis	6	200	0.028781	0.138677	ncbi_101103771(S100A12);ncbi_101103843(CMLKR1);ncbi_101108939(CAMK1D);ncbi_101109462(CCR7);ncbi_443406(IL6);ncbi_443498(EDN1)
GO:0002448	mast cell mediated immunity	3	58	0.0293945	0.140779	ncbi_101103258(FOXF1);ncbi_101103771(S100A12);ncbi_101122759(Nr4a3)
GO:0031294	lymphocyte costimulation	3	58	0.0293945	0.140779	ncbi_101109462(CCR7);ncbi_105613643(HHLA2);ncbi_443406(IL6)
GO:1903428	positive regulation of reactive oxygen species biosynthetic process	3	58	0.0293945	0.140779	ncbi_100034672(PTX3);ncbi_443406(IL6);ncbi_443498(EDN1)
GO:0010634	positive regulation of epithelial cell migration	5	149	0.0294148	0.140779	ncbi_101109353(FGF1);ncbi_101119000(GPLD1);ncbi_443318(IGF1);ncbi_443498(EDN1);ncbi_497272(TEK)
GO:0042129	regulation of T cell proliferation	5	149	0.0294148	0.140779	ncbi_101109462(CCR7);ncbi_101112256(Lrrc32);ncbi_105613643(HHLA2);ncbi_443318(IGF1);ncbi_443406(IL6)
GO:0051092	positive regulation of NF-kappaB transcription factor activity	5	149	0.0294148	0.140779	ncbi_101102437(TGFBR3);ncbi_101102552(IL18R1);ncbi_101103771(S100A12);ncbi_101108354(IL1RAP);ncbi_443453(CAMK2A)
GO:1901264	carbohydrate derivative transport	5	149	0.0294148	0.140779	ncbi_101117577(ABCC9);ncbi_101119015(ABCA1);ncbi_101119776(ABCC2);ncbi_101122496(ABCC1);ncbi_105605850(ABCA3)
GO:0061024	membrane organization	26	1528	0.0294645	0.140882	MSTRG.5343(SETMAR);ncbi_101102277(Zdhhc23);ncbi_101102501(DOC2B);ncbi_101103080(Stac2);ncbi_101103200(EXOC6);ncbi_101103365(PLSCR4);ncbi_101103371(Lrrc15);ncbi_101105662(GLDN);ncbi_101105979(GCA);ncbi_101106133(MUC1);ncbi_101106222(ADPRH);ncbi_101107111(RANGRF);ncbi_101108683(Tub);ncbi_101111237(DNAJC6);ncbi_101111996(NECTIN2);ncbi_101113182(CNIH2);ncbi_101113902(RAB26);ncbi_101114289(SYNGR2);ncb…
GO:0044255	cellular lipid metabolic process	24	1384	0.0296165	0.141472	ncbi_100534645(UGT1A3);ncbi_101105000(PTGR2);ncbi_101106859(DHRS12);ncbi_101109353(FGF1);ncbi_101109462(CCR7);ncbi_101110093(CERS3);ncbi_101111940(SH3YL1);ncbi_101112238(SPNS2);ncbi_101112687(ALDH3B1);ncbi_101116983(PON1);ncbi_101117659(PNPLA3);ncbi_101117925(CRPPA);ncbi_101118590(STS);ncbi_101119000(GPLD1);ncbi_101119394(GPAT3);ncbi_101119561(PLA2G12A);ncbi_101119706(CYP1B1);ncbi_101122057(CRABP…
GO:0050870	positive regulation of T cell activation	6	202	0.0300123	0.143226	ncbi_101103355(CD83);ncbi_101109462(CCR7);ncbi_101121578(Egr3);ncbi_105613643(HHLA2);ncbi_443318(IGF1);ncbi_443406(IL6)
GO:0002822	regulation of adaptive immune response based on somatic recombination of immune receptors built from immunoglobulin superfamily domains	5	150	0.0301544	0.143629	ncbi_101102552(IL18R1);ncbi_101109462(CCR7);ncbi_101111996(NECTIN2);ncbi_101123372(FCER2);ncbi_443406(IL6)
GO:0051101	regulation of DNA binding	5	150	0.0301544	0.143629	ncbi_101102072(NME1-1);ncbi_101110180(LIF);ncbi_101123406(HIPK3);ncbi_443259(PER2);ncbi_443318(IGF1)
GO:0007611	learning or memory	9	375	0.0304475	0.144794	ncbi_101106371(Cacna1d);ncbi_101109900(LRRN4);ncbi_101112286(PHEX);ncbi_101114869(ADRA1B);ncbi_101118590(STS);ncbi_101122407(EGR2);ncbi_443218(FOS);ncbi_443318(IGF1);ncbi_780505(IL1RN)
GO:0010001	glial cell differentiation	7	258	0.0304863	0.144794	ncbi_101105814(MYCN);ncbi_101108614(TENM4);ncbi_101110180(LIF);ncbi_101116915(ADGRG6);ncbi_101120406(PICK1);ncbi_101122407(EGR2);ncbi_443318(IGF1)
GO:0003143	embryonic heart tube morphogenesis	4	102	0.030515	0.144794	ncbi_101102530(VANGL2);ncbi_101107111(RANGRF);ncbi_101112238(SPNS2);ncbi_101112521(RBM24)
GO:0030239	myofibril assembly	4	102	0.030515	0.144794	ncbi_101104155(SIX4);ncbi_101111515(LDB3);ncbi_101112521(RBM24);ncbi_443498(EDN1)
GO:1902905	positive regulation of fibril organization	6	203	0.0306407	0.145252	ncbi_100303607(CCN2);ncbi_101109462(CCR7);ncbi_101111294(STMN2);ncbi_101112521(RBM24);ncbi_443163(RGS2);ncbi_443498(EDN1)
GO:0070371	ERK1 and ERK2 cascade	8	316	0.0306916	0.145319	ncbi_100303607(CCN2);ncbi_101105201(FFAR4);ncbi_101109462(CCR7);ncbi_101110180(LIF);ncbi_101118437(BMPER);ncbi_443318(IGF1);ncbi_443406(IL6);ncbi_497272(TEK)
GO:0070498	interleukin-1-mediated signaling pathway	3	59	0.0307131	0.145319	ncbi_101108354(IL1RAP);ncbi_443406(IL6);ncbi_780505(IL1RN)
GO:0032528	microvillus organization	2	24	0.0309716	0.145438	ncbi_101105662(GLDN);ncbi_101115086(TNIK)
GO:0042474	middle ear morphogenesis	2	24	0.0309716	0.145438	ncbi_114109131(INSIG2);ncbi_443498(EDN1)
GO:0043092	L-amino acid import	2	24	0.0309716	0.145438	ncbi_443163(RGS2);ncbi_443259(PER2)
GO:0044406	adhesion of symbiont to host	2	24	0.0309716	0.145438	ncbi_101103371(Lrrc15);ncbi_101111996(NECTIN2)
GO:0048859	formation of anatomical boundary	2	24	0.0309716	0.145438	ncbi_101122407(EGR2);ncbi_554333(MAFB)
GO:0051580	regulation of neurotransmitter uptake	2	24	0.0309716	0.145438	ncbi_443163(RGS2);ncbi_443259(PER2)
GO:0061548	ganglion development	2	24	0.0309716	0.145438	ncbi_101104155(SIX4);ncbi_443318(IGF1)
GO:1901017	negative regulation of potassium ion transmembrane transporter activity	2	24	0.0309716	0.145438	ncbi_101120296(ANK3);ncbi_443318(IGF1)
GO:0045321	leukocyte activation	21	1176	0.0310448	0.145645	ncbi_100034672(PTX3);ncbi_101101980(Tcf7);ncbi_101102552(IL18R1);ncbi_101103258(FOXF1);ncbi_101103355(CD83);ncbi_101103554(MFNG);ncbi_101103771(S100A12);ncbi_101105979(GCA);ncbi_101109462(CCR7);ncbi_101111996(NECTIN2);ncbi_101112256(Lrrc32);ncbi_101112687(ALDH3B1);ncbi_101115409(TUSC2);ncbi_101119239(NFATC2);ncbi_101121578(Egr3);ncbi_101122759(Nr4a3);ncbi_105613643(HHLA2);ncbi_443318(IGF1);ncbi_4…
GO:0002708	positive regulation of lymphocyte mediated immunity	4	103	0.0314709	0.146263	ncbi_101102552(IL18R1);ncbi_101111996(NECTIN2);ncbi_101123372(FCER2);ncbi_443406(IL6)
GO:0030316	osteoclast differentiation	4	103	0.0314709	0.146263	ncbi_101113341(CA2);ncbi_101118781(LRRC17);ncbi_443218(FOS);ncbi_554333(MAFB)
GO:0031623	receptor internalization	4	103	0.0314709	0.146263	ncbi_101115511(CALCRL);ncbi_101118843(RSPO1);ncbi_101120406(PICK1);ncbi_101121131(PTPN5)
GO:0034764	positive regulation of transmembrane transport	7	260	0.0315981	0.146263	ncbi_101103080(Stac2);ncbi_101103490(ATP1B2);ncbi_101112949(STC1);ncbi_101113341(CA2);ncbi_101120296(ANK3);ncbi_101122759(Nr4a3);ncbi_443318(IGF1)
GO:0043112	receptor metabolic process	6	205	0.0319232	0.146263	ncbi_101115511(CALCRL);ncbi_101118843(RSPO1);ncbi_101120406(PICK1);ncbi_101121131(PTPN5);ncbi_114116113(ULBP1);ncbi_443498(EDN1)
GO:0021575	hindbrain morphogenesis	3	60	0.0320624	0.146263	ncbi_101117078(GRID2);ncbi_101122407(EGR2);ncbi_105613317(Cend1)
GO:0036293	response to decreased oxygen levels	10	440	0.0320648	0.146263	ncbi_100303607(CCN2);ncbi_101102437(TGFBR3);ncbi_101103329(POSTN);ncbi_101112949(STC1);ncbi_101118332(PLAT);ncbi_101120406(PICK1);ncbi_443318(IGF1);ncbi_443498(EDN1);ncbi_497272(TEK);ncbi_497274(CRYAB)
GO:0050789	regulation of biological process	157	12505	0.0323222	0.146263	MSTRG.5343(SETMAR);ncbi_100034672(PTX3);ncbi_100192429(HLF);ncbi_100302348(PMP22);ncbi_100303607(CCN2);ncbi_100415773(ADAMTS1);ncbi_100534645(UGT1A3);ncbi_101101980(Tcf7);ncbi_101102072(NME1-1);ncbi_101102081(DOK4);ncbi_101102331(Lsr);ncbi_101102437(TGFBR3);ncbi_101102501(DOC2B);ncbi_101102530(VANGL2);ncbi_101102552(IL18R1);ncbi_101102734(LVRN);ncbi_101102773(MELTF);ncbi_101103080(Stac2);ncbi_101…
GO:0045639	positive regulation of myeloid cell differentiation	4	104	0.0324444	0.146263	ncbi_101110180(LIF);ncbi_101113341(CA2);ncbi_443218(FOS);ncbi_443406(IL6)
GO:1903426	regulation of reactive oxygen species biosynthetic process	4	104	0.0324444	0.146263	ncbi_100034672(PTX3);ncbi_443318(IGF1);ncbi_443406(IL6);ncbi_443498(EDN1)
GO:0044264	cellular polysaccharide metabolic process	6	206	0.0325774	0.146263	ncbi_101106859(DHRS12);ncbi_101111950(SLC3A1);ncbi_101114869(ADRA1B);ncbi_101117925(CRPPA);ncbi_443259(PER2);ncbi_443318(IGF1)
GO:0050670	regulation of lymphocyte proliferation	6	206	0.0325774	0.146263	ncbi_101109462(CCR7);ncbi_101112256(Lrrc32);ncbi_101119239(NFATC2);ncbi_105613643(HHLA2);ncbi_443318(IGF1);ncbi_443406(IL6)
GO:0023061	signal release	12	569	0.0328824	0.146263	ncbi_101102501(DOC2B);ncbi_101103200(EXOC6);ncbi_101105201(FFAR4);ncbi_101106371(Cacna1d);ncbi_101110180(LIF);ncbi_101119000(GPLD1);ncbi_443259(PER2);ncbi_443318(IGF1);ncbi_443406(IL6);ncbi_443453(CAMK2A);ncbi_443498(EDN1);ncbi_780505(IL1RN)
GO:0050921	positive regulation of chemotaxis	5	154	0.0332294	0.146263	ncbi_101103843(CMLKR1);ncbi_101108939(CAMK1D);ncbi_101109462(CCR7);ncbi_443406(IL6);ncbi_443498(EDN1)
GO:1903035	negative regulation of response to wounding	6	207	0.0332403	0.146263	ncbi_101103258(FOXF1);ncbi_101105201(FFAR4);ncbi_101115511(CALCRL);ncbi_101118332(PLAT);ncbi_443498(EDN1);ncbi_497272(TEK)
GO:1903825	organic acid transmembrane transport	6	207	0.0332403	0.146263	ncbi_101103249(SLC43A2);ncbi_101111950(SLC3A1);ncbi_101119776(ABCC2);ncbi_101121458(SLC25A21);ncbi_443163(RGS2);ncbi_443259(PER2)
GO:0044321	response to leptin	2	25	0.0334135	0.146263	ncbi_101122759(Nr4a3);ncbi_443498(EDN1)
GO:0045671	negative regulation of osteoclast differentiation	2	25	0.0334135	0.146263	ncbi_101118781(LRRC17);ncbi_554333(MAFB)
GO:0071107	response to parathyroid hormone	2	25	0.0334135	0.146263	ncbi_100415773(ADAMTS1);ncbi_101112286(PHEX)
GO:0071305	cellular response to vitamin D	2	25	0.0334135	0.146263	ncbi_100415773(ADAMTS1);ncbi_101112286(PHEX)
GO:0071875	adrenergic receptor signaling pathway	2	25	0.0334135	0.146263	ncbi_101114869(ADRA1B);ncbi_443163(RGS2)
GO:1902254	negative regulation of intrinsic apoptotic signaling pathway by p53 class mediator	2	25	0.0334135	0.146263	ncbi_101106133(MUC1);ncbi_101110708(ELL3)
GO:1904738	vascular associated smooth muscle cell migration	2	25	0.0334135	0.146263	ncbi_100415773(ADAMTS1);ncbi_101122759(Nr4a3)
GO:1904752	regulation of vascular associated smooth muscle cell migration	2	25	0.0334135	0.146263	ncbi_100415773(ADAMTS1);ncbi_101122759(Nr4a3)
GO:0015908	fatty acid transport	4	105	0.0334353	0.146263	ncbi_101115047(MAP2K6);ncbi_101119561(PLA2G12A);ncbi_101119776(ABCC2);ncbi_443498(EDN1)
GO:0060993	kidney morphogenesis	4	105	0.0334353	0.146263	ncbi_101102530(VANGL2);ncbi_101104155(SIX4);ncbi_101109353(FGF1);ncbi_101110180(LIF)
GO:1990266	neutrophil migration	4	105	0.0334353	0.146263	ncbi_101103771(S100A12);ncbi_101108939(CAMK1D);ncbi_101109462(CCR7);ncbi_443498(EDN1)
GO:0042531	positive regulation of tyrosine phosphorylation of STAT protein	3	61	0.0334423	0.146263	ncbi_101110180(LIF);ncbi_443318(IGF1);ncbi_443406(IL6)
GO:0048286	lung alveolus development	3	61	0.0334423	0.146263	ncbi_101103258(FOXF1);ncbi_101110180(LIF);ncbi_443318(IGF1)
GO:0050885	neuromuscular process controlling balance	3	61	0.0334423	0.146263	ncbi_101112153(FOXS1);ncbi_101115890(Camta1);ncbi_101122759(Nr4a3)
GO:0060389	pathway-restricted SMAD protein phosphorylation	3	61	0.0334423	0.146263	ncbi_101102437(TGFBR3);ncbi_101118437(BMPER);ncbi_101121588(INHBE)
GO:0001978	regulation of systemic arterial blood pressure by carotid sinus baroreceptor feedback	1	3	0.0342268	0.146263	ncbi_101114869(ADRA1B)
GO:0002930	trabecular meshwork development	1	3	0.0342268	0.146263	ncbi_101119706(CYP1B1)
GO:0003314	heart rudiment morphogenesis	1	3	0.0342268	0.146263	ncbi_101112238(SPNS2)
GO:0003350	pulmonary myocardium development	1	3	0.0342268	0.146263	ncbi_101114604(SEMA3C)
GO:0006507	GPI anchor release	1	3	0.0342268	0.146263	ncbi_101119000(GPLD1)
GO:0007181	transforming growth factor beta receptor complex assembly	1	3	0.0342268	0.146263	ncbi_101102437(TGFBR3)
GO:0008591	regulation of Wnt signaling pathway, calcium modulating pathway	1	3	0.0342268	0.146263	ncbi_101102530(VANGL2)
GO:0009441	glycolate metabolic process	1	3	0.0342268	0.146263	ncbi_443318(IGF1)
GO:0009444	pyruvate oxidation	1	3	0.0342268	0.146263	ncbi_101122759(Nr4a3)
GO:0010982	regulation of high-density lipoprotein particle clearance	1	3	0.0342268	0.146263	ncbi_101119000(GPLD1)
GO:0015742	alpha-ketoglutarate transport	1	3	0.0342268	0.146263	ncbi_101121458(SLC25A21)
GO:0016037	light absorption	1	3	0.0342268	0.146263	ncbi_101109774(OPN1LW)
GO:0021572	rhombomere 6 development	1	3	0.0342268	0.146263	ncbi_554333(MAFB)
GO:0021699	cerebellar cortex maturation	1	3	0.0342268	0.146263	ncbi_105613317(Cend1)
GO:0030185	nitric oxide transport	1	3	0.0342268	0.146263	ncbi_443498(EDN1)
GO:0030653	beta-lactam antibiotic metabolic process	1	3	0.0342268	0.146263	ncbi_101119776(ABCC2)
GO:0032290	peripheral nervous system myelin formation	1	3	0.0342268	0.146263	ncbi_101116915(ADGRG6)
GO:0032765	positive regulation of mast cell cytokine production	1	3	0.0342268	0.146263	ncbi_101122759(Nr4a3)
GO:0034014	response to triglyceride	1	3	0.0342268	0.146263	ncbi_101119000(GPLD1)
GO:0038172	interleukin-33-mediated signaling pathway	1	3	0.0342268	0.146263	ncbi_101108354(IL1RAP)
GO:0042316	penicillin metabolic process	1	3	0.0342268	0.146263	ncbi_101119776(ABCC2)
GO:0043179	rhythmic excitation	1	3	0.0342268	0.146263	ncbi_443498(EDN1)
GO:0043386	mycotoxin biosynthetic process	1	3	0.0342268	0.146263	ncbi_101103554(MFNG)
GO:0043974	histone H3-K27 acetylation	1	3	0.0342268	0.146263	ncbi_101110180(LIF)
GO:0044000	movement in host	1	3	0.0342268	0.146263	ncbi_101106133(MUC1)
GO:0045079	negative regulation of chemokine biosynthetic process	1	3	0.0342268	0.146263	ncbi_443406(IL6)
GO:0045464	R8 cell fate specification	1	3	0.0342268	0.146263	ncbi_101104666(SAV1)
GO:0046739	transport of virus in multicellular host	1	3	0.0342268	0.146263	ncbi_101106133(MUC1)
GO:0046740	transport of virus in host, cell to cell	1	3	0.0342268	0.146263	ncbi_101106133(MUC1)
GO:0048371	lateral mesodermal cell differentiation	1	3	0.0342268	0.146263	ncbi_101103258(FOXF1)
GO:0048613	embryonic ectodermal digestive tract morphogenesis	1	3	0.0342268	0.146263	ncbi_101103258(FOXF1)
GO:0048861	leukemia inhibitory factor signaling pathway	1	3	0.0342268	0.146263	ncbi_101110180(LIF)
GO:0051725	protein de-ADP-ribosylation	1	3	0.0342268	0.146263	ncbi_101106222(ADPRH)
GO:0051814	movement in other organism involved in symbiotic interaction	1	3	0.0342268	0.146263	ncbi_101106133(MUC1)
GO:0052203	modulation of catalytic activity in other organism involved in symbiotic interaction	1	3	0.0342268	0.146263	ncbi_100034672(PTX3)
GO:0052422	modulation by host of symbiont catalytic activity	1	3	0.0342268	0.146263	ncbi_100034672(PTX3)
GO:0060370	susceptibility to T cell mediated cytotoxicity	1	3	0.0342268	0.146263	ncbi_101111996(NECTIN2)
GO:0060448	dichotomous subdivision of terminal units involved in lung branching	1	3	0.0342268	0.146263	ncbi_101102530(VANGL2)
GO:0060584	regulation of prostaglandin-endoperoxide synthase activity	1	3	0.0342268	0.146263	ncbi_443498(EDN1)
GO:0060585	positive regulation of prostaglandin-endoperoxide synthase activity	1	3	0.0342268	0.146263	ncbi_443498(EDN1)
GO:0060876	semicircular canal formation	1	3	0.0342268	0.146263	ncbi_101116915(ADGRG6)
GO:0060935	cardiac fibroblast cell differentiation	1	3	0.0342268	0.146263	ncbi_101102437(TGFBR3)
GO:0060936	cardiac fibroblast cell development	1	3	0.0342268	0.146263	ncbi_101102437(TGFBR3)
GO:0060938	epicardium-derived cardiac fibroblast cell differentiation	1	3	0.0342268	0.146263	ncbi_101102437(TGFBR3)
GO:0060939	epicardium-derived cardiac fibroblast cell development	1	3	0.0342268	0.146263	ncbi_101102437(TGFBR3)
GO:0061341	non-canonical Wnt signaling pathway involved in heart development	1	3	0.0342268	0.146263	ncbi_101102530(VANGL2)
GO:0061346	planar cell polarity pathway involved in heart morphogenesis	1	3	0.0342268	0.146263	ncbi_101102530(VANGL2)
GO:0061554	ganglion formation	1	3	0.0342268	0.146263	ncbi_443318(IGF1)
GO:0061559	cranial ganglion morphogenesis	1	3	0.0342268	0.146263	ncbi_443318(IGF1)
GO:0061560	cranial ganglion formation	1	3	0.0342268	0.146263	ncbi_443318(IGF1)
GO:0070101	positive regulation of chemokine-mediated signaling pathway	1	3	0.0342268	0.146263	ncbi_443498(EDN1)
GO:0071307	cellular response to vitamin K	1	3	0.0342268	0.146263	ncbi_101103329(POSTN)
GO:0072106	regulation of ureteric bud formation	1	3	0.0342268	0.146263	ncbi_101104155(SIX4)
GO:0072107	positive regulation of ureteric bud formation	1	3	0.0342268	0.146263	ncbi_101104155(SIX4)
GO:0072108	positive regulation of mesenchymal to epithelial transition involved in metanephros morphogenesis	1	3	0.0342268	0.146263	ncbi_101110180(LIF)
GO:0072658	maintenance of protein location in membrane	1	3	0.0342268	0.146263	ncbi_101120296(ANK3)
GO:0072660	maintenance of protein location in plasma membrane	1	3	0.0342268	0.146263	ncbi_101120296(ANK3)
GO:0086047	membrane depolarization during Purkinje myocyte cell action potential	1	3	0.0342268	0.146263	ncbi_101123143(SCN1B)
GO:0090107	regulation of high-density lipoprotein particle assembly	1	3	0.0342268	0.146263	ncbi_101119015(ABCA1)
GO:0097021	lymphocyte migration into lymphoid organs	1	3	0.0342268	0.146263	ncbi_101109462(CCR7)
GO:1900623	regulation of monocyte aggregation	1	3	0.0342268	0.146263	ncbi_101122759(Nr4a3)
GO:1900625	positive regulation of monocyte aggregation	1	3	0.0342268	0.146263	ncbi_101122759(Nr4a3)
GO:1900923	regulation of glycine import	1	3	0.0342268	0.146263	ncbi_443163(RGS2)
GO:1901674	regulation of histone H3-K27 acetylation	1	3	0.0342268	0.146263	ncbi_101110180(LIF)
GO:1902586	multi-organism intercellular transport	1	3	0.0342268	0.146263	ncbi_101106133(MUC1)
GO:1904207	regulation of chemokine (C-C motif) ligand 2 secretion	1	3	0.0342268	0.146263	ncbi_101103329(POSTN)
GO:1904209	positive regulation of chemokine (C-C motif) ligand 2 secretion	1	3	0.0342268	0.146263	ncbi_101103329(POSTN)
GO:1990408	calcitonin gene-related peptide receptor signaling pathway	1	3	0.0342268	0.146263	ncbi_101115511(CALCRL)
GO:2000410	regulation of thymocyte migration	1	3	0.0342268	0.146263	ncbi_101109462(CCR7)
GO:2000520	regulation of immunological synapse formation	1	3	0.0342268	0.146263	ncbi_101109462(CCR7)
GO:2000523	regulation of T cell costimulation	1	3	0.0342268	0.146263	ncbi_101109462(CCR7)
GO:2000525	positive regulation of T cell costimulation	1	3	0.0342268	0.146263	ncbi_101109462(CCR7)
GO:2000547	regulation of dendritic cell dendrite assembly	1	3	0.0342268	0.146263	ncbi_101109462(CCR7)
GO:0032963	collagen metabolic process	4	106	0.0344437	0.146938	ncbi_100303607(CCN2);ncbi_101102437(TGFBR3);ncbi_101119416(MMP27);ncbi_443406(IL6)
GO:0044259	multicellular organismal macromolecule metabolic process	4	106	0.0344437	0.146938	ncbi_100303607(CCN2);ncbi_101102437(TGFBR3);ncbi_101119416(MMP27);ncbi_443406(IL6)
GO:0044708	single-organism behavior	14	705	0.0344825	0.146978	ncbi_101106371(Cacna1d);ncbi_101107985(PLEKHG4);ncbi_101109900(LRRN4);ncbi_101112286(PHEX);ncbi_101114869(ADRA1B);ncbi_101118590(STS);ncbi_101121131(PTPN5);ncbi_101122407(EGR2);ncbi_101122759(Nr4a3);ncbi_105613317(Cend1);ncbi_443218(FOS);ncbi_443318(IGF1);ncbi_443406(IL6);ncbi_780505(IL1RN)
GO:0032944	regulation of mononuclear cell proliferation	6	209	0.0345922	0.147251	ncbi_101109462(CCR7);ncbi_101112256(Lrrc32);ncbi_101119239(NFATC2);ncbi_105613643(HHLA2);ncbi_443318(IGF1);ncbi_443406(IL6)
GO:0007610	behavior	21	1190	0.0346273	0.147251	ncbi_101103843(CMLKR1);ncbi_101104309(RASD2);ncbi_101106371(Cacna1d);ncbi_101107985(PLEKHG4);ncbi_101108939(CAMK1D);ncbi_101109353(FGF1);ncbi_101109462(CCR7);ncbi_101109900(LRRN4);ncbi_101111515(LDB3);ncbi_101112286(PHEX);ncbi_101114869(ADRA1B);ncbi_101118590(STS);ncbi_101121131(PTPN5);ncbi_101122407(EGR2);ncbi_101122759(Nr4a3);ncbi_105613317(Cend1);ncbi_443218(FOS);ncbi_443318(IGF1);ncbi_443406(…
GO:0050900	leukocyte migration	9	384	0.0346352	0.147251	ncbi_101103490(ATP1B2);ncbi_101103771(S100A12);ncbi_101103843(CMLKR1);ncbi_101108939(CAMK1D);ncbi_101109462(CCR7);ncbi_101112238(SPNS2);ncbi_443406(IL6);ncbi_443498(EDN1);ncbi_497272(TEK)
GO:0071347	cellular response to interleukin-1	5	156	0.0348376	0.147547	ncbi_101108354(IL1RAP);ncbi_101119776(ABCC2);ncbi_443406(IL6);ncbi_443498(EDN1);ncbi_780505(IL1RN)
GO:0002763	positive regulation of myeloid leukocyte differentiation	3	62	0.0348527	0.147547	ncbi_101110180(LIF);ncbi_101113341(CA2);ncbi_443218(FOS)
GO:0051385	response to mineralocorticoid	3	62	0.0348527	0.147547	ncbi_100303607(CCN2);ncbi_443218(FOS);ncbi_443498(EDN1)
GO:0055081	anion homeostasis	3	62	0.0348527	0.147547	ncbi_101112949(STC1);ncbi_101119015(ABCA1);ncbi_101119776(ABCC2)
GO:2000179	positive regulation of neural precursor cell proliferation	3	62	0.0348527	0.147547	ncbi_101110708(ELL3);ncbi_101120942(ADGRG1);ncbi_443318(IGF1)
GO:2000379	positive regulation of reactive oxygen species metabolic process	4	107	0.0354698	0.150032	ncbi_100034672(PTX3);ncbi_101119706(CYP1B1);ncbi_443406(IL6);ncbi_443498(EDN1)
GO:0010769	regulation of cell morphogenesis involved in differentiation	10	448	0.0355868	0.1504	ncbi_101102437(TGFBR3);ncbi_101102773(MELTF);ncbi_101103329(POSTN);ncbi_101104666(SAV1);ncbi_101109815(AXIN2);ncbi_101110180(LIF);ncbi_101110708(ELL3);ncbi_101113454(NGEF);ncbi_101115086(TNIK);ncbi_101120426(LLGL2)
GO:0009408	response to heat	7	267	0.0357029	0.150439	ncbi_101104759(LRP11);ncbi_101109353(FGF1);ncbi_101111237(DNAJC6);ncbi_101119776(ABCC2);ncbi_443318(IGF1);ncbi_443406(IL6);ncbi_497274(CRYAB)
GO:0010758	regulation of macrophage chemotaxis	2	26	0.035928	0.150439	ncbi_101103843(CMLKR1);ncbi_101109462(CCR7)
GO:0010888	negative regulation of lipid storage	2	26	0.035928	0.150439	ncbi_101119015(ABCA1);ncbi_443406(IL6)
GO:0034390	smooth muscle cell apoptotic process	2	26	0.035928	0.150439	ncbi_443318(IGF1);ncbi_443498(EDN1)
GO:0034391	regulation of smooth muscle cell apoptotic process	2	26	0.035928	0.150439	ncbi_443318(IGF1);ncbi_443498(EDN1)
GO:0046596	regulation of viral entry into host cell	2	26	0.035928	0.150439	ncbi_100034672(PTX3);ncbi_101111996(NECTIN2)
GO:0055022	negative regulation of cardiac muscle tissue growth	2	26	0.035928	0.150439	ncbi_101104666(SAV1);ncbi_443163(RGS2)
GO:0060049	regulation of protein glycosylation	2	26	0.035928	0.150439	ncbi_101117925(CRPPA);ncbi_101117989(FKTN)
GO:0061117	negative regulation of heart growth	2	26	0.035928	0.150439	ncbi_101104666(SAV1);ncbi_443163(RGS2)
GO:0070723	response to cholesterol	2	26	0.035928	0.150439	ncbi_101119000(GPLD1);ncbi_101119015(ABCA1)
GO:2000637	positive regulation of gene silencing by miRNA	2	26	0.035928	0.150439	ncbi_101105814(MYCN);ncbi_101121774(NR2F1)
GO:0071363	cellular response to growth factor stimulus	15	777	0.0360998	0.15097	ncbi_100303607(CCN2);ncbi_101102437(TGFBR3);ncbi_101103258(FOXF1);ncbi_101103329(POSTN);ncbi_101109353(FGF1);ncbi_101111294(STMN2);ncbi_101111731(FLRT3);ncbi_101115919(KCND3);ncbi_101118437(BMPER);ncbi_101118965(TMEM100);ncbi_101121578(Egr3);ncbi_443218(FOS);ncbi_443406(IL6);ncbi_443498(EDN1);ncbi_497272(TEK)
GO:1901214	regulation of neuron death	9	387	0.0361154	0.15097	ncbi_101103349(TRIM2);ncbi_101104155(SIX4);ncbi_101117078(GRID2);ncbi_101121018(MAP3K5);ncbi_101121131(PTPN5);ncbi_101122759(Nr4a3);ncbi_443218(FOS);ncbi_443318(IGF1);ncbi_443406(IL6)
GO:0045912	negative regulation of carbohydrate metabolic process	3	63	0.0362934	0.151461	ncbi_100534645(UGT1A3);ncbi_101114869(ADRA1B);ncbi_443406(IL6)
GO:2000514	regulation of CD4-positive, alpha-beta T cell activation	3	63	0.0362934	0.151461	ncbi_101103355(CD83);ncbi_101109462(CCR7);ncbi_443406(IL6)
GO:0002526	acute inflammatory response	5	158	0.0364932	0.151997	ncbi_100534645(UGT1A3);ncbi_101109462(CCR7);ncbi_101117316(DMBT1);ncbi_443406(IL6);ncbi_780505(IL1RN)
GO:0005977	glycogen metabolic process	4	108	0.0365133	0.151997	ncbi_101111950(SLC3A1);ncbi_101114869(ADRA1B);ncbi_443259(PER2);ncbi_443318(IGF1)
GO:0045621	positive regulation of lymphocyte differentiation	4	108	0.0365133	0.151997	ncbi_101103355(CD83);ncbi_101109462(CCR7);ncbi_101121578(Egr3);ncbi_443406(IL6)
GO:0007519	skeletal muscle tissue development	6	212	0.0366859	0.152461	ncbi_100192429(HLF);ncbi_101104155(SIX4);ncbi_101112521(RBM24);ncbi_101115445(ITGA7);ncbi_101122407(EGR2);ncbi_443218(FOS)
GO:0010810	regulation of cell-substrate adhesion	6	212	0.0366859	0.152461	ncbi_101102773(MELTF);ncbi_101103258(FOXF1);ncbi_101103329(POSTN);ncbi_101109462(CCR7);ncbi_101111515(LDB3);ncbi_497272(TEK)
GO:0070374	positive regulation of ERK1 and ERK2 cascade	6	213	0.0374015	0.155305	ncbi_100303607(CCN2);ncbi_101105201(FFAR4);ncbi_101109462(CCR7);ncbi_101118437(BMPER);ncbi_443406(IL6);ncbi_497272(TEK)
GO:0046883	regulation of hormone secretion	8	329	0.0375598	0.155646	ncbi_101102501(DOC2B);ncbi_101106371(Cacna1d);ncbi_101110180(LIF);ncbi_101119000(GPLD1);ncbi_443259(PER2);ncbi_443318(IGF1);ncbi_443406(IL6);ncbi_443498(EDN1)
GO:0021782	glial cell development	4	109	0.0375745	0.155646	ncbi_101108614(TENM4);ncbi_101116915(ADGRG6);ncbi_101120406(PICK1);ncbi_101122407(EGR2)
GO:0002709	regulation of T cell mediated immunity	3	64	0.0377645	0.155646	ncbi_101102552(IL18R1);ncbi_101111996(NECTIN2);ncbi_443406(IL6)
GO:0038095	Fc-epsilon receptor signaling pathway	3	64	0.0377645	0.155646	ncbi_101119239(NFATC2);ncbi_101122759(Nr4a3);ncbi_443218(FOS)
GO:0040019	positive regulation of embryonic development	3	64	0.0377645	0.155646	ncbi_101104155(SIX4);ncbi_101108614(TENM4);ncbi_443318(IGF1)
GO:0045843	negative regulation of striated muscle tissue development	3	64	0.0377645	0.155646	ncbi_101104155(SIX4);ncbi_101104666(SAV1);ncbi_443163(RGS2)
GO:0050710	negative regulation of cytokine secretion	3	64	0.0377645	0.155646	ncbi_101105201(FFAR4);ncbi_101112256(Lrrc32);ncbi_443406(IL6)
GO:0060350	endochondral bone morphogenesis	3	64	0.0377645	0.155646	ncbi_101109815(AXIN2);ncbi_101112949(STC1);ncbi_497272(TEK)
GO:0071391	cellular response to estrogen stimulus	3	64	0.0377645	0.155646	ncbi_100534645(UGT1A3);ncbi_443318(IGF1);ncbi_443406(IL6)
GO:0048858	cell projection morphogenesis	21	1202	0.0379376	0.15623	ncbi_101102081(DOK4);ncbi_101102530(VANGL2);ncbi_101103200(EXOC6);ncbi_101103329(POSTN);ncbi_101104666(SAV1);ncbi_101107985(PLEKHG4);ncbi_101108614(TENM4);ncbi_101111467(GAS7);ncbi_101111731(FLRT3);ncbi_101113454(NGEF);ncbi_101114604(SEMA3C);ncbi_101115086(TNIK);ncbi_101117925(CRPPA);ncbi_101120296(ANK3);ncbi_101120426(LLGL2);ncbi_101122407(EGR2);ncbi_101122759(Nr4a3);ncbi_101123143(SCN1B);ncbi_1…
GO:0002724	regulation of T cell cytokine production	2	27	0.0385132	0.157431	ncbi_101102552(IL18R1);ncbi_443406(IL6)
GO:0002825	regulation of T-helper 1 type immune response	2	27	0.0385132	0.157431	ncbi_101102552(IL18R1);ncbi_101109462(CCR7)
GO:0006089	lactate metabolic process	2	27	0.0385132	0.157431	ncbi_101119262(MRS2);ncbi_443259(PER2)
GO:0032891	negative regulation of organic acid transport	2	27	0.0385132	0.157431	ncbi_443163(RGS2);ncbi_780505(IL1RN)
GO:0033005	positive regulation of mast cell activation	2	27	0.0385132	0.157431	ncbi_101111996(NECTIN2);ncbi_101122759(Nr4a3)
GO:0035994	response to muscle stretch	2	27	0.0385132	0.157431	ncbi_443218(FOS);ncbi_443498(EDN1)
GO:0060445	branching involved in salivary gland morphogenesis	2	27	0.0385132	0.157431	ncbi_101114604(SEMA3C);ncbi_443406(IL6)
GO:1904385	cellular response to angiotensin	2	27	0.0385132	0.157431	ncbi_101113341(CA2);ncbi_443453(CAMK2A)
GO:2000050	regulation of non-canonical Wnt signaling pathway	2	27	0.0385132	0.157431	ncbi_101102530(VANGL2);ncbi_101118843(RSPO1)
GO:0006497	protein lipidation	4	110	0.0386533	0.157874	ncbi_101102277(Zdhhc23);ncbi_101109488(ABHD17C);ncbi_101119000(GPLD1);ncbi_101119015(ABCA1)
GO:0048585	negative regulation of response to stimulus	29	1791	0.0387607	0.158183	ncbi_101102437(TGFBR3);ncbi_101103258(FOXF1);ncbi_101103371(Lrrc15);ncbi_101105201(FFAR4);ncbi_101106133(MUC1);ncbi_101109815(AXIN2);ncbi_101110180(LIF);ncbi_101110708(ELL3);ncbi_101110748(Gprc5a);ncbi_101111731(FLRT3);ncbi_101112083(SPRED3);ncbi_101114869(ADRA1B);ncbi_101115511(CALCRL);ncbi_101116547(PTPN18);ncbi_101117078(GRID2);ncbi_101117989(FKTN);ncbi_101118332(PLAT);ncbi_101118437(BMPER);nc…
GO:0051896	regulation of protein kinase B signaling	6	215	0.0388594	0.158456	ncbi_101104309(RASD2);ncbi_101109353(FGF1);ncbi_101109462(CCR7);ncbi_443318(IGF1);ncbi_443406(IL6);ncbi_497272(TEK)
GO:0015802	basic amino acid transport	3	65	0.0392656	0.159721	ncbi_101111950(SLC3A1);ncbi_101119776(ABCC2);ncbi_101122496(ABCC1)
GO:0033627	cell adhesion mediated by integrin	3	65	0.0392656	0.159721	ncbi_101105162(ITGA11);ncbi_101106133(MUC1);ncbi_101119706(CYP1B1)
GO:0046635	positive regulation of alpha-beta T cell activation	3	65	0.0392656	0.159721	ncbi_101103355(CD83);ncbi_101109462(CCR7);ncbi_443406(IL6)
GO:0051099	positive regulation of binding	6	216	0.0396017	0.160957	ncbi_101102072(NME1-1);ncbi_101103554(MFNG);ncbi_101116983(PON1);ncbi_101121943(CTHRC1);ncbi_101123406(HIPK3);ncbi_443318(IGF1)
GO:0031328	positive regulation of cellular biosynthetic process	36	2325	0.039739	0.161295	ncbi_100034672(PTX3);ncbi_100192429(HLF);ncbi_101102072(NME1-1);ncbi_101102437(TGFBR3);ncbi_101102552(IL18R1);ncbi_101103258(FOXF1);ncbi_101103683(IRF7);ncbi_101103771(S100A12);ncbi_101104155(SIX4);ncbi_101104666(SAV1);ncbi_101105814(MYCN);ncbi_101106133(MUC1);ncbi_101106371(Cacna1d);ncbi_101108354(IL1RAP);ncbi_101108939(CAMK1D);ncbi_101109353(FGF1);ncbi_101109462(CCR7);ncbi_101110180(LIF);ncbi_1…
GO:0050848	regulation of calcium-mediated signaling	4	111	0.0397497	0.161295	ncbi_101103843(CMLKR1);ncbi_101115890(Camta1);ncbi_101118965(TMEM100);ncbi_443318(IGF1)
GO:0000187	activation of MAPK activity	5	162	0.0399479	0.161705	ncbi_101109353(FGF1);ncbi_101109462(CCR7);ncbi_101115047(MAP2K6);ncbi_101121018(MAP3K5);ncbi_443318(IGF1)
GO:0044344	cellular response to fibroblast growth factor stimulus	5	162	0.0399479	0.161705	ncbi_100303607(CCN2);ncbi_101103329(POSTN);ncbi_101109353(FGF1);ncbi_101111731(FLRT3);ncbi_101121578(Egr3)
GO:0048706	embryonic skeletal system development	5	162	0.0399479	0.161705	ncbi_101104155(SIX4);ncbi_101105814(MYCN);ncbi_101112238(SPNS2);ncbi_101112521(RBM24);ncbi_101117548(COL11A1)
GO:0050776	regulation of immune response	16	857	0.0401364	0.162246	ncbi_101102552(IL18R1);ncbi_101103258(FOXF1);ncbi_101103683(IRF7);ncbi_101106133(MUC1);ncbi_101109462(CCR7);ncbi_101111996(NECTIN2);ncbi_101112238(SPNS2);ncbi_101115047(MAP2K6);ncbi_101119000(GPLD1);ncbi_101119239(NFATC2);ncbi_101122428(KLRB1);ncbi_101122759(Nr4a3);ncbi_101123372(FCER2);ncbi_443218(FOS);ncbi_443406(IL6);ncbi_497272(TEK)
GO:0051251	positive regulation of lymphocyte activation	7	274	0.0401468	0.162246	ncbi_101103355(CD83);ncbi_101109462(CCR7);ncbi_101119239(NFATC2);ncbi_101121578(Egr3);ncbi_105613643(HHLA2);ncbi_443318(IGF1);ncbi_443406(IL6)
GO:0042093	T-helper cell differentiation	3	66	0.0407967	0.16424	ncbi_101102552(IL18R1);ncbi_101109462(CCR7);ncbi_443406(IL6)
GO:0071398	cellular response to fatty acid	3	66	0.0407967	0.16424	ncbi_100415773(ADAMTS1);ncbi_101102072(NME1-1);ncbi_443498(EDN1)
GO:2000737	negative regulation of stem cell differentiation	3	66	0.0407967	0.16424	ncbi_101102437(TGFBR3);ncbi_101104155(SIX4);ncbi_101120426(LLGL2)
GO:0001508	action potential	5	163	0.0408417	0.16424	ncbi_101106371(Cacna1d);ncbi_101107111(RANGRF);ncbi_101115919(KCND3);ncbi_101120296(ANK3);ncbi_101123143(SCN1B)
GO:0002062	chondrocyte differentiation	4	112	0.0408637	0.16424	ncbi_100303607(CCN2);ncbi_101109815(AXIN2);ncbi_101117548(COL11A1);ncbi_101119000(GPLD1)
GO:0042089	cytokine biosynthetic process	4	112	0.0408637	0.16424	ncbi_101103683(IRF7);ncbi_101108354(IL1RAP);ncbi_101115925(IGF2BP2);ncbi_443406(IL6)
GO:0070663	regulation of leukocyte proliferation	6	218	0.0411133	0.16424	ncbi_101109462(CCR7);ncbi_101112256(Lrrc32);ncbi_101119239(NFATC2);ncbi_105613643(HHLA2);ncbi_443318(IGF1);ncbi_443406(IL6)
GO:0003148	outflow tract septum morphogenesis	2	28	0.0411671	0.16424	ncbi_101102530(VANGL2);ncbi_101114604(SEMA3C)
GO:0008210	estrogen metabolic process	2	28	0.0411671	0.16424	ncbi_100534645(UGT1A3);ncbi_101119706(CYP1B1)
GO:0018345	protein palmitoylation	2	28	0.0411671	0.16424	ncbi_101102277(Zdhhc23);ncbi_101109488(ABHD17C)
GO:0019305	dTDP-rhamnose biosynthetic process	2	28	0.0411671	0.16424	ncbi_101106859(DHRS12);ncbi_101117925(CRPPA)
GO:0045624	positive regulation of T-helper cell differentiation	2	28	0.0411671	0.16424	ncbi_101109462(CCR7);ncbi_443406(IL6)
GO:0045922	negative regulation of fatty acid metabolic process	2	28	0.0411671	0.16424	ncbi_100534645(UGT1A3);ncbi_114109131(INSIG2)
GO:0045939	negative regulation of steroid metabolic process	2	28	0.0411671	0.16424	ncbi_100534645(UGT1A3);ncbi_114109131(INSIG2)
GO:0046383	dTDP-rhamnose metabolic process	2	28	0.0411671	0.16424	ncbi_101106859(DHRS12);ncbi_101117925(CRPPA)
GO:0060039	pericardium development	2	28	0.0411671	0.16424	ncbi_101102437(TGFBR3);ncbi_101111731(FLRT3)
GO:0055085	transmembrane transport	33	2105	0.0417355	0.166375	ncbi_100302348(PMP22);ncbi_101103080(Stac2);ncbi_101103249(SLC43A2);ncbi_101103355(CD83);ncbi_101103490(ATP1B2);ncbi_101105201(FFAR4);ncbi_101106371(Cacna1d);ncbi_101107111(RANGRF);ncbi_101109462(CCR7);ncbi_101111950(SLC3A1);ncbi_101112238(SPNS2);ncbi_101112949(STC1);ncbi_101113182(CNIH2);ncbi_101113341(CA2);ncbi_101115907(PXMP2);ncbi_101115919(KCND3);ncbi_101117078(GRID2);ncbi_101117577(ABCC9);n…
GO:1903076	regulation of protein localization to plasma membrane	4	113	0.0419953	0.166385	ncbi_101103080(Stac2);ncbi_101103371(Lrrc15);ncbi_101107111(RANGRF);ncbi_443453(CAMK2A)
GO:0002294	CD4-positive, alpha-beta T cell differentiation involved in immune response	3	67	0.0423576	0.166385	ncbi_101102552(IL18R1);ncbi_101109462(CCR7);ncbi_443406(IL6)
GO:1901862	negative regulation of muscle tissue development	3	67	0.0423576	0.166385	ncbi_101104155(SIX4);ncbi_101104666(SAV1);ncbi_443163(RGS2)
GO:0098656	anion transmembrane transport	9	400	0.0430319	0.166385	ncbi_101103249(SLC43A2);ncbi_101111950(SLC3A1);ncbi_101117577(ABCC9);ncbi_101119015(ABCA1);ncbi_101119776(ABCC2);ncbi_101121458(SLC25A21);ncbi_443163(RGS2);ncbi_443259(PER2);ncbi_443308(SLC2A3)
GO:0001952	regulation of cell-matrix adhesion	4	114	0.0431446	0.166385	ncbi_101103329(POSTN);ncbi_101109462(CCR7);ncbi_101111515(LDB3);ncbi_497272(TEK)
GO:0050805	negative regulation of synaptic transmission	4	114	0.0431446	0.166385	ncbi_101113182(CNIH2);ncbi_101117078(GRID2);ncbi_101120406(PICK1);ncbi_443163(RGS2)
GO:1904019	epithelial cell apoptotic process	4	114	0.0431446	0.166385	ncbi_101121018(MAP3K5);ncbi_443318(IGF1);ncbi_443406(IL6);ncbi_497272(TEK)
GO:0032787	monocarboxylic acid metabolic process	18	1006	0.0433988	0.166385	ncbi_100534645(UGT1A3);ncbi_101105000(PTGR2);ncbi_101106859(DHRS12);ncbi_101107657(HYI);ncbi_101111424(COL6A6);ncbi_101112687(ALDH3B1);ncbi_101116983(PON1);ncbi_101117659(PNPLA3);ncbi_101117925(CRPPA);ncbi_101119262(MRS2);ncbi_101119706(CYP1B1);ncbi_101119776(ABCC2);ncbi_101122057(CRABP1);ncbi_101122759(Nr4a3);ncbi_114109131(INSIG2);ncbi_443259(PER2);ncbi_443318(IGF1);ncbi_443498(EDN1)
GO:0048520	positive regulation of behavior	6	221	0.0434484	0.166385	ncbi_101103843(CMLKR1);ncbi_101108939(CAMK1D);ncbi_101109462(CCR7);ncbi_101122759(Nr4a3);ncbi_443406(IL6);ncbi_443498(EDN1)
GO:0032268	regulation of cellular protein metabolic process	45	3042	0.0435313	0.166385	ncbi_100303607(CCN2);ncbi_101102081(DOK4);ncbi_101102530(VANGL2);ncbi_101102773(MELTF);ncbi_101103371(Lrrc15);ncbi_101103771(S100A12);ncbi_101104309(RASD2);ncbi_101105201(FFAR4);ncbi_101105814(MYCN);ncbi_101106133(MUC1);ncbi_101109353(FGF1);ncbi_101109462(CCR7);ncbi_101109472(Dbndd2);ncbi_101109815(AXIN2);ncbi_101110180(LIF);ncbi_101110748(Gprc5a);ncbi_101111731(FLRT3);ncbi_101112083(SPRED3);ncbi…
GO:0044706	multi-multicellular organism process	9	401	0.0435984	0.166385	ncbi_101110180(LIF);ncbi_101112949(STC1);ncbi_101118590(STS);ncbi_101119776(ABCC2);ncbi_443163(RGS2);ncbi_443218(FOS);ncbi_443318(IGF1);ncbi_443498(EDN1);ncbi_780505(IL1RN)
GO:0051641	cellular localization	64	4565	0.0437649	0.166385	MSTRG.5343(SETMAR);ncbi_100034672(PTX3);ncbi_100303607(CCN2);ncbi_101102277(Zdhhc23);ncbi_101102501(DOC2B);ncbi_101102530(VANGL2);ncbi_101103080(Stac2);ncbi_101103094(DCLK2);ncbi_101103200(EXOC6);ncbi_101103258(FOXF1);ncbi_101103329(POSTN);ncbi_101103371(Lrrc15);ncbi_101103771(S100A12);ncbi_101104155(SIX4);ncbi_101105201(FFAR4);ncbi_101105979(GCA);ncbi_101106222(ADPRH);ncbi_101106371(Cacna1d);ncb…
GO:0002922	positive regulation of humoral immune response	2	29	0.0438877	0.166385	ncbi_101109462(CCR7);ncbi_101123372(FCER2)
GO:0021533	cell differentiation in hindbrain	2	29	0.0438877	0.166385	ncbi_101117078(GRID2);ncbi_105613317(Cend1)
GO:0021697	cerebellar cortex formation	2	29	0.0438877	0.166385	ncbi_101117078(GRID2);ncbi_105613317(Cend1)
GO:0032148	activation of protein kinase B activity	2	29	0.0438877	0.166385	ncbi_101109353(FGF1);ncbi_443318(IGF1)
GO:0035235	ionotropic glutamate receptor signaling pathway	2	29	0.0438877	0.166385	ncbi_101117078(GRID2);ncbi_443453(CAMK2A)
GO:0035812	renal sodium excretion	2	29	0.0438877	0.166385	ncbi_101123436(NPR1);ncbi_443498(EDN1)
GO:0035813	regulation of renal sodium excretion	2	29	0.0438877	0.166385	ncbi_101123436(NPR1);ncbi_443498(EDN1)
GO:0045663	positive regulation of myoblast differentiation	2	29	0.0438877	0.166385	ncbi_101112521(RBM24);ncbi_101121018(MAP3K5)
GO:0048535	lymph node development	2	29	0.0438877	0.166385	ncbi_101109462(CCR7);ncbi_101112238(SPNS2)
GO:0060148	positive regulation of posttranscriptional gene silencing	2	29	0.0438877	0.166385	ncbi_101105814(MYCN);ncbi_101121774(NR2F1)
GO:0098901	regulation of cardiac muscle cell action potential	2	29	0.0438877	0.166385	ncbi_101107111(RANGRF);ncbi_101120296(ANK3)
GO:2000191	regulation of fatty acid transport	2	29	0.0438877	0.166385	ncbi_101115047(MAP2K6);ncbi_443498(EDN1)
GO:0002287	alpha-beta T cell activation involved in immune response	3	68	0.0439482	0.166385	ncbi_101102552(IL18R1);ncbi_101109462(CCR7);ncbi_443406(IL6)
GO:0002293	alpha-beta T cell differentiation involved in immune response	3	68	0.0439482	0.166385	ncbi_101102552(IL18R1);ncbi_101109462(CCR7);ncbi_443406(IL6)
GO:0007187	G-protein coupled receptor signaling pathway, coupled to cyclic nucleotide second messenger	6	222	0.0442449	0.166385	ncbi_101106371(Cacna1d);ncbi_101114869(ADRA1B);ncbi_101115511(CALCRL);ncbi_101116915(ADGRG6);ncbi_101119015(ABCA1);ncbi_443498(EDN1)
GO:0030902	hindbrain development	6	222	0.0442449	0.166385	ncbi_101102530(VANGL2);ncbi_101117078(GRID2);ncbi_101122407(EGR2);ncbi_105613317(Cend1);ncbi_443318(IGF1);ncbi_554333(MAFB)
GO:0003279	cardiac septum development	4	115	0.0443115	0.166385	ncbi_101102437(TGFBR3);ncbi_101102530(VANGL2);ncbi_101104666(SAV1);ncbi_101114604(SEMA3C)
GO:0035567	non-canonical Wnt signaling pathway	4	115	0.0443115	0.166385	ncbi_101102530(VANGL2);ncbi_101118843(RSPO1);ncbi_101121943(CTHRC1);ncbi_443453(CAMK2A)
GO:0042107	cytokine metabolic process	4	115	0.0443115	0.166385	ncbi_101103683(IRF7);ncbi_101108354(IL1RAP);ncbi_101115925(IGF2BP2);ncbi_443406(IL6)
GO:0090316	positive regulation of intracellular protein transport	5	167	0.0445375	0.166385	ncbi_101120296(ANK3);ncbi_101121131(PTPN5);ncbi_443318(IGF1);ncbi_443406(IL6);ncbi_497272(TEK)
GO:0045935	positive regulation of nucleobase-containing compound metabolic process	34	2193	0.0445388	0.166385	ncbi_100192429(HLF);ncbi_101102072(NME1-1);ncbi_101102437(TGFBR3);ncbi_101102552(IL18R1);ncbi_101103258(FOXF1);ncbi_101103683(IRF7);ncbi_101103771(S100A12);ncbi_101104155(SIX4);ncbi_101104666(SAV1);ncbi_101105814(MYCN);ncbi_101106133(MUC1);ncbi_101106371(Cacna1d);ncbi_101108354(IL1RAP);ncbi_101108939(CAMK1D);ncbi_101109353(FGF1);ncbi_101110180(LIF);ncbi_101110708(ELL3);ncbi_101112521(RBM24);ncbi_…
GO:0033674	positive regulation of kinase activity	12	598	0.0451451	0.166385	ncbi_101102530(VANGL2);ncbi_101103771(S100A12);ncbi_101109353(FGF1);ncbi_101109462(CCR7);ncbi_101109815(AXIN2);ncbi_101115047(MAP2K6);ncbi_101115086(TNIK);ncbi_101121018(MAP3K5);ncbi_443318(IGF1);ncbi_443498(EDN1);ncbi_497272(TEK);ncbi_780505(IL1RN)
GO:0001957	intramembranous ossification	1	4	0.0453746	0.166385	ncbi_101109815(AXIN2)
GO:0001994	norepinephrine-epinephrine vasoconstriction involved in regulation of systemic arterial blood pressure	1	4	0.0453746	0.166385	ncbi_101114869(ADRA1B)
GO:0001997	positive regulation of the force of heart contraction by epinephrine-norepinephrine	1	4	0.0453746	0.166385	ncbi_101114869(ADRA1B)
GO:0002408	myeloid dendritic cell chemotaxis	1	4	0.0453746	0.166385	ncbi_101109462(CCR7)
GO:0003025	regulation of systemic arterial blood pressure by baroreceptor feedback	1	4	0.0453746	0.166385	ncbi_101114869(ADRA1B)
GO:0003313	heart rudiment development	1	4	0.0453746	0.166385	ncbi_101112238(SPNS2)
GO:0003318	cell migration to the midline involved in heart development	1	4	0.0453746	0.166385	ncbi_101112238(SPNS2)
GO:0006789	bilirubin conjugation	1	4	0.0453746	0.166385	ncbi_100534645(UGT1A3)
GO:0010650	positive regulation of cell communication by electrical coupling	1	4	0.0453746	0.166385	ncbi_101120296(ANK3)
GO:0014022	neural plate elongation	1	4	0.0453746	0.166385	ncbi_101102530(VANGL2)
GO:0014826	vein smooth muscle contraction	1	4	0.0453746	0.166385	ncbi_443498(EDN1)
GO:0014834	skeletal muscle satellite cell maintenance involved in skeletal muscle regeneration	1	4	0.0453746	0.166385	ncbi_443318(IGF1)
GO:0015811	L-cystine transport	1	4	0.0453746	0.166385	ncbi_101111950(SLC3A1)
GO:0016059	deactivation of rhodopsin mediated signaling	1	4	0.0453746	0.166385	ncbi_101108683(Tub)
GO:0016103	diterpenoid catabolic process	1	4	0.0453746	0.166385	ncbi_101122057(CRABP1)
GO:0016115	terpenoid catabolic process	1	4	0.0453746	0.166385	ncbi_101122057(CRABP1)
GO:0021569	rhombomere 3 development	1	4	0.0453746	0.166385	ncbi_101122407(EGR2)
GO:0021590	cerebellum maturation	1	4	0.0453746	0.166385	ncbi_105613317(Cend1)
GO:0022007	convergent extension involved in neural plate elongation	1	4	0.0453746	0.166385	ncbi_101102530(VANGL2)
GO:0032289	central nervous system myelin formation	1	4	0.0453746	0.166385	ncbi_101108614(TENM4)
GO:0032423	regulation of mismatch repair	1	4	0.0453746	0.166385	ncbi_101109815(AXIN2)
GO:0032849	positive regulation of cellular pH reduction	1	4	0.0453746	0.166385	ncbi_101113341(CA2)
GO:0034653	retinoic acid catabolic process	1	4	0.0453746	0.166385	ncbi_101122057(CRABP1)
GO:0036072	direct ossification	1	4	0.0453746	0.166385	ncbi_101109815(AXIN2)
GO:0036515	serotonergic neuron axon guidance	1	4	0.0453746	0.166385	ncbi_101102530(VANGL2)
GO:0039707	pore formation by virus in membrane of host cell	1	4	0.0453746	0.166385	ncbi_101106133(MUC1)
GO:0042271	susceptibility to natural killer cell mediated cytotoxicity	1	4	0.0453746	0.166385	ncbi_101111996(NECTIN2)
GO:0043932	ossification involved in bone remodeling	1	4	0.0453746	0.166385	ncbi_101121943(CTHRC1)
GO:0044657	pore formation in membrane of other organism during symbiotic interaction	1	4	0.0453746	0.166385	ncbi_101106133(MUC1)
GO:0044658	pore formation in membrane of host by symbiont	1	4	0.0453746	0.166385	ncbi_101106133(MUC1)
GO:0046760	viral budding from Golgi membrane	1	4	0.0453746	0.166385	ncbi_101106133(MUC1)
GO:0048014	Tie signaling pathway	1	4	0.0453746	0.166385	ncbi_497272(TEK)
GO:0048105	establishment of body hair planar orientation	1	4	0.0453746	0.166385	ncbi_101102530(VANGL2)
GO:0048369	lateral mesoderm morphogenesis	1	4	0.0453746	0.166385	ncbi_101103258(FOXF1)
GO:0048370	lateral mesoderm formation	1	4	0.0453746	0.166385	ncbi_101103258(FOXF1)
GO:0048611	embryonic ectodermal digestive tract development	1	4	0.0453746	0.166385	ncbi_101103258(FOXF1)
GO:0051666	actin cortical patch localization	1	4	0.0453746	0.166385	ncbi_101111940(SH3YL1)
GO:0051933	amino acid neurotransmitter reuptake	1	4	0.0453746	0.166385	ncbi_443259(PER2)
GO:0051935	glutamate reuptake	1	4	0.0453746	0.166385	ncbi_443259(PER2)
GO:0052025	modification by symbiont of host cell membrane	1	4	0.0453746	0.166385	ncbi_101106133(MUC1)
GO:0052332	modification by organism of membrane in other organism involved in symbiotic interaction	1	4	0.0453746	0.166385	ncbi_101106133(MUC1)
GO:0052405	negative regulation by host of symbiont molecular function	1	4	0.0453746	0.166385	ncbi_100034672(PTX3)
GO:0052696	flavonoid glucuronidation	1	4	0.0453746	0.166385	ncbi_100534645(UGT1A3)
GO:0052697	xenobiotic glucuronidation	1	4	0.0453746	0.166385	ncbi_100534645(UGT1A3)
GO:0060741	prostate gland stromal morphogenesis	1	4	0.0453746	0.166385	ncbi_443318(IGF1)
GO:0060912	cardiac cell fate specification	1	4	0.0453746	0.166385	ncbi_101108614(TENM4)
GO:0061030	epithelial cell differentiation involved in mammary gland alveolus development	1	4	0.0453746	0.166385	ncbi_101103258(FOXF1)
GO:0070602	regulation of centromeric sister chromatid cohesion	1	4	0.0453746	0.166385	ncbi_101109815(AXIN2)
GO:0070980	biphenyl catabolic process	1	4	0.0453746	0.166385	ncbi_100534645(UGT1A3)
GO:0071244	cellular response to carbon dioxide	1	4	0.0453746	0.166385	ncbi_101113341(CA2)
GO:0071393	cellular response to progesterone stimulus	1	4	0.0453746	0.166385	ncbi_443318(IGF1)
GO:0071874	cellular response to norepinephrine stimulus	1	4	0.0453746	0.166385	ncbi_780505(IL1RN)
GO:0072095	regulation of branch elongation involved in ureteric bud branching	1	4	0.0453746	0.166385	ncbi_101104155(SIX4)
GO:0072709	cellular response to sorbitol	1	4	0.0453746	0.166385	ncbi_101115047(MAP2K6)
GO:0086017	Purkinje myocyte action potential	1	4	0.0453746	0.166385	ncbi_101123143(SCN1B)
GO:0097026	dendritic cell dendrite assembly	1	4	0.0453746	0.166385	ncbi_101109462(CCR7)
GO:0097029	mature conventional dendritic cell differentiation	1	4	0.0453746	0.166385	ncbi_101109462(CCR7)
GO:0097168	mesenchymal stem cell proliferation	1	4	0.0453746	0.166385	ncbi_114113033(SCRG1)
GO:0097252	oligodendrocyte apoptotic process	1	4	0.0453746	0.166385	ncbi_443318(IGF1)
GO:0097267	omega-hydroxylase P450 pathway	1	4	0.0453746	0.166385	ncbi_101119706(CYP1B1)
GO:1901509	regulation of endothelial tube morphogenesis	1	4	0.0453746	0.166385	ncbi_101109353(FGF1)
GO:1902811	positive regulation of skeletal muscle fiber differentiation	1	4	0.0453746	0.166385	ncbi_101112521(RBM24)
GO:1902816	regulation of protein localization to microtubule	1	4	0.0453746	0.166385	ncbi_101109488(ABHD17C)
GO:1902817	negative regulation of protein localization to microtubule	1	4	0.0453746	0.166385	ncbi_101109488(ABHD17C)
GO:1903275	positive regulation of sodium ion export	1	4	0.0453746	0.166385	ncbi_101103490(ATP1B2)
GO:1903278	positive regulation of sodium ion export from cell	1	4	0.0453746	0.166385	ncbi_101103490(ATP1B2)
GO:1903288	positive regulation of potassium ion import	1	4	0.0453746	0.166385	ncbi_101103490(ATP1B2)
GO:1903408	positive regulation of sodium:potassium-exchanging ATPase activity	1	4	0.0453746	0.166385	ncbi_443318(IGF1)
GO:1903742	regulation of anterograde synaptic vesicle transport	1	4	0.0453746	0.166385	ncbi_101113182(CNIH2)
GO:1904223	regulation of glucuronosyltransferase activity	1	4	0.0453746	0.166385	ncbi_100534645(UGT1A3)
GO:1904224	negative regulation of glucuronosyltransferase activity	1	4	0.0453746	0.166385	ncbi_100534645(UGT1A3)
GO:1990410	adrenomedullin receptor signaling pathway	1	4	0.0453746	0.166385	ncbi_101115511(CALCRL)
GO:1990646	cellular response to prolactin	1	4	0.0453746	0.166385	ncbi_443406(IL6)
GO:2000054	negative regulation of Wnt signaling pathway involved in dorsal/ventral axis specification	1	4	0.0453746	0.166385	ncbi_101109815(AXIN2)
GO:2001030	negative regulation of cellular glucuronidation	1	4	0.0453746	0.166385	ncbi_100534645(UGT1A3)
GO:0032414	positive regulation of ion transmembrane transporter activity	4	116	0.0454959	0.166585	ncbi_101103080(Stac2);ncbi_101103490(ATP1B2);ncbi_101120296(ANK3);ncbi_443318(IGF1)
GO:2001023	regulation of response to drug	4	116	0.0454959	0.166585	ncbi_101121131(PTPN5);ncbi_101122759(Nr4a3);ncbi_443163(RGS2);ncbi_443259(PER2)
GO:0002768	immune response-regulating cell surface receptor signaling pathway	7	282	0.0456511	0.16703	ncbi_101106133(MUC1);ncbi_101109462(CCR7);ncbi_101111996(NECTIN2);ncbi_101119000(GPLD1);ncbi_101119239(NFATC2);ncbi_101122759(Nr4a3);ncbi_443218(FOS)
GO:0009101	glycoprotein biosynthetic process	9	405	0.0459146	0.167871	ncbi_101102530(VANGL2);ncbi_101103554(MFNG);ncbi_101106133(MUC1);ncbi_101108248(FUT1);ncbi_101109462(CCR7);ncbi_101117098(FKRP);ncbi_101117925(CRPPA);ncbi_101117989(FKTN);ncbi_443318(IGF1)
GO:0032844	regulation of homeostatic process	11	534	0.0461205	0.1685	ncbi_101106371(Cacna1d);ncbi_101107111(RANGRF);ncbi_101109462(CCR7);ncbi_101113341(CA2);ncbi_101119000(GPLD1);ncbi_101120296(ANK3);ncbi_101123143(SCN1B);ncbi_101123436(NPR1);ncbi_443406(IL6);ncbi_443498(EDN1);ncbi_554333(MAFB)
GO:0016125	sterol metabolic process	5	169	0.0464582	0.168634	ncbi_101109353(FGF1);ncbi_101116983(PON1);ncbi_101119015(ABCA1);ncbi_101119706(CYP1B1);ncbi_114109131(INSIG2)
GO:0002092	positive regulation of receptor internalization	2	30	0.0466733	0.168634	ncbi_101120406(PICK1);ncbi_101121131(PTPN5)
GO:0009243	O antigen biosynthetic process	2	30	0.0466733	0.168634	ncbi_101106859(DHRS12);ncbi_101117925(CRPPA)
GO:0010460	positive regulation of heart rate	2	30	0.0466733	0.168634	ncbi_101114869(ADRA1B);ncbi_443498(EDN1)
GO:0010719	negative regulation of epithelial to mesenchymal transition	2	30	0.0466733	0.168634	ncbi_101102437(TGFBR3);ncbi_101120426(LLGL2)
GO:0031000	response to caffeine	2	30	0.0466733	0.168634	ncbi_443318(IGF1);ncbi_443406(IL6)
GO:0032354	response to follicle-stimulating hormone	2	30	0.0466733	0.168634	ncbi_101102437(TGFBR3);ncbi_101118332(PLAT)
GO:0036270	response to diuretic	2	30	0.0466733	0.168634	ncbi_443318(IGF1);ncbi_443406(IL6)
GO:0042104	positive regulation of activated T cell proliferation	2	30	0.0466733	0.168634	ncbi_105613643(HHLA2);ncbi_443318(IGF1)
GO:0045932	negative regulation of muscle contraction	2	30	0.0466733	0.168634	ncbi_101115511(CALCRL);ncbi_443163(RGS2)
GO:0046402	O antigen metabolic process	2	30	0.0466733	0.168634	ncbi_101106859(DHRS12);ncbi_101117925(CRPPA)
GO:0060487	lung epithelial cell differentiation	2	30	0.0466733	0.168634	ncbi_101104666(SAV1);ncbi_443318(IGF1)
GO:1901380	negative regulation of potassium ion transmembrane transport	2	30	0.0466733	0.168634	ncbi_101120296(ANK3);ncbi_443318(IGF1)
GO:1904837	beta-catenin-TCF complex assembly	2	30	0.0466733	0.168634	ncbi_101101980(Tcf7);ncbi_101109815(AXIN2)
GO:0016525	negative regulation of angiogenesis	4	117	0.046698	0.168634	ncbi_100415773(ADAMTS1);ncbi_101110180(LIF);ncbi_101123436(NPR1);ncbi_497272(TEK)
GO:0042158	lipoprotein biosynthetic process	4	117	0.046698	0.168634	ncbi_101102277(Zdhhc23);ncbi_101109488(ABHD17C);ncbi_101119000(GPLD1);ncbi_101119015(ABCA1)
GO:2000027	regulation of organ morphogenesis	7	284	0.0470993	0.16996	ncbi_101102530(VANGL2);ncbi_101104155(SIX4);ncbi_101109353(FGF1);ncbi_101110180(LIF);ncbi_101114604(SEMA3C);ncbi_101121943(CTHRC1);ncbi_443498(EDN1)
GO:0060976	coronary vasculature development	3	70	0.0472177	0.170018	ncbi_101102437(TGFBR3);ncbi_101102530(VANGL2);ncbi_101109353(FGF1)
GO:0070098	chemokine-mediated signaling pathway	3	70	0.0472177	0.170018	ncbi_101103843(CMLKR1);ncbi_101109462(CCR7);ncbi_443498(EDN1)
GO:1903670	regulation of sprouting angiogenesis	3	70	0.0472177	0.170018	ncbi_101109353(FGF1);ncbi_101116915(ADGRG6);ncbi_101118437(BMPER)
GO:0034637	cellular carbohydrate biosynthetic process	5	170	0.0474367	0.170437	ncbi_101106859(DHRS12);ncbi_101111950(SLC3A1);ncbi_101117925(CRPPA);ncbi_443259(PER2);ncbi_443318(IGF1)
GO:0035296	regulation of tube diameter	5	170	0.0474367	0.170437	ncbi_101114869(ADRA1B);ncbi_101123436(NPR1);ncbi_443163(RGS2);ncbi_443259(PER2);ncbi_443498(EDN1)
GO:0071774	response to fibroblast growth factor	5	170	0.0474367	0.170437	ncbi_100303607(CCN2);ncbi_101103329(POSTN);ncbi_101109353(FGF1);ncbi_101111731(FLRT3);ncbi_101121578(Egr3)
GO:0015833	peptide transport	34	2205	0.0475147	0.170595	ncbi_101102331(Lsr);ncbi_101102501(DOC2B);ncbi_101103200(EXOC6);ncbi_101103329(POSTN);ncbi_101103771(S100A12);ncbi_101105201(FFAR4);ncbi_101106222(ADPRH);ncbi_101106371(Cacna1d);ncbi_101107111(RANGRF);ncbi_101108354(IL1RAP);ncbi_101109462(CCR7);ncbi_101110180(LIF);ncbi_101112256(Lrrc32);ncbi_101113341(CA2);ncbi_101113902(RAB26);ncbi_101114289(SYNGR2);ncbi_101115511(CALCRL);ncbi_101117577(ABCC9);n…
GO:0050890	cognition	9	408	0.0477049	0.171154	ncbi_101106371(Cacna1d);ncbi_101109900(LRRN4);ncbi_101112286(PHEX);ncbi_101114869(ADRA1B);ncbi_101118590(STS);ncbi_101122407(EGR2);ncbi_443218(FOS);ncbi_443318(IGF1);ncbi_780505(IL1RN)
GO:0070301	cellular response to hydrogen peroxide	4	118	0.0479176	0.171794	ncbi_101119706(CYP1B1);ncbi_101121018(MAP3K5);ncbi_101122759(Nr4a3);ncbi_443406(IL6)
GO:0007584	response to nutrient	8	346	0.0480067	0.17199	ncbi_100192429(HLF);ncbi_100415773(ADAMTS1);ncbi_100534645(UGT1A3);ncbi_101103329(POSTN);ncbi_101112286(PHEX);ncbi_101112949(STC1);ncbi_101119015(ABCA1);ncbi_443318(IGF1)
GO:0032355	response to estradiol	6	227	0.0483644	0.173124	ncbi_100303607(CCN2);ncbi_100534645(UGT1A3);ncbi_101103329(POSTN);ncbi_443318(IGF1);ncbi_443406(IL6);ncbi_497274(CRYAB)
GO:0048589	developmental growth	17	949	0.0484061	0.173124	ncbi_101102437(TGFBR3);ncbi_101102530(VANGL2);ncbi_101103329(POSTN);ncbi_101104155(SIX4);ncbi_101104666(SAV1);ncbi_101108614(TENM4);ncbi_101109353(FGF1);ncbi_101111731(FLRT3);ncbi_101112153(FOXS1);ncbi_101112949(STC1);ncbi_101114869(ADRA1B);ncbi_101120406(PICK1);ncbi_101120418(CCN4);ncbi_101120426(LLGL2);ncbi_443163(RGS2);ncbi_443318(IGF1);ncbi_443498(EDN1)
GO:0097327	response to antineoplastic agent	5	171	0.0484275	0.173124	ncbi_101118332(PLAT);ncbi_101119776(ABCC2);ncbi_443318(IGF1);ncbi_443406(IL6);ncbi_443498(EDN1)
GO:0097285	cell-type specific apoptotic process	12	605	0.0485257	0.173351	ncbi_101103349(TRIM2);ncbi_101103683(IRF7);ncbi_101104155(SIX4);ncbi_101109462(CCR7);ncbi_101117078(GRID2);ncbi_101121018(MAP3K5);ncbi_101122759(Nr4a3);ncbi_443318(IGF1);ncbi_443406(IL6);ncbi_443453(CAMK2A);ncbi_443498(EDN1);ncbi_497272(TEK)
GO:0008202	steroid metabolic process	8	347	0.0486747	0.173759	ncbi_100534645(UGT1A3);ncbi_101109353(FGF1);ncbi_101116983(PON1);ncbi_101118590(STS);ncbi_101119015(ABCA1);ncbi_101119706(CYP1B1);ncbi_114109131(INSIG2);ncbi_443318(IGF1)
GO:0032270	positive regulation of cellular protein metabolic process	28	1754	0.0487239	0.17381	ncbi_100303607(CCN2);ncbi_101102081(DOK4);ncbi_101102530(VANGL2);ncbi_101102773(MELTF);ncbi_101103771(S100A12);ncbi_101104309(RASD2);ncbi_101105201(FFAR4);ncbi_101106133(MUC1);ncbi_101109353(FGF1);ncbi_101109462(CCR7);ncbi_101109815(AXIN2);ncbi_101110180(LIF);ncbi_101114869(ADRA1B);ncbi_101115047(MAP2K6);ncbi_101115086(TNIK);ncbi_101115890(Camta1);ncbi_101118437(BMPER);ncbi_101118843(RSPO1);ncbi_…
GO:0032835	glomerulus development	3	71	0.0488962	0.173927	ncbi_101102530(VANGL2);ncbi_497272(TEK);ncbi_554333(MAFB)
GO:0043388	positive regulation of DNA binding	3	71	0.0488962	0.173927	ncbi_101102072(NME1-1);ncbi_101123406(HIPK3);ncbi_443318(IGF1)
GO:0045669	positive regulation of osteoblast differentiation	3	71	0.0488962	0.173927	ncbi_101121943(CTHRC1);ncbi_443318(IGF1);ncbi_443406(IL6)
GO:0046637	regulation of alpha-beta T cell differentiation	3	71	0.0488962	0.173927	ncbi_101103355(CD83);ncbi_101109462(CCR7);ncbi_443406(IL6)
GO:0043266	regulation of potassium ion transport	4	119	0.0491548	0.174288	ncbi_101103490(ATP1B2);ncbi_101106371(Cacna1d);ncbi_101120296(ANK3);ncbi_443318(IGF1)
GO:0050727	regulation of inflammatory response	8	348	0.0493487	0.174288	ncbi_101103258(FOXF1);ncbi_101103771(S100A12);ncbi_101105201(FFAR4);ncbi_101109462(CCR7);ncbi_101114452(BCL6B);ncbi_101115511(CALCRL);ncbi_443406(IL6);ncbi_497272(TEK)
GO:0042157	lipoprotein metabolic process	5	172	0.0494305	0.174288	ncbi_101102277(Zdhhc23);ncbi_101104568(APOL6);ncbi_101109488(ABHD17C);ncbi_101119000(GPLD1);ncbi_101119015(ABCA1)
GO:0002251	organ or tissue specific immune response	2	31	0.0495219	0.174288	ncbi_101119422(PDZD2);ncbi_443406(IL6)
GO:0006925	inflammatory cell apoptotic process	2	31	0.0495219	0.174288	ncbi_101103683(IRF7);ncbi_443406(IL6)
GO:0006929	substrate-dependent cell migration	2	31	0.0495219	0.174288	ncbi_101105162(ITGA11);ncbi_101117577(ABCC9)
GO:0021871	forebrain regionalization	2	31	0.0495219	0.174288	ncbi_101120942(ADGRG1);ncbi_101121774(NR2F1)
GO:0032733	positive regulation of interleukin-10 production	2	31	0.0495219	0.174288	ncbi_101103355(CD83);ncbi_101115409(TUSC2)
GO:0035809	regulation of urine volume	2	31	0.0495219	0.174288	ncbi_101123436(NPR1);ncbi_443498(EDN1)
GO:0043090	amino acid import	2	31	0.0495219	0.174288	ncbi_443163(RGS2);ncbi_443259(PER2)
GO:0045672	positive regulation of osteoclast differentiation	2	31	0.0495219	0.174288	ncbi_101113341(CA2);ncbi_443218(FOS)
GO:0046697	decidualization	2	31	0.0495219	0.174288	ncbi_101110180(LIF);ncbi_101112949(STC1)
GO:0055083	monovalent inorganic anion homeostasis	2	31	0.0495219	0.174288	ncbi_101112949(STC1);ncbi_101119776(ABCC2)
GO:0060479	lung cell differentiation	2	31	0.0495219	0.174288	ncbi_101104666(SAV1);ncbi_443318(IGF1)
GO:1901018	positive regulation of potassium ion transmembrane transporter activity	2	31	0.0495219	0.174288	ncbi_101103490(ATP1B2);ncbi_443318(IGF1)
GO:0010035	response to inorganic substance	15	812	0.0496345	0.174561	ncbi_101104759(LRP11);ncbi_101109462(CCR7);ncbi_101112286(PHEX);ncbi_101113341(CA2);ncbi_101116983(PON1);ncbi_101119000(GPLD1);ncbi_101119706(CYP1B1);ncbi_101119776(ABCC2);ncbi_101120296(ANK3);ncbi_101121018(MAP3K5);ncbi_101122759(Nr4a3);ncbi_443218(FOS);ncbi_443406(IL6);ncbi_443498(EDN1);ncbi_497274(CRYAB)
GO:0023057	negative regulation of signaling	25	1534	0.0499584	0.175476	ncbi_101102437(TGFBR3);ncbi_101103371(Lrrc15);ncbi_101106133(MUC1);ncbi_101109815(AXIN2);ncbi_101110180(LIF);ncbi_101110708(ELL3);ncbi_101110748(Gprc5a);ncbi_101111731(FLRT3);ncbi_101112083(SPRED3);ncbi_101113182(CNIH2);ncbi_101114869(ADRA1B);ncbi_101116547(PTPN18);ncbi_101117078(GRID2);ncbi_101117989(FKTN);ncbi_101118437(BMPER);ncbi_101119833(TNK1);ncbi_101120406(PICK1);ncbi_101121131(PTPN5);ncb…
GO:0043066	negative regulation of apoptotic process	18	1024	0.0499888	0.175476	ncbi_101101980(Tcf7);ncbi_101102437(TGFBR3);ncbi_101103683(IRF7);ncbi_101104155(SIX4);ncbi_101105201(FFAR4);ncbi_101106133(MUC1);ncbi_101108939(CAMK1D);ncbi_101109462(CCR7);ncbi_101110708(ELL3);ncbi_101121578(Egr3);ncbi_101122759(Nr4a3);ncbi_101123406(HIPK3);ncbi_443318(IGF1);ncbi_443406(IL6);ncbi_443498(EDN1);ncbi_497272(TEK);ncbi_497274(CRYAB);ncbi_780505(IL1RN)
GO:0045944	positive regulation of transcription from RNA polymerase II promoter	22	1313	0.0500002	0.175476	ncbi_100192429(HLF);ncbi_101102072(NME1-1);ncbi_101103258(FOXF1);ncbi_101103683(IRF7);ncbi_101104155(SIX4);ncbi_101105814(MYCN);ncbi_101106133(MUC1);ncbi_101109353(FGF1);ncbi_101110180(LIF);ncbi_101110708(ELL3);ncbi_101115890(Camta1);ncbi_101119239(NFATC2);ncbi_101121578(Egr3);ncbi_101121774(NR2F1);ncbi_101122407(EGR2);ncbi_101122759(Nr4a3);ncbi_114109131(INSIG2);ncbi_443218(FOS);ncbi_443318(IGF1…
GO:1904375	regulation of protein localization to cell periphery	4	120	0.0504096	0.176788	ncbi_101103080(Stac2);ncbi_101103371(Lrrc15);ncbi_101107111(RANGRF);ncbi_443453(CAMK2A)
GO:0007270	neuron-neuron synaptic transmission	5	173	0.0504457	0.17679	ncbi_101104309(RASD2);ncbi_101113182(CNIH2);ncbi_101113341(CA2);ncbi_101117078(GRID2);ncbi_101118332(PLAT)
GO:0003281	ventricular septum development	3	72	0.0506036	0.177095	ncbi_101102437(TGFBR3);ncbi_101102530(VANGL2);ncbi_101104666(SAV1)
GO:0051145	smooth muscle cell differentiation	3	72	0.0506036	0.177095	ncbi_101102530(VANGL2);ncbi_101103258(FOXF1);ncbi_101119239(NFATC2)
GO:0050795	regulation of behavior	9	413	0.0507908	0.177625	ncbi_101103843(CMLKR1);ncbi_101107985(PLEKHG4);ncbi_101108939(CAMK1D);ncbi_101109353(FGF1);ncbi_101109462(CCR7);ncbi_101112286(PHEX);ncbi_101122759(Nr4a3);ncbi_443406(IL6);ncbi_443498(EDN1)
GO:0009636	response to toxic substance	15	815	0.0509407	0.178025	ncbi_100534645(UGT1A3);ncbi_101114869(ADRA1B);ncbi_101116983(PON1);ncbi_101119706(CYP1B1);ncbi_101119776(ABCC2);ncbi_101121018(MAP3K5);ncbi_101121131(PTPN5);ncbi_101122759(Nr4a3);ncbi_101123143(SCN1B);ncbi_443163(RGS2);ncbi_443218(FOS);ncbi_443318(IGF1);ncbi_443406(IL6);ncbi_443498(EDN1);ncbi_497274(CRYAB)
GO:0046649	lymphocyte activation	13	678	0.0512394	0.178943	ncbi_101101980(Tcf7);ncbi_101102552(IL18R1);ncbi_101103355(CD83);ncbi_101103554(MFNG);ncbi_101109462(CCR7);ncbi_101112256(Lrrc32);ncbi_101115409(TUSC2);ncbi_101119239(NFATC2);ncbi_101121578(Egr3);ncbi_105613643(HHLA2);ncbi_443318(IGF1);ncbi_443406(IL6);ncbi_554333(MAFB)
GO:0043271	negative regulation of ion transport	5	174	0.0514731	0.179633	ncbi_101112949(STC1);ncbi_101120296(ANK3);ncbi_443163(RGS2);ncbi_443318(IGF1);ncbi_780505(IL1RN)
GO:2000181	negative regulation of blood vessel morphogenesis	4	121	0.0516818	0.180236	ncbi_100415773(ADAMTS1);ncbi_101110180(LIF);ncbi_101123436(NPR1);ncbi_497272(TEK)
GO:0009617	response to bacterium	13	679	0.0517271	0.180268	ncbi_100302348(PMP22);ncbi_100534645(UGT1A3);ncbi_101103365(PLSCR4);ncbi_101103771(S100A12);ncbi_101109462(CCR7);ncbi_101115409(TUSC2);ncbi_101119015(ABCA1);ncbi_101119776(ABCC2);ncbi_443218(FOS);ncbi_443318(IGF1);ncbi_443406(IL6);ncbi_443498(EDN1);ncbi_780505(IL1RN)
GO:0002292	T cell differentiation involved in immune response	3	73	0.0523397	0.18196	ncbi_101102552(IL18R1);ncbi_101109462(CCR7);ncbi_443406(IL6)
GO:0042593	glucose homeostasis	7	291	0.0523981	0.18196	ncbi_101102072(NME1-1);ncbi_101106371(Cacna1d);ncbi_101108683(Tub);ncbi_101114869(ADRA1B);ncbi_101119000(GPLD1);ncbi_443318(IGF1);ncbi_443406(IL6)
GO:0032633	interleukin-4 production	2	32	0.0524317	0.18196	ncbi_101103355(CD83);ncbi_101108354(IL1RAP)
GO:0036315	cellular response to sterol	2	32	0.0524317	0.18196	ncbi_101119000(GPLD1);ncbi_101119015(ABCA1)
GO:0060306	regulation of membrane repolarization	2	32	0.0524317	0.18196	ncbi_101106371(Cacna1d);ncbi_101123143(SCN1B)
GO:0060977	coronary vasculature morphogenesis	2	32	0.0524317	0.18196	ncbi_101102437(TGFBR3);ncbi_101109353(FGF1)
GO:0070482	response to oxygen levels	10	481	0.0529617	0.183323	ncbi_100303607(CCN2);ncbi_101102437(TGFBR3);ncbi_101103329(POSTN);ncbi_101112949(STC1);ncbi_101118332(PLAT);ncbi_101120406(PICK1);ncbi_443318(IGF1);ncbi_443498(EDN1);ncbi_497272(TEK);ncbi_497274(CRYAB)
GO:0006073	cellular glucan metabolic process	4	122	0.0529715	0.183323	ncbi_101111950(SLC3A1);ncbi_101114869(ADRA1B);ncbi_443259(PER2);ncbi_443318(IGF1)
GO:0032368	regulation of lipid transport	4	122	0.0529715	0.183323	ncbi_101115047(MAP2K6);ncbi_101116983(PON1);ncbi_101119015(ABCA1);ncbi_443498(EDN1)
GO:0044042	glucan metabolic process	4	122	0.0529715	0.183323	ncbi_101111950(SLC3A1);ncbi_101114869(ADRA1B);ncbi_443259(PER2);ncbi_443318(IGF1)
GO:0003002	regionalization	12	614	0.053123	0.18372	ncbi_101102530(VANGL2);ncbi_101103258(FOXF1);ncbi_101109353(FGF1);ncbi_101109815(AXIN2);ncbi_101112521(RBM24);ncbi_101114604(SEMA3C);ncbi_101118437(BMPER);ncbi_101120942(ADGRG1);ncbi_101121774(NR2F1);ncbi_101122407(EGR2);ncbi_443498(EDN1);ncbi_554333(MAFB)
GO:0042063	gliogenesis	8	354	0.0535203	0.184419	ncbi_101105814(MYCN);ncbi_101108614(TENM4);ncbi_101110180(LIF);ncbi_101116915(ADGRG6);ncbi_101120406(PICK1);ncbi_101120942(ADGRG1);ncbi_101122407(EGR2);ncbi_443318(IGF1)
GO:0009628	response to abiotic stimulus	27	1695	0.0536041	0.184419	ncbi_100303607(CCN2);ncbi_101102437(TGFBR3);ncbi_101103200(EXOC6);ncbi_101103329(POSTN);ncbi_101104666(SAV1);ncbi_101104759(LRP11);ncbi_101108683(Tub);ncbi_101109353(FGF1);ncbi_101109774(OPN1LW);ncbi_101109900(LRRN4);ncbi_101111237(DNAJC6);ncbi_101112949(STC1);ncbi_101113341(CA2);ncbi_101114869(ADRA1B);ncbi_101117548(COL11A1);ncbi_101118332(PLAT);ncbi_101118590(STS);ncbi_101119000(GPLD1);ncbi_101…
GO:0060538	skeletal muscle organ development	6	233	0.0536111	0.184419	ncbi_100192429(HLF);ncbi_101104155(SIX4);ncbi_101112521(RBM24);ncbi_101115445(ITGA7);ncbi_101122407(EGR2);ncbi_443218(FOS)
GO:0006641	triglyceride metabolic process	4	123	0.0542787	0.184419	ncbi_101117659(PNPLA3);ncbi_101119000(GPLD1);ncbi_101119394(GPAT3);ncbi_114109131(INSIG2)
GO:0030073	insulin secretion	6	234	0.0545179	0.184419	ncbi_101102501(DOC2B);ncbi_101106371(Cacna1d);ncbi_101119000(GPLD1);ncbi_443259(PER2);ncbi_443318(IGF1);ncbi_780505(IL1RN)
GO:0071804	cellular potassium ion transport	6	234	0.0545179	0.184419	ncbi_101103490(ATP1B2);ncbi_101106371(Cacna1d);ncbi_101115919(KCND3);ncbi_101117577(ABCC9);ncbi_101120296(ANK3);ncbi_443318(IGF1)
GO:0071805	potassium ion transmembrane transport	6	234	0.0545179	0.184419	ncbi_101103490(ATP1B2);ncbi_101106371(Cacna1d);ncbi_101115919(KCND3);ncbi_101117577(ABCC9);ncbi_101120296(ANK3);ncbi_443318(IGF1)
GO:0051098	regulation of binding	9	419	0.0546643	0.184419	ncbi_101102072(NME1-1);ncbi_101102437(TGFBR3);ncbi_101103554(MFNG);ncbi_101110180(LIF);ncbi_101116983(PON1);ncbi_101121943(CTHRC1);ncbi_101123406(HIPK3);ncbi_443259(PER2);ncbi_443318(IGF1)
GO:0051248	negative regulation of protein metabolic process	23	1402	0.0553752	0.184419	ncbi_100034672(PTX3);ncbi_101103371(Lrrc15);ncbi_101104309(RASD2);ncbi_101105814(MYCN);ncbi_101109472(Dbndd2);ncbi_101110180(LIF);ncbi_101110748(Gprc5a);ncbi_101111731(FLRT3);ncbi_101112083(SPRED3);ncbi_101112521(RBM24);ncbi_101115925(IGF2BP2);ncbi_101117989(FKTN);ncbi_101118332(PLAT);ncbi_101121131(PTPN5);ncbi_101121774(NR2F1);ncbi_101123406(HIPK3);ncbi_106990878(CAMK2N2);ncbi_443163(RGS2);ncbi_…
GO:0002063	chondrocyte development	2	33	0.055401	0.184419	ncbi_101109815(AXIN2);ncbi_101117548(COL11A1)
GO:0002675	positive regulation of acute inflammatory response	2	33	0.055401	0.184419	ncbi_101109462(CCR7);ncbi_443406(IL6)
GO:0005980	glycogen catabolic process	2	33	0.055401	0.184419	ncbi_101111950(SLC3A1);ncbi_101114869(ADRA1B)
GO:0010644	cell communication by electrical coupling	2	33	0.055401	0.184419	ncbi_101103490(ATP1B2);ncbi_101120296(ANK3)
GO:0060561	apoptotic process involved in morphogenesis	2	33	0.055401	0.184419	ncbi_101102437(TGFBR3);ncbi_497274(CRYAB)
GO:0097120	receptor localization to synapse	2	33	0.055401	0.184419	ncbi_101113182(CNIH2);ncbi_443453(CAMK2A)
GO:0007010	cytoskeleton organization	25	1551	0.0555117	0.184419	ncbi_100303607(CCN2);ncbi_101102530(VANGL2);ncbi_101103094(DCLK2);ncbi_101104155(SIX4);ncbi_101107111(RANGRF);ncbi_101109462(CCR7);ncbi_101111294(STMN2);ncbi_101111467(GAS7);ncbi_101111515(LDB3);ncbi_101111940(SH3YL1);ncbi_101111996(NECTIN2);ncbi_101112521(RBM24);ncbi_101115086(TNIK);ncbi_101116996(FAM83H);ncbi_101117308(DES);ncbi_101118650(CDC42BPG);ncbi_101120296(ANK3);ncbi_101120406(PICK1);ncb…
GO:0014823	response to activity	4	124	0.0556033	0.184419	ncbi_101103329(POSTN);ncbi_443318(IGF1);ncbi_443498(EDN1);ncbi_780505(IL1RN)
GO:0050715	positive regulation of cytokine secretion	4	124	0.0556033	0.184419	ncbi_101103329(POSTN);ncbi_101108354(IL1RAP);ncbi_101109462(CCR7);ncbi_497272(TEK)
GO:0055078	sodium ion homeostasis	3	75	0.0558974	0.184419	ncbi_101103490(ATP1B2);ncbi_101123436(NPR1);ncbi_443498(EDN1)
GO:0071277	cellular response to calcium ion	3	75	0.0558974	0.184419	ncbi_101119000(GPLD1);ncbi_443218(FOS);ncbi_443498(EDN1)
GO:0043069	negative regulation of programmed cell death	18	1039	0.0560026	0.184419	ncbi_101101980(Tcf7);ncbi_101102437(TGFBR3);ncbi_101103683(IRF7);ncbi_101104155(SIX4);ncbi_101105201(FFAR4);ncbi_101106133(MUC1);ncbi_101108939(CAMK1D);ncbi_101109462(CCR7);ncbi_101110708(ELL3);ncbi_101121578(Egr3);ncbi_101122759(Nr4a3);ncbi_101123406(HIPK3);ncbi_443318(IGF1);ncbi_443406(IL6);ncbi_443498(EDN1);ncbi_497272(TEK);ncbi_497274(CRYAB);ncbi_780505(IL1RN)
GO:0000023	maltose metabolic process	1	5	0.0563944	0.184419	ncbi_101111950(SLC3A1)
GO:0001834	trophectodermal cell proliferation	1	5	0.0563944	0.184419	ncbi_443318(IGF1)
GO:0001996	positive regulation of heart rate by epinephrine-norepinephrine	1	5	0.0563944	0.184419	ncbi_101114869(ADRA1B)
GO:0002513	tolerance induction to self antigen	1	5	0.0563944	0.184419	ncbi_101109462(CCR7)
GO:0002568	somatic diversification of T cell receptor genes	1	5	0.0563944	0.184419	ncbi_101101980(Tcf7)
GO:0002681	somatic recombination of T cell receptor gene segments	1	5	0.0563944	0.184419	ncbi_101101980(Tcf7)
GO:0003099	positive regulation of the force of heart contraction by chemical signal	1	5	0.0563944	0.184419	ncbi_101114869(ADRA1B)
GO:0003422	growth plate cartilage morphogenesis	1	5	0.0563944	0.184419	ncbi_101112949(STC1)
GO:0007460	R8 cell fate commitment	1	5	0.0563944	0.184419	ncbi_101104666(SAV1)
GO:0009137	purine nucleoside diphosphate catabolic process	1	5	0.0563944	0.184419	ncbi_100529154(NUDT9)
GO:0009181	purine ribonucleoside diphosphate catabolic process	1	5	0.0563944	0.184419	ncbi_100529154(NUDT9)
GO:0010986	positive regulation of lipoprotein particle clearance	1	5	0.0563944	0.184419	ncbi_101119000(GPLD1)
GO:0016332	establishment or maintenance of polarity of embryonic epithelium	1	5	0.0563944	0.184419	ncbi_101120426(LLGL2)
GO:0019991	septate junction assembly	1	5	0.0563944	0.184419	ncbi_101102773(MELTF)
GO:0021650	vestibulocochlear nerve formation	1	5	0.0563944	0.184419	ncbi_443318(IGF1)
GO:0031291	Ran protein signal transduction	1	5	0.0563944	0.184419	ncbi_101107111(RANGRF)
GO:0031427	response to methotrexate	1	5	0.0563944	0.184419	ncbi_101119776(ABCC2)
GO:0031554	regulation of DNA-templated transcription, termination	1	5	0.0563944	0.184419	ncbi_443259(PER2)
GO:0032571	response to vitamin K	1	5	0.0563944	0.184419	ncbi_101103329(POSTN)
GO:0032763	regulation of mast cell cytokine production	1	5	0.0563944	0.184419	ncbi_101122759(Nr4a3)
GO:0032847	regulation of cellular pH reduction	1	5	0.0563944	0.184419	ncbi_101113341(CA2)
GO:0033153	T cell receptor V(D)J recombination	1	5	0.0563944	0.184419	ncbi_101101980(Tcf7)
GO:0034696	response to prostaglandin F	1	5	0.0563944	0.184419	ncbi_443498(EDN1)
GO:0035787	cell migration involved in kidney development	1	5	0.0563944	0.184419	ncbi_101102530(VANGL2)
GO:0035915	pore formation in membrane of other organism	1	5	0.0563944	0.184419	ncbi_101106133(MUC1)
GO:0036233	glycine import	1	5	0.0563944	0.184419	ncbi_443163(RGS2)
GO:0043435	response to corticotropin-releasing hormone	1	5	0.0563944	0.184419	ncbi_101122759(Nr4a3)
GO:0045105	intermediate filament polymerization or depolymerization	1	5	0.0563944	0.184419	ncbi_101117308(DES)
GO:0045162	clustering of voltage-gated sodium channels	1	5	0.0563944	0.184419	ncbi_101105662(GLDN)
GO:0046684	response to pyrethroid	1	5	0.0563944	0.184419	ncbi_101123143(SCN1B)
GO:0048104	establishment of body hair or bristle planar orientation	1	5	0.0563944	0.184419	ncbi_101102530(VANGL2)
GO:0048499	synaptic vesicle membrane organization	1	5	0.0563944	0.184419	ncbi_101114289(SYNGR2)
GO:0048567	ectodermal digestive tract morphogenesis	1	5	0.0563944	0.184419	ncbi_101103258(FOXF1)
GO:0051552	flavone metabolic process	1	5	0.0563944	0.184419	ncbi_100534645(UGT1A3)
GO:0052043	modification by symbiont of host cellular component	1	5	0.0563944	0.184419	ncbi_101106133(MUC1)
GO:0052055	modulation by symbiont of host molecular function	1	5	0.0563944	0.184419	ncbi_100034672(PTX3)
GO:0052111	modification by symbiont of host structure	1	5	0.0563944	0.184419	ncbi_101106133(MUC1)
GO:0052428	modification by host of symbiont molecular function	1	5	0.0563944	0.184419	ncbi_100034672(PTX3)
GO:0060005	vestibular reflex	1	5	0.0563944	0.184419	ncbi_101122759(Nr4a3)
GO:0060030	dorsal convergence	1	5	0.0563944	0.184419	ncbi_101102530(VANGL2)
GO:0060666	dichotomous subdivision of terminal units involved in salivary gland branching	1	5	0.0563944	0.184419	ncbi_101114604(SEMA3C)
GO:0060708	spongiotrophoblast differentiation	1	5	0.0563944	0.184419	ncbi_101110180(LIF)
GO:0061552	ganglion morphogenesis	1	5	0.0563944	0.184419	ncbi_443318(IGF1)
GO:0070318	positive regulation of G0 to G1 transition	1	5	0.0563944	0.184419	ncbi_100303607(CCN2)
GO:0070487	monocyte aggregation	1	5	0.0563944	0.184419	ncbi_101122759(Nr4a3)
GO:0070837	dehydroascorbic acid transport	1	5	0.0563944	0.184419	ncbi_443308(SLC2A3)
GO:0071373	cellular response to luteinizing hormone stimulus	1	5	0.0563944	0.184419	ncbi_101118332(PLAT)
GO:0071376	cellular response to corticotropin-releasing hormone stimulus	1	5	0.0563944	0.184419	ncbi_101122759(Nr4a3)
GO:0072679	thymocyte migration	1	5	0.0563944	0.184419	ncbi_101109462(CCR7)
GO:0086046	membrane depolarization during SA node cell action potential	1	5	0.0563944	0.184419	ncbi_101106371(Cacna1d)
GO:1902683	regulation of receptor localization to synapse	1	5	0.0563944	0.184419	ncbi_101113182(CNIH2)
GO:1902725	negative regulation of satellite cell differentiation	1	5	0.0563944	0.184419	ncbi_101104155(SIX4)
GO:1902809	regulation of skeletal muscle fiber differentiation	1	5	0.0563944	0.184419	ncbi_101112521(RBM24)
GO:1903273	regulation of sodium ion export	1	5	0.0563944	0.184419	ncbi_101103490(ATP1B2)
GO:1903276	regulation of sodium ion export from cell	1	5	0.0563944	0.184419	ncbi_101103490(ATP1B2)
GO:1903286	regulation of potassium ion import	1	5	0.0563944	0.184419	ncbi_101103490(ATP1B2)
GO:1904383	response to sodium phosphate	1	5	0.0563944	0.184419	ncbi_101112286(PHEX)
GO:1990523	bone regeneration	1	5	0.0563944	0.184419	ncbi_101103329(POSTN)
GO:2000553	positive regulation of T-helper 2 cell cytokine production	1	5	0.0563944	0.184419	ncbi_443406(IL6)
GO:2000554	regulation of T-helper 1 cell cytokine production	1	5	0.0563944	0.184419	ncbi_101102552(IL18R1)
GO:2000556	positive regulation of T-helper 1 cell cytokine production	1	5	0.0563944	0.184419	ncbi_101102552(IL18R1)
GO:2001029	regulation of cellular glucuronidation	1	5	0.0563944	0.184419	ncbi_100534645(UGT1A3)
GO:0006644	phospholipid metabolic process	11	553	0.0564941	0.184624	ncbi_101109353(FGF1);ncbi_101109462(CCR7);ncbi_101111940(SH3YL1);ncbi_101116983(PON1);ncbi_101117659(PNPLA3);ncbi_101117925(CRPPA);ncbi_101119000(GPLD1);ncbi_101119394(GPAT3);ncbi_101119561(PLA2G12A);ncbi_101123096(PLEKHA3);ncbi_497272(TEK)
GO:0045619	regulation of lymphocyte differentiation	5	179	0.0567932	0.18548	ncbi_101103355(CD83);ncbi_101109462(CCR7);ncbi_101119239(NFATC2);ncbi_101121578(Egr3);ncbi_443406(IL6)
GO:0006939	smooth muscle contraction	4	125	0.0569452	0.185612	ncbi_101114869(ADRA1B);ncbi_101115511(CALCRL);ncbi_443163(RGS2);ncbi_443498(EDN1)
GO:0008306	associative learning	4	125	0.0569452	0.185612	ncbi_101109900(LRRN4);ncbi_101112286(PHEX);ncbi_101114869(ADRA1B);ncbi_443218(FOS)
GO:0044236	multicellular organism metabolic process	4	125	0.0569452	0.185612	ncbi_100303607(CCN2);ncbi_101102437(TGFBR3);ncbi_101119416(MMP27);ncbi_443406(IL6)
GO:0033500	carbohydrate homeostasis	7	297	0.0572276	0.18641	ncbi_101102072(NME1-1);ncbi_101106371(Cacna1d);ncbi_101108683(Tub);ncbi_101114869(ADRA1B);ncbi_101119000(GPLD1);ncbi_443318(IGF1);ncbi_443406(IL6)
GO:0032271	regulation of protein polymerization	6	237	0.0572941	0.186505	ncbi_101107111(RANGRF);ncbi_101109462(CCR7);ncbi_101111294(STMN2);ncbi_101120406(PICK1);ncbi_105609865(TUBB4A);ncbi_443163(RGS2)
GO:0040007	growth	23	1408	0.0575399	0.187183	ncbi_100192429(HLF);ncbi_100303607(CCN2);ncbi_101102437(TGFBR3);ncbi_101102530(VANGL2);ncbi_101103329(POSTN);ncbi_101104155(SIX4);ncbi_101104666(SAV1);ncbi_101108614(TENM4);ncbi_101109353(FGF1);ncbi_101111731(FLRT3);ncbi_101112153(FOXS1);ncbi_101112689(KAZALD1);ncbi_101112949(STC1);ncbi_101114869(ADRA1B);ncbi_101119833(TNK1);ncbi_101120406(PICK1);ncbi_101120418(CCN4);ncbi_101120426(LLGL2);ncbi_10…
GO:0009081	branched-chain amino acid metabolic process	3	76	0.0577184	0.187397	ncbi_101106859(DHRS12);ncbi_101112687(ALDH3B1);ncbi_101120296(ANK3)
GO:0031640	killing of cells of other organism	3	76	0.0577184	0.187397	ncbi_101103771(S100A12);ncbi_101115409(TUSC2);ncbi_101123372(FCER2)
GO:0044364	disruption of cells of other organism	3	76	0.0577184	0.187397	ncbi_101103771(S100A12);ncbi_101115409(TUSC2);ncbi_101123372(FCER2)
GO:0010563	negative regulation of phosphorus metabolic process	13	691	0.0578299	0.187404	ncbi_101103371(Lrrc15);ncbi_101109472(Dbndd2);ncbi_101110180(LIF);ncbi_101110748(Gprc5a);ncbi_101111731(FLRT3);ncbi_101112083(SPRED3);ncbi_101117989(FKTN);ncbi_101121131(PTPN5);ncbi_101123406(HIPK3);ncbi_106990878(CAMK2N2);ncbi_443163(RGS2);ncbi_443318(IGF1);ncbi_443406(IL6)
GO:0045936	negative regulation of phosphate metabolic process	13	691	0.0578299	0.187404	ncbi_101103371(Lrrc15);ncbi_101109472(Dbndd2);ncbi_101110180(LIF);ncbi_101110748(Gprc5a);ncbi_101111731(FLRT3);ncbi_101112083(SPRED3);ncbi_101117989(FKTN);ncbi_101121131(PTPN5);ncbi_101123406(HIPK3);ncbi_106990878(CAMK2N2);ncbi_443163(RGS2);ncbi_443318(IGF1);ncbi_443406(IL6)
GO:0031400	negative regulation of protein modification process	15	830	0.0578333	0.187404	ncbi_101103371(Lrrc15);ncbi_101104309(RASD2);ncbi_101109472(Dbndd2);ncbi_101110180(LIF);ncbi_101110748(Gprc5a);ncbi_101111731(FLRT3);ncbi_101112083(SPRED3);ncbi_101117989(FKTN);ncbi_101121131(PTPN5);ncbi_101123406(HIPK3);ncbi_106990878(CAMK2N2);ncbi_443163(RGS2);ncbi_443259(PER2);ncbi_443318(IGF1);ncbi_443406(IL6)
GO:0042886	amide transport	34	2244	0.0582186	0.188474	ncbi_101102331(Lsr);ncbi_101102501(DOC2B);ncbi_101103200(EXOC6);ncbi_101103329(POSTN);ncbi_101103771(S100A12);ncbi_101105201(FFAR4);ncbi_101106222(ADPRH);ncbi_101106371(Cacna1d);ncbi_101107111(RANGRF);ncbi_101108354(IL1RAP);ncbi_101109462(CCR7);ncbi_101110180(LIF);ncbi_101112256(Lrrc32);ncbi_101113341(CA2);ncbi_101113902(RAB26);ncbi_101114289(SYNGR2);ncbi_101115511(CALCRL);ncbi_101117577(ABCC9);n…
GO:0007205	protein kinase C-activating G-protein coupled receptor signaling pathway	2	34	0.0584281	0.188474	ncbi_101120406(PICK1);ncbi_443498(EDN1)
GO:0010661	positive regulation of muscle cell apoptotic process	2	34	0.0584281	0.188474	ncbi_101121018(MAP3K5);ncbi_443453(CAMK2A)
GO:0010893	positive regulation of steroid biosynthetic process	2	34	0.0584281	0.188474	ncbi_101109353(FGF1);ncbi_443318(IGF1)
GO:0043552	positive regulation of phosphatidylinositol 3-kinase activity	2	34	0.0584281	0.188474	ncbi_101109462(CCR7);ncbi_497272(TEK)
GO:0060441	epithelial tube branching involved in lung morphogenesis	2	34	0.0584281	0.188474	ncbi_101102530(VANGL2);ncbi_101103258(FOXF1)
GO:0070884	regulation of calcineurin-NFAT signaling cascade	2	34	0.0584281	0.188474	ncbi_101115890(Camta1);ncbi_443318(IGF1)
GO:0010648	negative regulation of cell communication	25	1560	0.0586261	0.188991	ncbi_101102437(TGFBR3);ncbi_101103371(Lrrc15);ncbi_101106133(MUC1);ncbi_101109815(AXIN2);ncbi_101110180(LIF);ncbi_101110708(ELL3);ncbi_101110748(Gprc5a);ncbi_101111731(FLRT3);ncbi_101112083(SPRED3);ncbi_101113182(CNIH2);ncbi_101114869(ADRA1B);ncbi_101116547(PTPN18);ncbi_101117078(GRID2);ncbi_101117989(FKTN);ncbi_101118437(BMPER);ncbi_101119833(TNK1);ncbi_101120406(PICK1);ncbi_101121131(PTPN5);ncb…
GO:0045017	glycerolipid biosynthetic process	7	299	0.0588969	0.189741	ncbi_101109353(FGF1);ncbi_101111940(SH3YL1);ncbi_101117659(PNPLA3);ncbi_101119000(GPLD1);ncbi_101119394(GPAT3);ncbi_101119561(PLA2G12A);ncbi_101123096(PLEKHA3)
GO:0002920	regulation of humoral immune response	3	77	0.0595673	0.191653	ncbi_101109462(CCR7);ncbi_101112238(SPNS2);ncbi_101123372(FCER2)
GO:0061035	regulation of cartilage development	3	77	0.0595673	0.191653	ncbi_100303607(CCN2);ncbi_101109815(AXIN2);ncbi_101112238(SPNS2)
GO:0061326	renal tubule development	4	127	0.059681	0.191771	ncbi_101104155(SIX4);ncbi_101104666(SAV1);ncbi_101109353(FGF1);ncbi_101110180(LIF)
GO:1903729	regulation of plasma membrane organization	4	127	0.059681	0.191771	ncbi_101103080(Stac2);ncbi_101103371(Lrrc15);ncbi_101107111(RANGRF);ncbi_443453(CAMK2A)
GO:0006950	response to stress	70	5139	0.0597476	0.191862	MSTRG.5343(SETMAR);ncbi_100034672(PTX3);ncbi_100192429(HLF);ncbi_100303607(CCN2);ncbi_100529154(NUDT9);ncbi_100534645(UGT1A3);ncbi_101102437(TGFBR3);ncbi_101102530(VANGL2);ncbi_101102552(IL18R1);ncbi_101103258(FOXF1);ncbi_101103329(POSTN);ncbi_101103349(TRIM2);ncbi_101103355(CD83);ncbi_101103683(IRF7);ncbi_101103771(S100A12);ncbi_101104759(LRP11);ncbi_101105201(FFAR4);ncbi_101105798(CHST2);ncbi_1…
GO:0044262	cellular carbohydrate metabolic process	10	492	0.0598246	0.191985	ncbi_100534645(UGT1A3);ncbi_101106859(DHRS12);ncbi_101111950(SLC3A1);ncbi_101114869(ADRA1B);ncbi_101117925(CRPPA);ncbi_101117989(FKTN);ncbi_101119000(GPLD1);ncbi_443259(PER2);ncbi_443318(IGF1);ncbi_443406(IL6)
GO:0032970	regulation of actin filament-based process	9	427	0.0601222	0.192816	ncbi_100303607(CCN2);ncbi_101102530(VANGL2);ncbi_101107111(RANGRF);ncbi_101109462(CCR7);ncbi_101112521(RBM24);ncbi_101112949(STC1);ncbi_101120406(PICK1);ncbi_443498(EDN1);ncbi_497272(TEK)
GO:0065007	biological regulation	161	13045	0.0606709	0.194451	MSTRG.5343(SETMAR);ncbi_100034672(PTX3);ncbi_100192429(HLF);ncbi_100302348(PMP22);ncbi_100303607(CCN2);ncbi_100415773(ADAMTS1);ncbi_100534645(UGT1A3);ncbi_101101980(Tcf7);ncbi_101102072(NME1-1);ncbi_101102081(DOK4);ncbi_101102331(Lsr);ncbi_101102437(TGFBR3);ncbi_101102501(DOC2B);ncbi_101102530(VANGL2);ncbi_101102552(IL18R1);ncbi_101102734(LVRN);ncbi_101102773(MELTF);ncbi_101103080(Stac2);ncbi_101…
GO:0070997	neuron death	9	428	0.0608281	0.19483	ncbi_101103349(TRIM2);ncbi_101104155(SIX4);ncbi_101117078(GRID2);ncbi_101121018(MAP3K5);ncbi_101121131(PTPN5);ncbi_101122759(Nr4a3);ncbi_443218(FOS);ncbi_443318(IGF1);ncbi_443406(IL6)
GO:0035050	embryonic heart tube development	4	128	0.0610748	0.195369	ncbi_101102530(VANGL2);ncbi_101107111(RANGRF);ncbi_101112238(SPNS2);ncbi_101112521(RBM24)
GO:0045667	regulation of osteoblast differentiation	4	128	0.0610748	0.195369	ncbi_101109815(AXIN2);ncbi_101121943(CTHRC1);ncbi_443318(IGF1);ncbi_443406(IL6)
GO:0030001	metal ion transport	21	1270	0.0612629	0.195739	ncbi_100303607(CCN2);ncbi_101102773(MELTF);ncbi_101103080(Stac2);ncbi_101103490(ATP1B2);ncbi_101106371(Cacna1d);ncbi_101107111(RANGRF);ncbi_101109462(CCR7);ncbi_101112949(STC1);ncbi_101113902(RAB26);ncbi_101115511(CALCRL);ncbi_101115919(KCND3);ncbi_101117577(ABCC9);ncbi_101119015(ABCA1);ncbi_101119262(MRS2);ncbi_101119776(ABCC2);ncbi_101120296(ANK3);ncbi_101122496(ABCC1);ncbi_101123143(SCN1B);ncb…
GO:0042542	response to hydrogen peroxide	5	183	0.0612691	0.195739	ncbi_101119706(CYP1B1);ncbi_101121018(MAP3K5);ncbi_101122759(Nr4a3);ncbi_443406(IL6);ncbi_497274(CRYAB)
GO:0048260	positive regulation of receptor-mediated endocytosis	3	78	0.0614438	0.19585	ncbi_101109462(CCR7);ncbi_101120406(PICK1);ncbi_101121131(PTPN5)
GO:0007369	gastrulation	7	302	0.0614568	0.19585	ncbi_101102530(VANGL2);ncbi_101103258(FOXF1);ncbi_101108614(TENM4);ncbi_101115445(ITGA7);ncbi_101117548(COL11A1);ncbi_101122759(Nr4a3);ncbi_780505(IL1RN)
GO:0031639	plasminogen activation	2	35	0.0615111	0.19585	ncbi_101102773(MELTF);ncbi_101118332(PLAT)
GO:0042092	type 2 immune response	2	35	0.0615111	0.19585	ncbi_101114452(BCL6B);ncbi_443406(IL6)
GO:1990776	response to angiotensin	2	35	0.0615111	0.19585	ncbi_101113341(CA2);ncbi_443453(CAMK2A)
GO:0010959	regulation of metal ion transport	9	429	0.0615394	0.19585	ncbi_101103080(Stac2);ncbi_101103490(ATP1B2);ncbi_101106371(Cacna1d);ncbi_101107111(RANGRF);ncbi_101112949(STC1);ncbi_101120296(ANK3);ncbi_101123143(SCN1B);ncbi_443318(IGF1);ncbi_443453(CAMK2A)
GO:0032269	negative regulation of cellular protein metabolic process	22	1346	0.0621374	0.197506	ncbi_101103371(Lrrc15);ncbi_101104309(RASD2);ncbi_101105814(MYCN);ncbi_101109472(Dbndd2);ncbi_101110180(LIF);ncbi_101110748(Gprc5a);ncbi_101111731(FLRT3);ncbi_101112083(SPRED3);ncbi_101112521(RBM24);ncbi_101115925(IGF2BP2);ncbi_101117989(FKTN);ncbi_101118332(PLAT);ncbi_101121131(PTPN5);ncbi_101121774(NR2F1);ncbi_101123406(HIPK3);ncbi_106990878(CAMK2N2);ncbi_443163(RGS2);ncbi_443259(PER2);ncbi_443…
GO:0080134	regulation of response to stress	26	1645	0.0621391	0.197506	MSTRG.5343(SETMAR);ncbi_100303607(CCN2);ncbi_101102530(VANGL2);ncbi_101103258(FOXF1);ncbi_101103683(IRF7);ncbi_101103771(S100A12);ncbi_101105201(FFAR4);ncbi_101106133(MUC1);ncbi_101109462(CCR7);ncbi_101109815(AXIN2);ncbi_101110708(ELL3);ncbi_101111996(NECTIN2);ncbi_101114452(BCL6B);ncbi_101115047(MAP2K6);ncbi_101115086(TNIK);ncbi_101115511(CALCRL);ncbi_101117989(FKTN);ncbi_101118332(PLAT);ncbi_10…
GO:0071772	response to BMP	5	184	0.0624185	0.198103	ncbi_101102437(TGFBR3);ncbi_101103258(FOXF1);ncbi_101115919(KCND3);ncbi_101118437(BMPER);ncbi_101118965(TMEM100)
GO:0071773	cellular response to BMP stimulus	5	184	0.0624185	0.198103	ncbi_101102437(TGFBR3);ncbi_101103258(FOXF1);ncbi_101115919(KCND3);ncbi_101118437(BMPER);ncbi_101118965(TMEM100)
GO:0050905	neuromuscular process	4	129	0.0624857	0.198103	ncbi_101112153(FOXS1);ncbi_101115890(Camta1);ncbi_101117078(GRID2);ncbi_101122759(Nr4a3)
GO:2000177	regulation of neural precursor cell proliferation	4	129	0.0624857	0.198103	ncbi_101110708(ELL3);ncbi_101120942(ADGRG1);ncbi_105613317(Cend1);ncbi_443318(IGF1)
GO:0045860	positive regulation of protein kinase activity	11	563	0.0625344	0.198131	ncbi_101102530(VANGL2);ncbi_101103771(S100A12);ncbi_101109353(FGF1);ncbi_101109462(CCR7);ncbi_101109815(AXIN2);ncbi_101115047(MAP2K6);ncbi_101115086(TNIK);ncbi_101121018(MAP3K5);ncbi_443318(IGF1);ncbi_443498(EDN1);ncbi_780505(IL1RN)
GO:0071705	nitrogen compound transport	40	2727	0.0625875	0.198174	ncbi_101102331(Lsr);ncbi_101102501(DOC2B);ncbi_101103200(EXOC6);ncbi_101103249(SLC43A2);ncbi_101103329(POSTN);ncbi_101103771(S100A12);ncbi_101105201(FFAR4);ncbi_101106222(ADPRH);ncbi_101106371(Cacna1d);ncbi_101107111(RANGRF);ncbi_101108354(IL1RAP);ncbi_101109462(CCR7);ncbi_101109815(AXIN2);ncbi_101110180(LIF);ncbi_101111950(SLC3A1);ncbi_101112256(Lrrc32);ncbi_101113341(CA2);ncbi_101113902(RAB26);…
GO:0048588	developmental cell growth	7	304	0.0632009	0.199989	ncbi_101103329(POSTN);ncbi_101111731(FLRT3);ncbi_101114869(ADRA1B);ncbi_101120418(CCN4);ncbi_443163(RGS2);ncbi_443318(IGF1);ncbi_443498(EDN1)
GO:0042509	regulation of tyrosine phosphorylation of STAT protein	3	79	0.0633477	0.200073	ncbi_101110180(LIF);ncbi_443318(IGF1);ncbi_443406(IL6)
GO:0048701	embryonic cranial skeleton morphogenesis	3	79	0.0633477	0.200073	ncbi_101104155(SIX4);ncbi_101112238(SPNS2);ncbi_101112521(RBM24)
GO:2000738	positive regulation of stem cell differentiation	3	79	0.0633477	0.200073	ncbi_101109815(AXIN2);ncbi_101112521(RBM24);ncbi_101114604(SEMA3C)
GO:0009581	detection of external stimulus	5	185	0.0635801	0.20068	ncbi_101103258(FOXF1);ncbi_101108683(Tub);ncbi_101109774(OPN1LW);ncbi_101117548(COL11A1);ncbi_443318(IGF1)
GO:0045598	regulation of fat cell differentiation	4	130	0.0639138	0.200696	ncbi_101103843(CMLKR1);ncbi_101104666(SAV1);ncbi_443318(IGF1);ncbi_443406(IL6)
GO:0071887	leukocyte apoptotic process	4	130	0.0639138	0.200696	ncbi_101103683(IRF7);ncbi_101109462(CCR7);ncbi_101122759(Nr4a3);ncbi_443406(IL6)
GO:0044802	single-organism membrane organization	22	1351	0.0641432	0.200696	MSTRG.5343(SETMAR);ncbi_101102277(Zdhhc23);ncbi_101102501(DOC2B);ncbi_101103080(Stac2);ncbi_101103200(EXOC6);ncbi_101103365(PLSCR4);ncbi_101103371(Lrrc15);ncbi_101105662(GLDN);ncbi_101106222(ADPRH);ncbi_101107111(RANGRF);ncbi_101108683(Tub);ncbi_101113182(CNIH2);ncbi_101113902(RAB26);ncbi_101114289(SYNGR2);ncbi_101115086(TNIK);ncbi_101119015(ABCA1);ncbi_101120002(MAP1LC3C);ncbi_101120296(ANK3);nc…
GO:0051246	regulation of protein metabolic process	46	3209	0.0644513	0.200696	ncbi_100034672(PTX3);ncbi_100303607(CCN2);ncbi_101102081(DOK4);ncbi_101102530(VANGL2);ncbi_101102773(MELTF);ncbi_101103371(Lrrc15);ncbi_101103771(S100A12);ncbi_101104309(RASD2);ncbi_101105201(FFAR4);ncbi_101105814(MYCN);ncbi_101106133(MUC1);ncbi_101109353(FGF1);ncbi_101109462(CCR7);ncbi_101109472(Dbndd2);ncbi_101109815(AXIN2);ncbi_101110180(LIF);ncbi_101110748(Gprc5a);ncbi_101111731(FLRT3);ncbi_1…
GO:1903034	regulation of response to wounding	10	499	0.0644816	0.200696	ncbi_101103258(FOXF1);ncbi_101103771(S100A12);ncbi_101105201(FFAR4);ncbi_101109462(CCR7);ncbi_101114452(BCL6B);ncbi_101115511(CALCRL);ncbi_101118332(PLAT);ncbi_443406(IL6);ncbi_443498(EDN1);ncbi_497272(TEK)
GO:0002369	T cell cytokine production	2	36	0.0646485	0.200696	ncbi_101102552(IL18R1);ncbi_443406(IL6)
GO:0006573	valine metabolic process	2	36	0.0646485	0.200696	ncbi_101112687(ALDH3B1);ncbi_101120296(ANK3)
GO:0009082	branched-chain amino acid biosynthetic process	2	36	0.0646485	0.200696	ncbi_101106859(DHRS12);ncbi_101120296(ANK3)
GO:0009251	glucan catabolic process	2	36	0.0646485	0.200696	ncbi_101111950(SLC3A1);ncbi_101114869(ADRA1B)
GO:0017001	antibiotic catabolic process	2	36	0.0646485	0.200696	ncbi_100534645(UGT1A3);ncbi_101112687(ALDH3B1)
GO:0035066	positive regulation of histone acetylation	2	36	0.0646485	0.200696	ncbi_101106133(MUC1);ncbi_101110180(LIF)
GO:0035767	endothelial cell chemotaxis	2	36	0.0646485	0.200696	ncbi_101109353(FGF1);ncbi_101121578(Egr3)
GO:0048246	macrophage chemotaxis	2	36	0.0646485	0.200696	ncbi_101103843(CMLKR1);ncbi_101109462(CCR7)
GO:0048710	regulation of astrocyte differentiation	2	36	0.0646485	0.200696	ncbi_101105814(MYCN);ncbi_101110180(LIF)
GO:0050856	regulation of T cell receptor signaling pathway	2	36	0.0646485	0.200696	ncbi_101109462(CCR7);ncbi_101111996(NECTIN2)
GO:0060122	inner ear receptor stereocilium organization	2	36	0.0646485	0.200696	ncbi_101102530(VANGL2);ncbi_101121943(CTHRC1)
GO:0060292	long term synaptic depression	2	36	0.0646485	0.200696	ncbi_101117078(GRID2);ncbi_101120406(PICK1)
GO:0060317	cardiac epithelial to mesenchymal transition	2	36	0.0646485	0.200696	ncbi_101102437(TGFBR3);ncbi_101118965(TMEM100)
GO:0070670	response to interleukin-4	2	36	0.0646485	0.200696	ncbi_101101980(Tcf7);ncbi_780505(IL1RN)
GO:1902230	negative regulation of intrinsic apoptotic signaling pathway in response to DNA damage	2	36	0.0646485	0.200696	ncbi_101106133(MUC1);ncbi_101110708(ELL3)
GO:1902253	regulation of intrinsic apoptotic signaling pathway by p53 class mediator	2	36	0.0646485	0.200696	ncbi_101106133(MUC1);ncbi_101110708(ELL3)
GO:1903959	regulation of anion transmembrane transport	2	36	0.0646485	0.200696	ncbi_443163(RGS2);ncbi_443259(PER2)
GO:0007409	axonogenesis	12	635	0.0649797	0.200696	ncbi_101102081(DOK4);ncbi_101102530(VANGL2);ncbi_101103200(EXOC6);ncbi_101108614(TENM4);ncbi_101111731(FLRT3);ncbi_101114604(SEMA3C);ncbi_101117925(CRPPA);ncbi_101120296(ANK3);ncbi_101122407(EGR2);ncbi_101122759(Nr4a3);ncbi_101123143(SCN1B);ncbi_114108678(CNTN4)
GO:0001523	retinoid metabolic process	3	80	0.0652788	0.200696	ncbi_100534645(UGT1A3);ncbi_101119706(CYP1B1);ncbi_101122057(CRABP1)
GO:0010676	positive regulation of cellular carbohydrate metabolic process	3	80	0.0652788	0.200696	ncbi_101114869(ADRA1B);ncbi_101119000(GPLD1);ncbi_443318(IGF1)
GO:0032781	positive regulation of ATPase activity	3	80	0.0652788	0.200696	ncbi_101103490(ATP1B2);ncbi_101111237(DNAJC6);ncbi_443318(IGF1)
GO:0060135	maternal process involved in female pregnancy	3	80	0.0652788	0.200696	ncbi_101110180(LIF);ncbi_101112949(STC1);ncbi_443163(RGS2)
GO:0010906	regulation of glucose metabolic process	4	131	0.0653589	0.200696	ncbi_101114869(ADRA1B);ncbi_101119000(GPLD1);ncbi_443318(IGF1);ncbi_443406(IL6)
GO:0009792	embryo development ending in birth or egg hatching	17	989	0.0658675	0.200696	ncbi_101101980(Tcf7);ncbi_101102437(TGFBR3);ncbi_101102530(VANGL2);ncbi_101103258(FOXF1);ncbi_101104155(SIX4);ncbi_101105814(MYCN);ncbi_101109815(AXIN2);ncbi_101110180(LIF);ncbi_101112238(SPNS2);ncbi_101112521(RBM24);ncbi_101114604(SEMA3C);ncbi_101117548(COL11A1);ncbi_101118965(TMEM100);ncbi_101120426(LLGL2);ncbi_101121943(CTHRC1);ncbi_443318(IGF1);ncbi_443498(EDN1)
GO:0001649	osteoblast differentiation	5	187	0.0659398	0.200696	ncbi_101102437(TGFBR3);ncbi_101109815(AXIN2);ncbi_101121943(CTHRC1);ncbi_443318(IGF1);ncbi_443406(IL6)
GO:0042098	T cell proliferation	5	187	0.0659398	0.200696	ncbi_101109462(CCR7);ncbi_101112256(Lrrc32);ncbi_105613643(HHLA2);ncbi_443318(IGF1);ncbi_443406(IL6)
GO:0009991	response to extracellular stimulus	17	990	0.0663528	0.200696	ncbi_100192429(HLF);ncbi_100415773(ADAMTS1);ncbi_100534645(UGT1A3);ncbi_101103329(POSTN);ncbi_101104759(LRP11);ncbi_101112286(PHEX);ncbi_101112949(STC1);ncbi_101116983(PON1);ncbi_101117659(PNPLA3);ncbi_101119015(ABCA1);ncbi_101120002(MAP1LC3C);ncbi_101120406(PICK1);ncbi_101121018(MAP3K5);ncbi_443218(FOS);ncbi_443318(IGF1);ncbi_443406(IL6);ncbi_780505(IL1RN)
GO:0006631	fatty acid metabolic process	10	502	0.0665472	0.200696	ncbi_100534645(UGT1A3);ncbi_101105000(PTGR2);ncbi_101106859(DHRS12);ncbi_101116983(PON1);ncbi_101117659(PNPLA3);ncbi_101119706(CYP1B1);ncbi_101122759(Nr4a3);ncbi_114109131(INSIG2);ncbi_443259(PER2);ncbi_443498(EDN1)
GO:0016050	vesicle organization	9	436	0.0666678	0.200696	MSTRG.5343(SETMAR);ncbi_101102501(DOC2B);ncbi_101106133(MUC1);ncbi_101106222(ADPRH);ncbi_101111996(NECTIN2);ncbi_101113182(CNIH2);ncbi_101116432(ALS2CL);ncbi_101119015(ABCA1);ncbi_101121028(SYT14)
GO:0007422	peripheral nervous system development	4	132	0.0668211	0.200696	ncbi_100302348(PMP22);ncbi_101116915(ADGRG6);ncbi_101121578(Egr3);ncbi_101122407(EGR2)
GO:0050728	negative regulation of inflammatory response	4	132	0.0668211	0.200696	ncbi_101103258(FOXF1);ncbi_101105201(FFAR4);ncbi_101115511(CALCRL);ncbi_497272(TEK)
GO:0006643	membrane lipid metabolic process	6	247	0.0671529	0.200696	ncbi_101110093(CERS3);ncbi_101112238(SPNS2);ncbi_101112687(ALDH3B1);ncbi_101118590(STS);ncbi_101119000(GPLD1);ncbi_101119706(CYP1B1)
GO:0090276	regulation of peptide hormone secretion	6	247	0.0671529	0.200696	ncbi_101102501(DOC2B);ncbi_101106371(Cacna1d);ncbi_101110180(LIF);ncbi_101119000(GPLD1);ncbi_443259(PER2);ncbi_443318(IGF1)
GO:0046470	phosphatidylcholine metabolic process	3	81	0.0672367	0.200696	ncbi_101116983(PON1);ncbi_101119000(GPLD1);ncbi_101119561(PLA2G12A)
GO:0072088	nephron epithelium morphogenesis	3	81	0.0672367	0.200696	ncbi_101104155(SIX4);ncbi_101109353(FGF1);ncbi_101110180(LIF)
GO:0002036	regulation of L-glutamate transport	1	6	0.0672875	0.200696	ncbi_443259(PER2)
GO:0002430	complement receptor mediated signaling pathway	1	6	0.0672875	0.200696	ncbi_101119000(GPLD1)
GO:0002439	chronic inflammatory response to antigenic stimulus	1	6	0.0672875	0.200696	ncbi_780505(IL1RN)
GO:0002925	positive regulation of humoral immune response mediated by circulating immunoglobulin	1	6	0.0672875	0.200696	ncbi_101123372(FCER2)
GO:0007439	ectodermal digestive tract development	1	6	0.0672875	0.200696	ncbi_101103258(FOXF1)
GO:0009804	coumarin metabolic process	1	6	0.0672875	0.200696	ncbi_100534645(UGT1A3)
GO:0010037	response to carbon dioxide	1	6	0.0672875	0.200696	ncbi_101113341(CA2)
GO:0010496	intercellular transport	1	6	0.0672875	0.200696	ncbi_101106133(MUC1)
GO:0010753	positive regulation of cGMP-mediated signaling	1	6	0.0672875	0.200696	ncbi_101123436(NPR1)
GO:0010887	negative regulation of cholesterol storage	1	6	0.0672875	0.200696	ncbi_101119015(ABCA1)
GO:0015694	mercury ion transport	1	6	0.0672875	0.200696	ncbi_101119776(ABCC2)
GO:0015705	iodide transport	1	6	0.0672875	0.200696	ncbi_101122868(TG)
GO:0015722	canalicular bile acid transport	1	6	0.0672875	0.200696	ncbi_101119776(ABCC2)
GO:0030538	embryonic genitalia morphogenesis	1	6	0.0672875	0.200696	ncbi_101101980(Tcf7)
GO:0030910	olfactory placode formation	1	6	0.0672875	0.200696	ncbi_101104155(SIX4)
GO:0031117	positive regulation of microtubule depolymerization	1	6	0.0672875	0.200696	ncbi_101111294(STMN2)
GO:0032489	regulation of Cdc42 protein signal transduction	1	6	0.0672875	0.200696	ncbi_101119015(ABCA1)
GO:0032713	negative regulation of interleukin-4 production	1	6	0.0672875	0.200696	ncbi_101103355(CD83)
GO:0035926	chemokine (C-C motif) ligand 2 secretion	1	6	0.0672875	0.200696	ncbi_101103329(POSTN)
GO:0036476	neuron death in response to hydrogen peroxide	1	6	0.0672875	0.200696	ncbi_101122759(Nr4a3)
GO:0036514	dopaminergic neuron axon guidance	1	6	0.0672875	0.200696	ncbi_101102530(VANGL2)
GO:0038027	apolipoprotein A-I-mediated signaling pathway	1	6	0.0672875	0.200696	ncbi_101119015(ABCA1)
GO:0042938	dipeptide transport	1	6	0.0672875	0.200696	ncbi_101113341(CA2)
GO:0043305	negative regulation of mast cell degranulation	1	6	0.0672875	0.200696	ncbi_101103258(FOXF1)
GO:0043704	photoreceptor cell fate specification	1	6	0.0672875	0.200696	ncbi_101104666(SAV1)
GO:0043952	protein transport by the Sec complex	1	6	0.0672875	0.200696	ncbi_100302348(PMP22)
GO:0044336	canonical Wnt signaling pathway involved in negative regulation of apoptotic process	1	6	0.0672875	0.200696	ncbi_101101980(Tcf7)
GO:0045819	positive regulation of glycogen catabolic process	1	6	0.0672875	0.200696	ncbi_101114869(ADRA1B)
GO:0051771	negative regulation of nitric-oxide synthase biosynthetic process	1	6	0.0672875	0.200696	ncbi_443498(EDN1)
GO:0052185	modification of structure of other organism involved in symbiotic interaction	1	6	0.0672875	0.200696	ncbi_101106133(MUC1)
GO:0052188	modification of cellular component in other organism involved in symbiotic interaction	1	6	0.0672875	0.200696	ncbi_101106133(MUC1)
GO:0060267	positive regulation of respiratory burst	1	6	0.0672875	0.200696	ncbi_101108939(CAMK1D)
GO:0060676	ureteric bud formation	1	6	0.0672875	0.200696	ncbi_101104155(SIX4)
GO:0061197	fungiform papilla morphogenesis	1	6	0.0672875	0.200696	ncbi_101104155(SIX4)
GO:0061304	retinal blood vessel morphogenesis	1	6	0.0672875	0.200696	ncbi_101119706(CYP1B1)
GO:0070945	neutrophil mediated killing of gram-negative bacterium	1	6	0.0672875	0.200696	ncbi_101115409(TUSC2)
GO:0071603	endothelial cell-cell adhesion	1	6	0.0672875	0.200696	ncbi_101119706(CYP1B1)
GO:0072602	interleukin-4 secretion	1	6	0.0672875	0.200696	ncbi_101108354(IL1RAP)
GO:0072708	response to sorbitol	1	6	0.0672875	0.200696	ncbi_101115047(MAP2K6)
GO:0086029	Purkinje myocyte to ventricular cardiac muscle cell signaling	1	6	0.0672875	0.200696	ncbi_101123143(SCN1B)
GO:0086068	Purkinje myocyte to ventricular cardiac muscle cell communication	1	6	0.0672875	0.200696	ncbi_101123143(SCN1B)
GO:0090088	regulation of oligopeptide transport	1	6	0.0672875	0.200696	ncbi_101113341(CA2)
GO:0090089	regulation of dipeptide transport	1	6	0.0672875	0.200696	ncbi_101113341(CA2)
GO:0090131	mesenchyme migration	1	6	0.0672875	0.200696	ncbi_101103258(FOXF1)
GO:0097070	ductus arteriosus closure	1	6	0.0672875	0.200696	ncbi_101103258(FOXF1)
GO:1901608	regulation of vesicle transport along microtubule	1	6	0.0672875	0.200696	ncbi_101113182(CNIH2)
GO:1903207	regulation of hydrogen peroxide-induced neuron death	1	6	0.0672875	0.200696	ncbi_101122759(Nr4a3)
GO:1903208	negative regulation of hydrogen peroxide-induced neuron death	1	6	0.0672875	0.200696	ncbi_101122759(Nr4a3)
GO:1903406	regulation of sodium:potassium-exchanging ATPase activity	1	6	0.0672875	0.200696	ncbi_443318(IGF1)
GO:1904017	cellular response to Thyroglobulin triiodothyronine	1	6	0.0672875	0.200696	ncbi_443318(IGF1)
GO:1904938	planar cell polarity pathway involved in axon guidance	1	6	0.0672875	0.200696	ncbi_101102530(VANGL2)
GO:2000669	negative regulation of dendritic cell apoptotic process	1	6	0.0672875	0.200696	ncbi_101109462(CCR7)
GO:0000041	transition metal ion transport	7	309	0.0676922	0.201496	ncbi_101102773(MELTF);ncbi_101113902(RAB26);ncbi_101117577(ABCC9);ncbi_101119015(ABCA1);ncbi_101119776(ABCC2);ncbi_101122496(ABCC1);ncbi_105605850(ABCA3)
GO:0010574	regulation of vascular endothelial growth factor production	2	37	0.0678386	0.201496	ncbi_101119706(CYP1B1);ncbi_443406(IL6)
GO:0043114	regulation of vascular permeability	2	37	0.0678386	0.201496	ncbi_101123436(NPR1);ncbi_497272(TEK)
GO:0044247	cellular polysaccharide catabolic process	2	37	0.0678386	0.201496	ncbi_101111950(SLC3A1);ncbi_101114869(ADRA1B)
GO:0051953	negative regulation of amine transport	2	37	0.0678386	0.201496	ncbi_443163(RGS2);ncbi_780505(IL1RN)
GO:0060351	cartilage development involved in endochondral bone morphogenesis	2	37	0.0678386	0.201496	ncbi_101109815(AXIN2);ncbi_101112949(STC1)
GO:0090218	positive regulation of lipid kinase activity	2	37	0.0678386	0.201496	ncbi_101109462(CCR7);ncbi_497272(TEK)
GO:0006959	humoral immune response	6	248	0.06819	0.202313	ncbi_101103355(CD83);ncbi_101103771(S100A12);ncbi_101109462(CCR7);ncbi_101112238(SPNS2);ncbi_101123372(FCER2);ncbi_443406(IL6)
GO:0051258	protein polymerization	8	373	0.068195	0.202313	ncbi_101107111(RANGRF);ncbi_101109462(CCR7);ncbi_101111294(STMN2);ncbi_101111467(GAS7);ncbi_101117308(DES);ncbi_101120406(PICK1);ncbi_105609865(TUBB4A);ncbi_443163(RGS2)
GO:0002705	positive regulation of leukocyte mediated immunity	4	133	0.0683001	0.202505	ncbi_101102552(IL18R1);ncbi_101111996(NECTIN2);ncbi_101123372(FCER2);ncbi_443406(IL6)
GO:0070555	response to interleukin-1	5	189	0.068348	0.202526	ncbi_101108354(IL1RAP);ncbi_101119776(ABCC2);ncbi_443406(IL6);ncbi_443498(EDN1);ncbi_780505(IL1RN)
GO:0009612	response to mechanical stimulus	7	310	0.068613	0.203191	ncbi_101103329(POSTN);ncbi_101104759(LRP11);ncbi_101117548(COL11A1);ncbi_443218(FOS);ncbi_443318(IGF1);ncbi_443406(IL6);ncbi_443498(EDN1)
GO:0002764	immune response-regulating signaling pathway	9	439	0.068946	0.203902	ncbi_101103683(IRF7);ncbi_101106133(MUC1);ncbi_101109462(CCR7);ncbi_101111996(NECTIN2);ncbi_101115047(MAP2K6);ncbi_101119000(GPLD1);ncbi_101119239(NFATC2);ncbi_101122759(Nr4a3);ncbi_443218(FOS)
GO:0003151	outflow tract morphogenesis	3	82	0.0692212	0.203902	ncbi_101102437(TGFBR3);ncbi_101102530(VANGL2);ncbi_101114604(SEMA3C)
GO:0007260	tyrosine phosphorylation of STAT protein	3	82	0.0692212	0.203902	ncbi_101110180(LIF);ncbi_443318(IGF1);ncbi_443406(IL6)
GO:0009620	response to fungus	3	82	0.0692212	0.203902	ncbi_100034672(PTX3);ncbi_101103771(S100A12);ncbi_443406(IL6)
GO:0014015	positive regulation of gliogenesis	3	82	0.0692212	0.203902	ncbi_101108614(TENM4);ncbi_101110180(LIF);ncbi_443318(IGF1)
GO:0032418	lysosome localization	3	82	0.0692212	0.203902	ncbi_101103258(FOXF1);ncbi_101103771(S100A12);ncbi_101122759(Nr4a3)
GO:0045638	negative regulation of myeloid cell differentiation	3	82	0.0692212	0.203902	ncbi_101102072(NME1-1);ncbi_101118781(LRRC17);ncbi_554333(MAFB)
GO:0060415	muscle tissue morphogenesis	3	82	0.0692212	0.203902	ncbi_101102437(TGFBR3);ncbi_101102530(VANGL2);ncbi_101117548(COL11A1)
GO:0090630	activation of GTPase activity	3	82	0.0692212	0.203902	ncbi_101106222(ADPRH);ncbi_101107985(PLEKHG4);ncbi_101109462(CCR7)
GO:0008217	regulation of blood pressure	5	190	0.0695703	0.204688	ncbi_101102734(LVRN);ncbi_101103329(POSTN);ncbi_101114869(ADRA1B);ncbi_101123436(NPR1);ncbi_443498(EDN1)
GO:0050773	regulation of dendrite development	5	190	0.0695703	0.204688	ncbi_101104666(SAV1);ncbi_101108354(IL1RAP);ncbi_101108939(CAMK1D);ncbi_101113454(NGEF);ncbi_101115086(TNIK)
GO:0018107	peptidyl-threonine phosphorylation	4	134	0.0697961	0.205232	ncbi_101103094(DCLK2);ncbi_101108939(CAMK1D);ncbi_101123406(HIPK3);ncbi_443453(CAMK2A)
GO:0006650	glycerophospholipid metabolic process	8	375	0.0698708	0.20533	ncbi_101109353(FGF1);ncbi_101111940(SH3YL1);ncbi_101116983(PON1);ncbi_101117659(PNPLA3);ncbi_101119000(GPLD1);ncbi_101119394(GPAT3);ncbi_101119561(PLA2G12A);ncbi_101123096(PLEKHA3)
GO:0050702	interleukin-1 beta secretion	2	38	0.0710797	0.208392	ncbi_101109462(CCR7);ncbi_101119015(ABCA1)
GO:0051150	regulation of smooth muscle cell differentiation	2	38	0.0710797	0.208392	ncbi_101103258(FOXF1);ncbi_101119239(NFATC2)
GO:0055026	negative regulation of cardiac muscle tissue development	2	38	0.0710797	0.208392	ncbi_101104666(SAV1);ncbi_443163(RGS2)
GO:1903672	positive regulation of sprouting angiogenesis	2	38	0.0710797	0.208392	ncbi_101109353(FGF1);ncbi_101118437(BMPER)
GO:0045685	regulation of glial cell differentiation	3	83	0.0712321	0.208471	ncbi_101105814(MYCN);ncbi_101108614(TENM4);ncbi_101110180(LIF)
GO:0060113	inner ear receptor cell differentiation	3	83	0.0712321	0.208471	ncbi_101102530(VANGL2);ncbi_101105814(MYCN);ncbi_101121943(CTHRC1)
GO:0072028	nephron morphogenesis	3	83	0.0712321	0.208471	ncbi_101104155(SIX4);ncbi_101109353(FGF1);ncbi_101110180(LIF)
GO:0006081	cellular aldehyde metabolic process	4	136	0.0728384	0.212922	ncbi_101107657(HYI);ncbi_101112687(ALDH3B1);ncbi_101117925(CRPPA);ncbi_101119706(CYP1B1)
GO:0019218	regulation of steroid metabolic process	4	136	0.0728384	0.212922	ncbi_100534645(UGT1A3);ncbi_101109353(FGF1);ncbi_114109131(INSIG2);ncbi_443318(IGF1)
GO:0007417	central nervous system development	20	1224	0.0734081	0.214462	ncbi_101102072(NME1-1);ncbi_101102530(VANGL2);ncbi_101103094(DCLK2);ncbi_101105570(HAPLN4);ncbi_101105814(MYCN);ncbi_101108614(TENM4);ncbi_101110180(LIF);ncbi_101117078(GRID2);ncbi_101117925(CRPPA);ncbi_101120942(ADGRG1);ncbi_101121774(NR2F1);ncbi_101122407(EGR2);ncbi_101122759(Nr4a3);ncbi_101122761(GTDC1);ncbi_101123143(SCN1B);ncbi_105613317(Cend1);ncbi_114108678(CNTN4);ncbi_443163(RGS2);ncbi_44…
GO:0002429	immune response-activating cell surface receptor signaling pathway	6	253	0.0735151	0.214523	ncbi_101106133(MUC1);ncbi_101109462(CCR7);ncbi_101111996(NECTIN2);ncbi_101119000(GPLD1);ncbi_101119239(NFATC2);ncbi_101122759(Nr4a3)
GO:0002460	adaptive immune response based on somatic recombination of immune receptors built from immunoglobulin superfamily domains	6	253	0.0735151	0.214523	ncbi_101102552(IL18R1);ncbi_101103683(IRF7);ncbi_101109462(CCR7);ncbi_101111996(NECTIN2);ncbi_101123372(FCER2);ncbi_443406(IL6)
GO:0032870	cellular response to hormone stimulus	15	861	0.0740529	0.214944	ncbi_100415773(ADAMTS1);ncbi_100534645(UGT1A3);ncbi_101112286(PHEX);ncbi_101112949(STC1);ncbi_101113341(CA2);ncbi_101118332(PLAT);ncbi_101119000(GPLD1);ncbi_101119776(ABCC2);ncbi_101121774(NR2F1);ncbi_101122759(Nr4a3);ncbi_443218(FOS);ncbi_443318(IGF1);ncbi_443406(IL6);ncbi_443453(CAMK2A);ncbi_443498(EDN1)
GO:0002053	positive regulation of mesenchymal cell proliferation	2	39	0.0743703	0.214944	ncbi_101103258(FOXF1);ncbi_101105814(MYCN)
GO:0006692	prostanoid metabolic process	2	39	0.0743703	0.214944	ncbi_101105000(PTGR2);ncbi_443498(EDN1)
GO:0006693	prostaglandin metabolic process	2	39	0.0743703	0.214944	ncbi_101105000(PTGR2);ncbi_443498(EDN1)
GO:0010831	positive regulation of myotube differentiation	2	39	0.0743703	0.214944	ncbi_101112521(RBM24);ncbi_101119239(NFATC2)
GO:0021696	cerebellar cortex morphogenesis	2	39	0.0743703	0.214944	ncbi_101117078(GRID2);ncbi_105613317(Cend1)
GO:0035774	positive regulation of insulin secretion involved in cellular response to glucose stimulus	2	39	0.0743703	0.214944	ncbi_101106371(Cacna1d);ncbi_101119000(GPLD1)
GO:0045987	positive regulation of smooth muscle contraction	2	39	0.0743703	0.214944	ncbi_101114869(ADRA1B);ncbi_443498(EDN1)
GO:0051482	positive regulation of cytosolic calcium ion concentration involved in phospholipase C-activating G-protein coupled signaling pathway	2	39	0.0743703	0.214944	ncbi_101110677(F2RL2);ncbi_443498(EDN1)
GO:0090162	establishment of epithelial cell polarity	2	39	0.0743703	0.214944	ncbi_101102530(VANGL2);ncbi_101103258(FOXF1)
GO:2001024	negative regulation of response to drug	2	39	0.0743703	0.214944	ncbi_101122759(Nr4a3);ncbi_443163(RGS2)
GO:0003014	renal system process	4	137	0.0743845	0.214944	ncbi_101112949(STC1);ncbi_101119776(ABCC2);ncbi_101123436(NPR1);ncbi_443498(EDN1)
GO:0051928	positive regulation of calcium ion transport	4	137	0.0743845	0.214944	ncbi_101103080(Stac2);ncbi_101106371(Cacna1d);ncbi_101112949(STC1);ncbi_443453(CAMK2A)
GO:0031667	response to nutrient levels	16	935	0.0752345	0.214944	ncbi_100192429(HLF);ncbi_100415773(ADAMTS1);ncbi_100534645(UGT1A3);ncbi_101103329(POSTN);ncbi_101104759(LRP11);ncbi_101112286(PHEX);ncbi_101112949(STC1);ncbi_101116983(PON1);ncbi_101117659(PNPLA3);ncbi_101119015(ABCA1);ncbi_101120002(MAP1LC3C);ncbi_101120406(PICK1);ncbi_101121018(MAP3K5);ncbi_443318(IGF1);ncbi_443406(IL6);ncbi_780505(IL1RN)
GO:0019226	transmission of nerve impulse	3	85	0.075332	0.214944	ncbi_101120296(ANK3);ncbi_101123143(SCN1B);ncbi_443406(IL6)
GO:0019229	regulation of vasoconstriction	3	85	0.075332	0.214944	ncbi_101114869(ADRA1B);ncbi_443259(PER2);ncbi_443498(EDN1)
GO:0048546	digestive tract morphogenesis	3	85	0.075332	0.214944	ncbi_101101980(Tcf7);ncbi_101102530(VANGL2);ncbi_101103258(FOXF1)
GO:0001818	negative regulation of cytokine production	6	255	0.0757101	0.214944	ncbi_101103355(CD83);ncbi_101103843(CMLKR1);ncbi_101105201(FFAR4);ncbi_101112256(Lrrc32);ncbi_101115409(TUSC2);ncbi_443406(IL6)
GO:0006855	drug transmembrane transport	5	195	0.0758621	0.214944	ncbi_101117577(ABCC9);ncbi_101119015(ABCA1);ncbi_101119776(ABCC2);ncbi_101122496(ABCC1);ncbi_105605850(ABCA3)
GO:0034767	positive regulation of ion transmembrane transport	5	195	0.0758621	0.214944	ncbi_101103080(Stac2);ncbi_101103490(ATP1B2);ncbi_101112949(STC1);ncbi_101120296(ANK3);ncbi_443318(IGF1)
GO:0006112	energy reserve metabolic process	4	138	0.0759473	0.214944	ncbi_101111950(SLC3A1);ncbi_101114869(ADRA1B);ncbi_443259(PER2);ncbi_443318(IGF1)
GO:0022604	regulation of cell morphogenesis	13	723	0.0764351	0.214944	ncbi_101102437(TGFBR3);ncbi_101102773(MELTF);ncbi_101103329(POSTN);ncbi_101104666(SAV1);ncbi_101109815(AXIN2);ncbi_101110180(LIF);ncbi_101110708(ELL3);ncbi_101111467(GAS7);ncbi_101113454(NGEF);ncbi_101115086(TNIK);ncbi_101115445(ITGA7);ncbi_101120426(LLGL2);ncbi_443406(IL6)
GO:0002685	regulation of leukocyte migration	5	196	0.0771564	0.214944	ncbi_101103843(CMLKR1);ncbi_101108939(CAMK1D);ncbi_101109462(CCR7);ncbi_443406(IL6);ncbi_443498(EDN1)
GO:0051271	negative regulation of cellular component movement	7	319	0.0772386	0.214944	ncbi_101102437(TGFBR3);ncbi_101112949(STC1);ncbi_101113182(CNIH2);ncbi_101119706(CYP1B1);ncbi_101120426(LLGL2);ncbi_101120942(ADGRG1);ncbi_780505(IL1RN)
GO:0042306	regulation of protein import into nucleus	4	139	0.0775265	0.214944	ncbi_101121131(PTPN5);ncbi_443318(IGF1);ncbi_443406(IL6);ncbi_497272(TEK)
GO:0006915	apoptotic process	32	2147	0.0776041	0.214944	ncbi_100303607(CCN2);ncbi_101101980(Tcf7);ncbi_101102072(NME1-1);ncbi_101102437(TGFBR3);ncbi_101103349(TRIM2);ncbi_101103683(IRF7);ncbi_101104155(SIX4);ncbi_101104666(SAV1);ncbi_101105201(FFAR4);ncbi_101106133(MUC1);ncbi_101108939(CAMK1D);ncbi_101109462(CCR7);ncbi_101109768(PNMA2);ncbi_101110708(ELL3);ncbi_101113454(NGEF);ncbi_101115047(MAP2K6);ncbi_101115086(TNIK);ncbi_101117078(GRID2);ncbi_1011…
GO:0014037	Schwann cell differentiation	2	40	0.0777088	0.214944	ncbi_101116915(ADGRG6);ncbi_101122407(EGR2)
GO:0031112	positive regulation of microtubule polymerization or depolymerization	2	40	0.0777088	0.214944	ncbi_101111294(STMN2);ncbi_443163(RGS2)
GO:0070873	regulation of glycogen metabolic process	2	40	0.0777088	0.214944	ncbi_101114869(ADRA1B);ncbi_443318(IGF1)
GO:0090313	regulation of protein targeting to membrane	2	40	0.0777088	0.214944	MSTRG.5343(SETMAR);ncbi_101120296(ANK3)
GO:2000758	positive regulation of peptidyl-lysine acetylation	2	40	0.0777088	0.214944	ncbi_101106133(MUC1);ncbi_101110180(LIF)
GO:0034220	ion transmembrane transport	23	1458	0.077967	0.214944	ncbi_100302348(PMP22);ncbi_101103080(Stac2);ncbi_101103249(SLC43A2);ncbi_101103490(ATP1B2);ncbi_101106371(Cacna1d);ncbi_101107111(RANGRF);ncbi_101109462(CCR7);ncbi_101111950(SLC3A1);ncbi_101112949(STC1);ncbi_101113182(CNIH2);ncbi_101115919(KCND3);ncbi_101117078(GRID2);ncbi_101117577(ABCC9);ncbi_101119015(ABCA1);ncbi_101119262(MRS2);ncbi_101119776(ABCC2);ncbi_101120296(ANK3);ncbi_101121458(SLC25A2…
GO:0002606	positive regulation of dendritic cell antigen processing and presentation	1	7	0.0780555	0.214944	ncbi_101109462(CCR7)
GO:0003100	regulation of systemic arterial blood pressure by endothelin	1	7	0.0780555	0.214944	ncbi_443498(EDN1)
GO:0003402	planar cell polarity pathway involved in axis elongation	1	7	0.0780555	0.214944	ncbi_101102530(VANGL2)
GO:0008300	isoprenoid catabolic process	1	7	0.0780555	0.214944	ncbi_101122057(CRABP1)
GO:0016191	synaptic vesicle uncoating	1	7	0.0780555	0.214944	ncbi_101111237(DNAJC6)
GO:0019288	isopentenyl diphosphate biosynthetic process, methylerythritol 4-phosphate pathway	1	7	0.0780555	0.214944	ncbi_101117925(CRPPA)
GO:0021578	hindbrain maturation	1	7	0.0780555	0.214944	ncbi_105613317(Cend1)
GO:0021626	central nervous system maturation	1	7	0.0780555	0.214944	ncbi_105613317(Cend1)
GO:0021648	vestibulocochlear nerve morphogenesis	1	7	0.0780555	0.214944	ncbi_443318(IGF1)
GO:0032762	mast cell cytokine production	1	7	0.0780555	0.214944	ncbi_101122759(Nr4a3)
GO:0034059	response to anoxia	1	7	0.0780555	0.214944	ncbi_100303607(CCN2)
GO:0034127	regulation of MyD88-independent toll-like receptor signaling pathway	1	7	0.0780555	0.214944	ncbi_101103683(IRF7)
GO:0034316	negative regulation of Arp2/3 complex-mediated actin nucleation	1	7	0.0780555	0.214944	ncbi_101120406(PICK1)
GO:0035655	interleukin-18-mediated signaling pathway	1	7	0.0780555	0.214944	ncbi_101102552(IL18R1)
GO:0035726	common myeloid progenitor cell proliferation	1	7	0.0780555	0.214944	ncbi_101122759(Nr4a3)
GO:0035766	cell chemotaxis to fibroblast growth factor	1	7	0.0780555	0.214944	ncbi_101109353(FGF1)
GO:0035768	endothelial cell chemotaxis to fibroblast growth factor	1	7	0.0780555	0.214944	ncbi_101109353(FGF1)
GO:0036155	acylglycerol acyl-chain remodeling	1	7	0.0780555	0.214944	ncbi_101117659(PNPLA3)
GO:0038042	dimeric G-protein coupled receptor signaling pathway	1	7	0.0780555	0.214944	ncbi_101115511(CALCRL)
GO:0042363	fat-soluble vitamin catabolic process	1	7	0.0780555	0.214944	ncbi_101122057(CRABP1)
GO:0043385	mycotoxin metabolic process	1	7	0.0780555	0.214944	ncbi_101103554(MFNG)
GO:0044359	modulation of molecular function in other organism	1	7	0.0780555	0.214944	ncbi_100034672(PTX3)
GO:0044362	negative regulation of molecular function in other organism	1	7	0.0780555	0.214944	ncbi_100034672(PTX3)
GO:0044691	tooth eruption	1	7	0.0780555	0.214944	ncbi_100415773(ADAMTS1)
GO:0045465	R8 cell differentiation	1	7	0.0780555	0.214944	ncbi_101104666(SAV1)
GO:0045630	positive regulation of T-helper 2 cell differentiation	1	7	0.0780555	0.214944	ncbi_443406(IL6)
GO:0045919	positive regulation of cytolysis	1	7	0.0780555	0.214944	ncbi_101119000(GPLD1)
GO:0048073	regulation of eye pigmentation	1	7	0.0780555	0.214944	ncbi_101112238(SPNS2)
GO:0048539	bone marrow development	1	7	0.0780555	0.214944	ncbi_101118781(LRRC17)
GO:0048919	posterior lateral line neuromast development	1	7	0.0780555	0.214944	ncbi_101120426(LLGL2)
GO:0050787	detoxification of mercury ion	1	7	0.0780555	0.214944	ncbi_101119776(ABCC2)
GO:0051461	positive regulation of corticotropin secretion	1	7	0.0780555	0.214944	ncbi_101110180(LIF)
GO:0052204	negative regulation of molecular function in other organism involved in symbiotic interaction	1	7	0.0780555	0.214944	ncbi_100034672(PTX3)
GO:0052205	modulation of molecular function in other organism involved in symbiotic interaction	1	7	0.0780555	0.214944	ncbi_100034672(PTX3)
GO:0052695	cellular glucuronidation	1	7	0.0780555	0.214944	ncbi_100534645(UGT1A3)
GO:0060024	rhythmic synaptic transmission	1	7	0.0780555	0.214944	ncbi_443498(EDN1)
GO:0060087	relaxation of vascular smooth muscle	1	7	0.0780555	0.214944	ncbi_443163(RGS2)
GO:0060279	positive regulation of ovulation	1	7	0.0780555	0.214944	ncbi_101118332(PLAT)
GO:0060318	definitive erythrocyte differentiation	1	7	0.0780555	0.214944	ncbi_101102437(TGFBR3)
GO:0060372	regulation of atrial cardiac muscle cell membrane repolarization	1	7	0.0780555	0.214944	ncbi_101106371(Cacna1d)
GO:0060510	Type II pneumocyte differentiation	1	7	0.0780555	0.214944	ncbi_443318(IGF1)
GO:0060526	prostate glandular acinus morphogenesis	1	7	0.0780555	0.214944	ncbi_443318(IGF1)
GO:0060527	prostate epithelial cord arborization involved in prostate glandular acinus morphogenesis	1	7	0.0780555	0.214944	ncbi_443318(IGF1)
GO:0060664	epithelial cell proliferation involved in salivary gland morphogenesis	1	7	0.0780555	0.214944	ncbi_443406(IL6)
GO:0060842	arterial endothelial cell differentiation	1	7	0.0780555	0.214944	ncbi_101118965(TMEM100)
GO:0061055	myotome development	1	7	0.0780555	0.214944	ncbi_101104155(SIX4)
GO:0061181	regulation of chondrocyte development	1	7	0.0780555	0.214944	ncbi_101109815(AXIN2)
GO:0061196	fungiform papilla development	1	7	0.0780555	0.214944	ncbi_101104155(SIX4)
GO:0070345	negative regulation of fat cell proliferation	1	7	0.0780555	0.214944	ncbi_443259(PER2)
GO:0071000	response to magnetism	1	7	0.0780555	0.214944	ncbi_443318(IGF1)
GO:0071699	olfactory placode morphogenesis	1	7	0.0780555	0.214944	ncbi_101104155(SIX4)
GO:0071873	response to norepinephrine	1	7	0.0780555	0.214944	ncbi_780505(IL1RN)
GO:0071877	regulation of adrenergic receptor signaling pathway	1	7	0.0780555	0.214944	ncbi_443163(RGS2)
GO:0072257	metanephric nephron tubule epithelial cell differentiation	1	7	0.0780555	0.214944	ncbi_101110180(LIF)
GO:0072307	regulation of metanephric nephron tubule epithelial cell differentiation	1	7	0.0780555	0.214944	ncbi_101110180(LIF)
GO:0086028	bundle of His cell to Purkinje myocyte signaling	1	7	0.0780555	0.214944	ncbi_101107111(RANGRF)
GO:0086043	bundle of His cell action potential	1	7	0.0780555	0.214944	ncbi_101107111(RANGRF)
GO:0090522	vesicle tethering involved in exocytosis	1	7	0.0780555	0.214944	ncbi_101103200(EXOC6)
GO:0097623	potassium ion export across plasma membrane	1	7	0.0780555	0.214944	ncbi_101115919(KCND3)
GO:0098915	membrane repolarization during ventricular cardiac muscle cell action potential	1	7	0.0780555	0.214944	ncbi_101115919(KCND3)
GO:0099560	synaptic membrane adhesion	1	7	0.0780555	0.214944	ncbi_101111731(FLRT3)
GO:0099612	protein localization to axon	1	7	0.0780555	0.214944	ncbi_101120296(ANK3)
GO:1900454	positive regulation of long term synaptic depression	1	7	0.0780555	0.214944	ncbi_101117078(GRID2)
GO:1902338	negative regulation of apoptotic process involved in morphogenesis	1	7	0.0780555	0.214944	ncbi_101102437(TGFBR3)
GO:1903955	positive regulation of protein targeting to mitochondrion	1	7	0.0780555	0.214944	ncbi_101121131(PTPN5)
GO:1904847	regulation of cell chemotaxis to fibroblast growth factor	1	7	0.0780555	0.214944	ncbi_101109353(FGF1)
GO:2000544	regulation of endothelial cell chemotaxis to fibroblast growth factor	1	7	0.0780555	0.214944	ncbi_101109353(FGF1)
GO:2000551	regulation of T-helper 2 cell cytokine production	1	7	0.0780555	0.214944	ncbi_443406(IL6)
GO:2000698	positive regulation of epithelial cell differentiation involved in kidney development	1	7	0.0780555	0.214944	ncbi_101110180(LIF)
GO:2001016	positive regulation of skeletal muscle cell differentiation	1	7	0.0780555	0.214944	ncbi_101112521(RBM24)
GO:0016049	cell growth	12	656	0.078466	0.215955	ncbi_100303607(CCN2);ncbi_101103329(POSTN);ncbi_101111731(FLRT3);ncbi_101112689(KAZALD1);ncbi_101114869(ADRA1B);ncbi_101119833(TNK1);ncbi_101120418(CCN4);ncbi_101123436(NPR1);ncbi_443163(RGS2);ncbi_443318(IGF1);ncbi_443498(EDN1);ncbi_497274(CRYAB)
GO:0002700	regulation of production of molecular mediator of immune response	4	140	0.0791222	0.217641	ncbi_101102552(IL18R1);ncbi_101122759(Nr4a3);ncbi_443406(IL6);ncbi_497272(TEK)
GO:0051247	positive regulation of protein metabolic process	28	1842	0.079318	0.218059	ncbi_100303607(CCN2);ncbi_101102081(DOK4);ncbi_101102530(VANGL2);ncbi_101102773(MELTF);ncbi_101103771(S100A12);ncbi_101104309(RASD2);ncbi_101105201(FFAR4);ncbi_101106133(MUC1);ncbi_101109353(FGF1);ncbi_101109462(CCR7);ncbi_101109815(AXIN2);ncbi_101110180(LIF);ncbi_101114869(ADRA1B);ncbi_101115047(MAP2K6);ncbi_101115086(TNIK);ncbi_101115890(Camta1);ncbi_101118437(BMPER);ncbi_101118843(RSPO1);ncbi_…
GO:0016101	diterpenoid metabolic process	3	87	0.0795341	0.218412	ncbi_100534645(UGT1A3);ncbi_101119706(CYP1B1);ncbi_101122057(CRABP1)
GO:0032024	positive regulation of insulin secretion	3	87	0.0795341	0.218412	ncbi_101102501(DOC2B);ncbi_101106371(Cacna1d);ncbi_101119000(GPLD1)
GO:0007169	transmembrane receptor protein tyrosine kinase signaling pathway	14	799	0.079661	0.21864	ncbi_100303607(CCN2);ncbi_101102081(DOK4);ncbi_101109353(FGF1);ncbi_101110748(Gprc5a);ncbi_101111731(FLRT3);ncbi_101113454(NGEF);ncbi_101116547(PTPN18);ncbi_101118332(PLAT);ncbi_101118843(RSPO1);ncbi_101119000(GPLD1);ncbi_101119833(TNK1);ncbi_101122759(Nr4a3);ncbi_443318(IGF1);ncbi_497272(TEK)
GO:0007600	sensory perception	16	943	0.0797222	0.218688	ncbi_101105201(FFAR4);ncbi_101106371(Cacna1d);ncbi_101108683(Tub);ncbi_101109774(OPN1LW);ncbi_101117548(COL11A1);ncbi_101117577(ABCC9);ncbi_101118729(MARVELD2);ncbi_101118965(TMEM100);ncbi_101119015(ABCA1);ncbi_101119706(CYP1B1);ncbi_101119776(ABCC2);ncbi_101122496(ABCC1);ncbi_105605850(ABCA3);ncbi_443318(IGF1);ncbi_443498(EDN1);ncbi_780505(IL1RN)
GO:0051493	regulation of cytoskeleton organization	11	589	0.0801728	0.219788	ncbi_100303607(CCN2);ncbi_101102530(VANGL2);ncbi_101107111(RANGRF);ncbi_101109462(CCR7);ncbi_101111294(STMN2);ncbi_101112521(RBM24);ncbi_101120406(PICK1);ncbi_105609865(TUBB4A);ncbi_443163(RGS2);ncbi_443498(EDN1);ncbi_497272(TEK)
GO:0046474	glycerophospholipid biosynthetic process	6	259	0.0802113	0.219788	ncbi_101109353(FGF1);ncbi_101111940(SH3YL1);ncbi_101117659(PNPLA3);ncbi_101119394(GPAT3);ncbi_101119561(PLA2G12A);ncbi_101123096(PLEKHA3)
GO:0009266	response to temperature stimulus	8	387	0.0804539	0.220331	ncbi_101104759(LRP11);ncbi_101109353(FGF1);ncbi_101111237(DNAJC6);ncbi_101119776(ABCC2);ncbi_443218(FOS);ncbi_443318(IGF1);ncbi_443406(IL6);ncbi_497274(CRYAB)
GO:0050709	negative regulation of protein secretion	4	141	0.0807342	0.220796	ncbi_101105201(FFAR4);ncbi_101112256(Lrrc32);ncbi_443318(IGF1);ncbi_443406(IL6)
GO:1901568	fatty acid derivative metabolic process	4	141	0.0807342	0.220796	ncbi_101105000(PTGR2);ncbi_101116983(PON1);ncbi_101119706(CYP1B1);ncbi_443498(EDN1)
GO:0001504	neurotransmitter uptake	2	41	0.0810937	0.220796	ncbi_443163(RGS2);ncbi_443259(PER2)
GO:0002714	positive regulation of B cell mediated immunity	2	41	0.0810937	0.220796	ncbi_101111996(NECTIN2);ncbi_101123372(FCER2)
GO:0002891	positive regulation of immunoglobulin mediated immune response	2	41	0.0810937	0.220796	ncbi_101111996(NECTIN2);ncbi_101123372(FCER2)
GO:0031641	regulation of myelination	2	41	0.0810937	0.220796	ncbi_101108614(TENM4);ncbi_101122868(TG)
GO:0032371	regulation of sterol transport	2	41	0.0810937	0.220796	ncbi_101116983(PON1);ncbi_101119015(ABCA1)
GO:0032374	regulation of cholesterol transport	2	41	0.0810937	0.220796	ncbi_101116983(PON1);ncbi_101119015(ABCA1)
GO:0045622	regulation of T-helper cell differentiation	2	41	0.0810937	0.220796	ncbi_101109462(CCR7);ncbi_443406(IL6)
GO:0060216	definitive hemopoiesis	2	41	0.0810937	0.220796	ncbi_101102437(TGFBR3);ncbi_497272(TEK)
GO:0050796	regulation of insulin secretion	5	199	0.0811107	0.220796	ncbi_101102501(DOC2B);ncbi_101106371(Cacna1d);ncbi_101119000(GPLD1);ncbi_443259(PER2);ncbi_443318(IGF1)
GO:0061025	membrane fusion	7	323	0.0812675	0.221103	ncbi_101102501(DOC2B);ncbi_101105979(GCA);ncbi_101106222(ADPRH);ncbi_101111996(NECTIN2);ncbi_101120002(MAP1LC3C);ncbi_101120406(PICK1);ncbi_101121028(SYT14)
GO:0006909	phagocytosis	6	260	0.0813596	0.221232	ncbi_100034672(PTX3);ncbi_101108683(Tub);ncbi_101108939(CAMK1D);ncbi_101109462(CCR7);ncbi_101115409(TUSC2);ncbi_101119015(ABCA1)
GO:0071806	protein transmembrane transport	7	324	0.0822934	0.223472	ncbi_100302348(PMP22);ncbi_101117577(ABCC9);ncbi_101119015(ABCA1);ncbi_101119776(ABCC2);ncbi_101122496(ABCC1);ncbi_105605850(ABCA3);ncbi_121815986(LNX1)
GO:0003158	endothelium development	4	142	0.0823624	0.223472	ncbi_101109353(FGF1);ncbi_101112949(STC1);ncbi_101118729(MARVELD2);ncbi_101118965(TMEM100)
GO:0006639	acylglycerol metabolic process	4	142	0.0823624	0.223472	ncbi_101117659(PNPLA3);ncbi_101119000(GPLD1);ncbi_101119394(GPAT3);ncbi_114109131(INSIG2)
GO:0018210	peptidyl-threonine modification	4	142	0.0823624	0.223472	ncbi_101103094(DCLK2);ncbi_101108939(CAMK1D);ncbi_101123406(HIPK3);ncbi_443453(CAMK2A)
GO:0034614	cellular response to reactive oxygen species	5	200	0.0824525	0.223595	ncbi_101119706(CYP1B1);ncbi_101121018(MAP3K5);ncbi_101122759(Nr4a3);ncbi_443218(FOS);ncbi_443406(IL6)
GO:0048639	positive regulation of developmental growth	6	261	0.0825171	0.223648	ncbi_101102437(TGFBR3);ncbi_101112153(FOXS1);ncbi_101120406(PICK1);ncbi_101120418(CCN4);ncbi_443318(IGF1);ncbi_443498(EDN1)
GO:0050778	positive regulation of immune response	12	662	0.0826246	0.223818	ncbi_101102552(IL18R1);ncbi_101103683(IRF7);ncbi_101106133(MUC1);ncbi_101109462(CCR7);ncbi_101111996(NECTIN2);ncbi_101115047(MAP2K6);ncbi_101119000(GPLD1);ncbi_101119239(NFATC2);ncbi_101122759(Nr4a3);ncbi_101123372(FCER2);ncbi_443406(IL6);ncbi_497272(TEK)
GO:0048511	rhythmic process	9	457	0.0836347	0.226309	ncbi_100192429(HLF);ncbi_100415773(ADAMTS1);ncbi_101107985(PLEKHG4);ncbi_101115047(MAP2K6);ncbi_101121578(Egr3);ncbi_101122407(EGR2);ncbi_443259(PER2);ncbi_443318(IGF1);ncbi_443406(IL6)
GO:0010638	positive regulation of organelle organization	13	734	0.0836351	0.226309	ncbi_100303607(CCN2);ncbi_101102501(DOC2B);ncbi_101106133(MUC1);ncbi_101109462(CCR7);ncbi_101110180(LIF);ncbi_101111294(STMN2);ncbi_101112521(RBM24);ncbi_101120406(PICK1);ncbi_101121131(PTPN5);ncbi_443163(RGS2);ncbi_443318(IGF1);ncbi_443498(EDN1);ncbi_497272(TEK)
GO:1904035	regulation of epithelial cell apoptotic process	3	89	0.0838362	0.226731	ncbi_443318(IGF1);ncbi_443406(IL6);ncbi_497272(TEK)
GO:0031100	organ regeneration	4	143	0.0840069	0.226946	ncbi_100534645(UGT1A3);ncbi_101102437(TGFBR3);ncbi_101110180(LIF);ncbi_101122759(Nr4a3)
GO:0042476	odontogenesis	4	143	0.0840069	0.226946	ncbi_100415773(ADAMTS1);ncbi_101109815(AXIN2);ncbi_101113341(CA2);ncbi_443498(EDN1)
GO:0048878	chemical homeostasis	21	1321	0.0843677	0.227479	ncbi_101102072(NME1-1);ncbi_101102773(MELTF);ncbi_101103490(ATP1B2);ncbi_101106371(Cacna1d);ncbi_101107111(RANGRF);ncbi_101108683(Tub);ncbi_101109462(CCR7);ncbi_101110677(F2RL2);ncbi_101112949(STC1);ncbi_101113341(CA2);ncbi_101114869(ADRA1B);ncbi_101117659(PNPLA3);ncbi_101119000(GPLD1);ncbi_101119015(ABCA1);ncbi_101119776(ABCC2);ncbi_101120296(ANK3);ncbi_101123143(SCN1B);ncbi_101123436(NPR1);ncbi…
GO:0034504	protein localization to nucleus	9	458	0.0845021	0.227479	ncbi_101103094(DCLK2);ncbi_101104155(SIX4);ncbi_101107111(RANGRF);ncbi_101110180(LIF);ncbi_101117308(DES);ncbi_101121131(PTPN5);ncbi_443318(IGF1);ncbi_443406(IL6);ncbi_497272(TEK)
GO:0007223	Wnt signaling pathway, calcium modulating pathway	2	42	0.0845234	0.227479	ncbi_101102530(VANGL2);ncbi_443453(CAMK2A)
GO:0010092	specification of organ identity	2	42	0.0845234	0.227479	ncbi_101109353(FGF1);ncbi_101109815(AXIN2)
GO:0043267	negative regulation of potassium ion transport	2	42	0.0845234	0.227479	ncbi_101120296(ANK3);ncbi_443318(IGF1)
GO:0045940	positive regulation of steroid metabolic process	2	42	0.0845234	0.227479	ncbi_101109353(FGF1);ncbi_443318(IGF1)
GO:0050919	negative chemotaxis	2	42	0.0845234	0.227479	ncbi_101111731(FLRT3);ncbi_101114604(SEMA3C)
GO:0072657	protein localization to membrane	13	736	0.0849891	0.228609	MSTRG.5343(SETMAR);ncbi_101102277(Zdhhc23);ncbi_101103080(Stac2);ncbi_101103200(EXOC6);ncbi_101103371(Lrrc15);ncbi_101107111(RANGRF);ncbi_101108683(Tub);ncbi_101113902(RAB26);ncbi_101115086(TNIK);ncbi_101120296(ANK3);ncbi_101120406(PICK1);ncbi_105605850(ABCA3);ncbi_443453(CAMK2A)
GO:0002703	regulation of leukocyte mediated immunity	5	202	0.0851714	0.228976	ncbi_101102552(IL18R1);ncbi_101103258(FOXF1);ncbi_101111996(NECTIN2);ncbi_101123372(FCER2);ncbi_443406(IL6)
GO:0001959	regulation of cytokine-mediated signaling pathway	4	144	0.0856673	0.229937	ncbi_101103683(IRF7);ncbi_443406(IL6);ncbi_443498(EDN1);ncbi_780505(IL1RN)
GO:0006638	neutral lipid metabolic process	4	144	0.0856673	0.229937	ncbi_101117659(PNPLA3);ncbi_101119000(GPLD1);ncbi_101119394(GPAT3);ncbi_114109131(INSIG2)
GO:0008203	cholesterol metabolic process	4	144	0.0856673	0.229937	ncbi_101109353(FGF1);ncbi_101116983(PON1);ncbi_101119015(ABCA1);ncbi_114109131(INSIG2)
GO:0000910	cytokinesis	8	393	0.0860854	0.230935	ncbi_101109774(OPN1LW);ncbi_101117577(ABCC9);ncbi_101119015(ABCA1);ncbi_101119776(ABCC2);ncbi_101120296(ANK3);ncbi_101122496(ABCC1);ncbi_105605850(ABCA3);ncbi_105609865(TUBB4A)
GO:0050807	regulation of synapse organization	6	265	0.087239	0.23099	ncbi_101104155(SIX4);ncbi_101108354(IL1RAP);ncbi_101111731(FLRT3);ncbi_101113454(NGEF);ncbi_101117078(GRID2);ncbi_101120406(PICK1)
GO:0014902	myotube differentiation	4	145	0.0873438	0.23099	ncbi_101104155(SIX4);ncbi_101112521(RBM24);ncbi_101119239(NFATC2);ncbi_443318(IGF1)
GO:0001961	positive regulation of cytokine-mediated signaling pathway	2	43	0.0879966	0.23099	ncbi_101103683(IRF7);ncbi_443498(EDN1)
GO:0033344	cholesterol efflux	2	43	0.0879966	0.23099	ncbi_101116983(PON1);ncbi_101119015(ABCA1)
GO:0033628	regulation of cell adhesion mediated by integrin	2	43	0.0879966	0.23099	ncbi_101106133(MUC1);ncbi_101119706(CYP1B1)
GO:0050701	interleukin-1 secretion	2	43	0.0879966	0.23099	ncbi_101109462(CCR7);ncbi_101119015(ABCA1)
GO:0090184	positive regulation of kidney development	2	43	0.0879966	0.23099	ncbi_101104155(SIX4);ncbi_101110180(LIF)
GO:0001947	heart looping	3	91	0.088236	0.23099	ncbi_101102530(VANGL2);ncbi_101107111(RANGRF);ncbi_101112521(RBM24)
GO:0001661	conditioned taste aversion	1	8	0.0886998	0.23099	ncbi_443218(FOS)
GO:0002857	positive regulation of natural killer cell mediated immune response to tumor cell	1	8	0.0886998	0.23099	ncbi_101111996(NECTIN2)
GO:0002860	positive regulation of natural killer cell mediated cytotoxicity directed against tumor cell target	1	8	0.0886998	0.23099	ncbi_101111996(NECTIN2)
GO:0002885	positive regulation of hypersensitivity	1	8	0.0886998	0.23099	ncbi_101109462(CCR7)
GO:0003057	regulation of the force of heart contraction by chemical signal	1	8	0.0886998	0.23099	ncbi_101114869(ADRA1B)
GO:0003228	atrial cardiac muscle tissue development	1	8	0.0886998	0.23099	ncbi_101112521(RBM24)
GO:0003321	positive regulation of blood pressure by epinephrine-norepinephrine	1	8	0.0886998	0.23099	ncbi_101114869(ADRA1B)
GO:0005992	trehalose biosynthetic process	1	8	0.0886998	0.23099	ncbi_101111950(SLC3A1)
GO:0009191	ribonucleoside diphosphate catabolic process	1	8	0.0886998	0.23099	ncbi_100529154(NUDT9)
GO:0009453	energy taxis	1	8	0.0886998	0.23099	ncbi_101103200(EXOC6)
GO:0010519	negative regulation of phospholipase activity	1	8	0.0886998	0.23099	ncbi_443163(RGS2)
GO:0010897	negative regulation of triglyceride catabolic process	1	8	0.0886998	0.23099	ncbi_101119000(GPLD1)
GO:0018106	peptidyl-histidine phosphorylation	1	8	0.0886998	0.23099	ncbi_101102072(NME1-1)
GO:0019227	neuronal action potential propagation	1	8	0.0886998	0.23099	ncbi_101123143(SCN1B)
GO:0021957	corticospinal tract morphogenesis	1	8	0.0886998	0.23099	ncbi_101123143(SCN1B)
GO:0030382	sperm mitochondrion organization	1	8	0.0886998	0.23099	ncbi_101111996(NECTIN2)
GO:0033007	negative regulation of mast cell activation involved in immune response	1	8	0.0886998	0.23099	ncbi_101103258(FOXF1)
GO:0034124	regulation of MyD88-dependent toll-like receptor signaling pathway	1	8	0.0886998	0.23099	ncbi_101103683(IRF7)
GO:0035701	hematopoietic stem cell migration	1	8	0.0886998	0.23099	ncbi_101119000(GPLD1)
GO:0035844	cloaca development	1	8	0.0886998	0.23099	ncbi_101102530(VANGL2)
GO:0036066	protein O-linked fucosylation	1	8	0.0886998	0.23099	ncbi_101103554(MFNG)
GO:0039530	MDA-5 signaling pathway	1	8	0.0886998	0.23099	ncbi_101103683(IRF7)
GO:0042331	phototaxis	1	8	0.0886998	0.23099	ncbi_101103200(EXOC6)
[truncated: 3,097 more rows]

## Sheet: GO-cellular components (CC)
GO ID	Description	SOX18-NC-vs-SIR-SOX18 (216)	All (18048)	pvalue	p.adjust	Genes
[truncated: 485 more rows]

[truncated: 2 more sheets: GO-molecular function (MF), KEGG pathway analysis]
